# Supplementary material for: Identification of miRNAs Involved in Maize-Induced Systemic Resistance Primed by Trichoderma harzianum T28 against Cochliobolus heterostrophus
Source: J Fungi (Basel). 2023 Feb 20;9(2):278. doi: 10.3390/jof9020278 (PMC9964586; doi:10.3390/jof9020278)
Supplement: Supplementary file 1 [file jof-09-00278-s001.zip › Table S1.xlsx]

## Sheet: Sheet1
Table S1. Summary of the small RNA sequencing data
Sample	Raw reads	Clean reads	rRNA	snoRNA	snRNA	tRNA	Unknown	Known miRNA	Novel miRNA
B73_1	41440045	38234791	392035	6712	4900	30923	816342	126	311
B73_2	36168319	27776943	292873	5243	4007	20535	633486	114	264
B73_3	65078588	42496190	410234	8648	7519	36367	1336196	136	532
B73_T28_1	36475764	30607157	358626	6220	4508	26491	724552	116	308
B73_T28_2	41233072	37190750	378545	5857	3720	25803	583442	113	165
B73_T28_3	33363128	22554099	267981	4846	3698	19701	574415	116	231
