# Supplementary material for: Identification of miRNAs Involved in Maize-Induced Systemic Resistance Primed by Trichoderma harzianum T28 against Cochliobolus heterostrophus
Source: J Fungi (Basel). 2023 Feb 20;9(2):278. doi: 10.3390/jof9020278 (PMC9964586; doi:10.3390/jof9020278)
Supplement: Supplementary file 1 [file jof-09-00278-s001.zip › Table S2.xlsx]

## Sheet: Sheet1
Table S2 Family information of known miRNAs identified from maize leaves in this study
Family	ID	Family	ID
MIR11969	zma-miR11969-3p	MIR171	zma-miR171b-5p
	zma-miR11969-5p		zma-miR171c-3p
MIR11970	zma-miR11970-3p		zma-miR171e-5p
MIR1432	zma-miR1432-3p		zma-miR171f-3p
	zma-miR1432-5p		zma-miR171g-3p
MIR156	zma-miR156a-3p		zma-miR171g-5p
	zma-miR156b-3p		zma-miR171h-3p
	zma-miR156e-3p		zma-miR171h-5p
	zma-miR156g-3p		zma-miR171i-3p
	zma-miR156h-3p		zma-miR171i-5p
	zma-miR156i-3p		zma-miR171j-5p
	zma-miR156j-3p		zma-miR171l-5p
	zma-miR156j-5p		zma-miR171m-3p
	zma-miR156k-3p		zma-miR171m-5p
	zma-miR156k-5p		zma-miR171n-3p
	zma-miR156l-3p	MIR172	zma-miR172b-5p
	zma-miR156l-5p		zma-miR172c-3p
MIR159	zma-miR159a-5p		zma-miR172c-5p
	zma-miR159d-3p		zma-miR172e
	zma-miR159d-5p	MIR2118	zma-miR2118b
	zma-miR159e-3p		zma-miR2118c
	zma-miR159e-5p		zma-miR2118d
	zma-miR159f-5p	MIR2275	zma-miR2275a-3p
	zma-miR159i-3p		zma-miR2275b-5p
	zma-miR159k-3p		zma-miR2275c-3p
MIR160	zma-miR160a-3p	MIR319	zma-miR319c-5p
	zma-miR160f-5p		zma-miR319d-3p
	zma-miR160g-3p		zma-miR319d-5p
	zma-miR160g-5p	MIR390	zma-miR390b-3p
MIR162	zma-miR162-3p		zma-miR390b-5p
	zma-miR162-5p	MIR393	zma-miR393a-3p
MIR164	zma-miR164b-3p		zma-miR393b-3p
	zma-miR164d-3p		zma-miR393c-3p
	zma-miR164e-3p		zma-miR393c-5p
	zma-miR164e-5p	MIR394	zma-miR394b-5p
	zma-miR164f-3p	MIR395	zma-miR395a-5p
	zma-miR164f-5p		zma-miR395b-5p
	zma-miR164g-3p		zma-miR395i-5p
	zma-miR164g-5p		zma-miR395m-3p
	zma-miR164h-3p		zma-miR395n-5p
	zma-miR164h-5p		zma-miR395o-3p
MIR166	zma-miR166a-3p		zma-miR395o-5p
	zma-miR166a-5p		zma-miR395p-3p
	zma-miR166c-5p		zma-miR395p-5p
	zma-miR166d-3p	MIR396	zma-miR396a-3p
	zma-miR166d-5p		zma-miR396a-5p
	zma-miR166g-5p		zma-miR396d
	zma-miR166h-5p		zma-miR396f-3p
	zma-miR166i-5p		zma-miR396f-5p
	zma-miR166j-5p		zma-miR396g-3p
	zma-miR166k-5p		zma-miR396h
	zma-miR166m-3p	MIR397	zma-miR397a-3p
	zma-miR166m-5p		zma-miR397b-3p
	zma-miR166n-3p		zma-miR397b-5p
	zma-miR166n-5p	MIR398	zma-miR398a-5p
MIR167	zma-miR167c-3p		zma-miR398b-3p
	zma-miR167c-5p		zma-miR398b-5p
	zma-miR167d-3p	MIR399	zma-miR399b-3p
	zma-miR167e-3p		zma-miR399c-5p
	zma-miR167f-3p		zma-miR399d-3p
	zma-miR167g-3p		zma-miR399d-5p
	zma-miR167i-3p		zma-miR399e-5p
	zma-miR167j-3p		zma-miR399f-3p
	zma-miR167j-5p		zma-miR399f-5p
MIR168	zma-miR168a-3p		zma-miR399g-3p
	zma-miR168b-3p		zma-miR399h-3p
	zma-miR168b-5p		zma-miR399j-3p
MIR169	zma-miR169b-5p		zma-miR399j-5p
	zma-miR169c-3p	MIR408	zma-miR408b-3p
	zma-miR169e		zma-miR408b-5p
	zma-miR169h	MIR444	zma-miR444b
	zma-miR169j-3p	MIR528	zma-miR528b-3p
	zma-miR169j-5p		zma-miR528b-5p
	zma-miR169l-5p	MIR529	zma-miR529-3p
	zma-miR169m-3p		zma-miR529-5p
	zma-miR169p-5p	MIR827	zma-miR827-3p
	zma-miR169q-5p		zma-miR827-5p
	zma-miR169r-3p
	zma-miR169r-5p
