# Supplementary material for: Identification of miRNAs Involved in Maize-Induced Systemic Resistance Primed by Trichoderma harzianum T28 against Cochliobolus heterostrophus
Source: J Fungi (Basel). 2023 Feb 20;9(2):278. doi: 10.3390/jof9020278 (PMC9964586; doi:10.3390/jof9020278)
Supplement: Supplementary file 1 [file jof-09-00278-s001.zip › Table S3.xlsx]

## Sheet: Sheet1
Table S3 Detail information of novel miRNAs identified from maize leaves in this study
Assigned name	Locus	strand	Length of pre-miRNA	mfe(kcal/mol)	miR_seq	length of novel miRNA
zma-m30474-5p	Chr9:69725639-69725739	-	101	-100.2	GATCCCGGGAGGATCGGAGGGAAT	24
zma-m17569-3p	Chr5:6431317-6431414	+	98	-97.3	GCTTAAAAGTGTGGCGCGGTGTGG	24
zma-m17569-5p	Chr5:6431317-6431414	+	98	-97.3	ACACCGCGCCACACTTTTAAGCCA	24
zma-m14745-5p	Chr4:116771376-116771476	+	101	-95.8	ACACCGCGCCACACTTTTAAGCCA	24
zma-m5761-5p	Chr1:146921454-146921552	-	99	-95	ACACCGCGCCACACTTTTAAGCCA	24
zma-m9871-3p	Chr2:146308979-146309078	-	100	-93.8	AGATCTATGGCGCCGACCCCTAG	23
zma-m28301-3p	Chr8:123216839-123216922	-	84	-93.4	GTCGCCTGGCGCTCGTGTCTCGCC	24
zma-m19323-5p	Chr5:8284122-8284221	-	100	-93.2	GTCTGGTTTGCAGCCGGGCTGCAA	24
zma-m19324-5p	Chr5:8284323-8284422	-	100	-93.2	GTCTGGTTTGCAGCCGGGCTGCAA	24
zma-m19325-5p	Chr5:8284524-8284623	-	100	-93.2	GTCTGGTTTGCAGCCGGGCTGCAA	24
zma-m14775-3p	Chr4:122811855-122811952	+	98	-92.2	ATTTAATCCCCTCCAATCCTCCTC	24
zma-m19306-3p	Chr5:6743561-6743660	-	100	-92.1	ATCCCCTCCGATCCTCTCGGGATC	24
zma-m10105-3p	Chr2:175341134-175341229	-	96	-89.2	ATAGCCTGTGGCGCCGAGCTTCGG	24
zma-m19379-3p	Chr5:13445405-13445502	-	98	-87.9	ATCCCCTCCGATCCTCTCGGGATC	24
zma-m29695-3p	Chr9:133206879-133206976	+	98	-87.7	ATTTAATCCCCTCCAATCCTCCTC	24
zma-m21531-3p	Chr6:103788462-103788562	+	101	-87.3	AATCTTATGTCCGACGGCCTCGTA	24
zma-m24740-3p	Chr7:4506508-4506606	-	99	-86.3	TAACTAATCCCCGTCGGCTTGG	22
zma-m27451-3p	Chr8:1002607-1002705	-	99	-86.3	TAACTAATCCCCGTCGGCTTGG	22
zma-m11413-5p	Chr3:110357890-110357984	+	95	-86.1	AAACCGACGGAAATAAGCCCT	21
zma-m25566-3p	Chr7:135293501-135293598	-	98	-86.1	ATTCTAGCCCCCTCAATCCCCTCT	24
zma-m14246-5p	Chr4:33983001-33983098	+	98	-86	AACGCCGCCGAAAATAAGCCCTTT	24
zma-m1361-3p	Chr10:143345584-143345681	+	98	-85.6	GGGTCAGCGCCGTAGATCTTGGCG	24
zma-m18134-3p	Chr5:74022082-74022173	+	92	-85.5	AAGAGAAGTGCACAGATGAAGT	22
zma-m16308-3p	Chr4:78792815-78792909	-	95	-85.1	ATTTAATCCCCTCCAATCCCCA	22
zma-m26717-3p	Chr8:102633179-102633263	+	85	-84.7	GTCGACCCCCTGAGACTTGCCACA	24
zma-m16816-3p	Chr4:164101364-164101461	-	98	-84.3	ATCCCCTCCAATCCTTCCGGGATC	24
zma-m0984-5p	Chr10:101012162-101012257	+	96	-83.9	AGCCGATGTGACAAGTCTCAGG	22
zma-m22372-3p	Chr6:27692758-27692844	-	87	-83.8	AACTTCCGTCGGCTTTGCAAAGC	23
zma-m0828-3p	Chr10:82493186-82493285	+	100	-83.5	ATCCCCTCCAATCCTTCCGGGATC	24
zma-m0828-5p	Chr10:82493186-82493285	+	100	-83.5	TCCCGGGAGGATTGTAGGGGATTG	24
zma-m16882-3p	Chr4:172513707-172513805	-	99	-82.9	ACAGGCTGTGGCGCCGAGCTTCGT	24
zma-m21490-3p	Chr6:98096726-98096812	+	87	-82.6	AGATCGCGTCACTTGGGTAGACGA	24
zma-m21490-5p	Chr6:98096726-98096812	+	87	-82.6	AAGTGACGCGATCTCGCCCGAGCC	24
zma-m10393-3p	Chr2:210034702-210034797	-	96	-82.4	CAAGATCTATGGCACCGAGGT	21
zma-m10393-5p	Chr2:210034702-210034797	-	96	-82.4	TACCTCGGTGCCATAGATCTTGG	23
zma-m23970-3p	Chr7:86941388-86941486	+	99	-82	ATTTAAACCCCTCCAATCCCCCTT	24
zma-m11773-3p	Chr3:167761348-167761448	+	101	-81.9	AGCTTATTCCCGTCGGTTTCAGGC	24
zma-m25668-5p	Chr7:148328401-148328498	-	98	-81.9	ATTCCGGGAGGATTGAAGGGGATT	24
zma-m23397-3p	Chr6:165674452-165674539	-	88	-81.5	TCCCCCATGGATCCCCTCGTG	21
zma-m9045-3p	Chr2:14903866-14903961	-	96	-81.3	TCCCCCATGGATCCCCTCGTG	21
zma-m9045-5p	Chr2:14903866-14903961	-	96	-81.3	ACGAGGGGATCCATGGGGAG	20
zma-m9945-3p	Chr2:155558858-155558951	-	94	-81	TATGTTATTTTCGGCGGCCT	20
zma-m13059-3p	Chr3:125418951-125419044	-	94	-80.9	ATCCACTCCGATCCTCCCGGGA	22
zma-m14883-5p	Chr4:144060014-144060107	+	94	-80.8	TCATGGGAGGATTGGAGGGGATT	23
zma-m4195-5p	Chr1:232847319-232847418	+	100	-80.7	ACGAGGCCGTCGGAGATAAGCGCT	24
zma-m26540-3p	Chr8:74057408-74057498	+	91	-80.6	GAGGATTTCTCCCCCATGGATCC	23
zma-m19733-5p	Chr5:58458825-58458923	-	99	-80.5	AAGGGGATCCATGTGGGAGGAATC	24
zma-m19635-5p	Chr5:42340660-42340754	-	95	-80.2	ATAGATCTTGGCGCCGACCCCCCC	24
zma-m15860-5p	Chr4:13170701-13170796	-	96	-80.1	TGCAGCACTAGGCAGAGGCGACCC	24
zma-m15863-5p	Chr4:13191066-13191161	-	96	-80.1	TGCAGCACTAGGCAGAGGCGACCC	24
zma-m23691-3p	Chr7:25889721-25889813	+	93	-80.1	CGCCGCTGCCGCCGCCGCCGCCGC	24
zma-m12185-3p	Chr3:214816639-214816739	+	101	-80	AGCTTATTCCCGTCGGTTTCAGGC	24
zma-m13083-3p	Chr3:128762116-128762211	-	96	-79.7	AATCCCCTCCAATCCTCCCAGGAT	24
zma-m13083-5p	Chr3:128762116-128762211	-	96	-79.7	ATCCCGGGAGGATTAGAGGGG	21
zma-m14418-3p	Chr4:57719449-57719548	+	100	-79.7	TTTTTCTGACCAGCTTTTCTGTA	23
zma-m9358-5p	Chr2:53171004-53171103	-	100	-79	GATCCTGGGAGGATTGGAGGGGAT	24
zma-m26240-5p	Chr8:23561654-23561754	+	101	-78.6	ATAACCTATGGCGCCGAGCTATGT	24
zma-m27027-3p	Chr8:142842095-142842179	+	85	-78.5	GGCCAAGCAAGAGGAGGGTTTGTC	24
zma-m29595-3p	Chr9:120888175-120888275	+	101	-78.5	AGGCTTATTTTTGGCGGTTTCTGG	24
zma-m18208-3p	Chr5:82662093-82662186	+	94	-78.4	GAGTTAATTGCCCGGCACGTCAGC	24
zma-m3092-5p	Chr1:64026541-64026629	+	89	-78.4	AGATCTTGGCGCCGACCCCTCTTG	24
zma-m13793-3p	Chr3:221455030-221455130	-	101	-78	GTCACCCTGTTGACACTCGGCAAA	24
zma-m15698-3p	Chr4:242141491-242141591	+	101	-77.9	CTCAGTTTTGGTGGTGTGCTCACT	24
zma-m24927-3p	Chr7:28555845-28555945	-	101	-77.7	GAATCCCCTCCAATCCCCCTCAAT	24
zma-m6487-3p	Chr1:246784074-246784172	-	99	-77.7	ACAGGCTGTGGCGCCGAGCTTCGT	24
zma-m7342-3p	Chr2:31526827-31526922	+	96	-77.6	TTCGGCGCCATAGATCTTGGC	21
zma-m19005-5p	Chr5:201921518-201921605	+	88	-77.5	CTGGGACACTCGGCAAAGAACCT	23
zma-m10469-3p	Chr2:215491933-215492032	-	100	-77.4	AGGCTTATTTCCGTCGGTTGTTA	23
zma-m19868-5p	Chr5:77992184-77992260	-	77	-77.4	GGCCTCCGGACTGACCGACGGGAG	24
zma-m25097-3p	Chr7:57566335-57566434	-	100	-77.4	AGGCTTATTTCCGTCGGTTGTTA	23
zma-m24417-3p	Chr7:150110288-150110388	+	101	-77.3	GAGTAGTCTGCCGTTCTGCCCTCT	24
zma-m25347-5p	Chr7:106969333-106969431	-	99	-77.3	ACGAGGCCGTCGGAGATAAGCACT	24
zma-m5757-3p	Chr1:146217757-146217857	-	101	-77.3	AGCTTATGTCTGACGGTCTCCTAG	24
zma-m7995-3p	Chr2:141261022-141261122	+	101	-77.3	ATAGAGAACCGCCAGTAGAAATGT	24
zma-m16921-5p	Chr4:175874050-175874150	-	101	-77.2	TAACAACCGACGGAAATAAGCCTT	24
zma-m28096-5p	Chr8:100415582-100415682	-	101	-77.2	TAGATCTTGGCGCCGAGGTAGGCC	24
zma-m28466-3p	Chr8:142842096-142842177	-	82	-77.2	GGCCAAGCAAGAGGAGGGTTTGTC	24
zma-m28466-5p	Chr8:142842096-142842177	-	82	-77.2	CAAACCCTCCTCTTGCTTGGCCGT	24
zma-m0237-3p	B73V4_ctg4:37200-37298	+	99	-77	GGTCGGCACCAAGATCTATGGCGC	24
zma-m0237-5p	B73V4_ctg4:37200-37298	+	99	-77	ATAGATCTTGGCGCCGACCCCCCC	24
zma-m12453-3p	Chr3:7241592-7241689	-	98	-76.8	AAAAAGTGTGGCGCGGTGTGACCG	24
zma-m13388-3p	Chr3:178675661-178675759	-	99	-76.8	ACAGTGTTCGGTGCGCCAGTTAGC	24
zma-m13729-5p	Chr3:215010170-215010270	-	101	-76.8	GAATCCCGGGAGGATCGGAGGGGA	24
zma-m23862-5p	Chr7:57566335-57566435	+	101	-76.8	TAACAACCGACGGAAATAAGCCTT	24
zma-m8614-5p	Chr2:215491933-215492033	+	101	-76.8	TAACAACCGACGGAAATAAGCCTT	24
zma-m15536-3p	Chr4:225050281-225050380	+	100	-76.7	TCCTCTGCACTTGTTGTCTGTAA	23
zma-m21764-5p	Chr6:128843365-128843465	+	101	-76.7	TTTCGGCAGCATAACCTCACTGTT	24
zma-m10384-3p	Chr2:208364660-208364738	-	79	-76.5	TTCCCTCTCAATCCCCTCCGATCC	24
zma-m25048-5p	Chr7:47966447-47966544	-	98	-76.4	ATCCCGGAAGGATTGGAGGGG	21
zma-m27632-3p	Chr8:23885733-23885832	-	100	-76.4	GCCGAGTGCTGGATCGCGGGCACT	24
zma-m13417-3p	Chr3:181113594-181113693	-	100	-76.2	GCCGAGTGCTGGATCGCGGGCACT	24
zma-m15111-3p	Chr4:172513707-172513801	+	95	-76.2	ACAGGCTGTGGCGCCGAGCTTCGG	24
zma-m15111-5p	Chr4:172513707-172513801	+	95	-76.2	ACGAAGCTCGGCGCCACAGCCTGT	24
zma-m13522-5p	Chr3:191957617-191957699	-	83	-75.8	GTAGATCTTGGCGCCGAGGTAGG	23
zma-m26821-5p	Chr8:117110935-117111032	+	98	-75.8	ATCCCGGGAGGATCGAAGGAGATT	24
zma-m15711-3p	Chr4:243975285-243975363	+	79	-75.7	TTCCCTCTCAATCCCCTCCGATCC	24
zma-m18063-3p	Chr5:64983937-64984035	+	99	-75.7	ACAGCCTGTGGCGCCGAGCTTCGT	24
zma-m1894-3p	Chr10:73692256-73692356	-	101	-75.7	TATGTTAAGATAACCGCCAGTGGA	24
zma-m21018-3p	Chr6:24394135-24394214	+	80	-75.7	CCCCTTCTGGATTGGCGTAACCG	23
zma-m18508-3p	Chr5:142249163-142249258	+	96	-75.6	AATCCCCTCCAATCCTCCCAGGAT	24
zma-m18512-3p	Chr5:143113647-143113744	+	98	-75.6	ATAACCAACCCTTATGTCCGACGG	24
zma-m12632-3p	Chr3:31075321-31075421	-	101	-75.5	AAAAACCCCCTGACGCAGCACCGT	24
zma-m26256-5p	Chr8:25964299-25964387	+	89	-75.4	AGATCTTGGTGCCGACCCCCCTGG	24
zma-m19598-3p	Chr5:37074260-37074360	-	101	-75.3	AACCTTATGTCCGACGGCCCTGTA	24
zma-m3494-3p	Chr1:128692876-128692976	+	101	-75.3	ATCTAATTCCCGTCGGCCCGAGCT	24
zma-m17332-3p	Chr4:225050281-225050380	-	100	-75.2	TCCTCTGCACTTGTTGTCTGTAA	23
zma-m24269-5p	Chr7:133442732-133442831	+	100	-75.2	ACGAGGCCGTCGGAGATAAGCACT	24
zma-m3758-3p	Chr1:178643362-178643453	+	92	-75.1	GGCAAAAGGTTTATTTTCGGCGGT	24
zma-m21516-3p	Chr6:100737808-100737908	+	101	-74.9	ACGGTTGGCACTCGGCAAAGACTG	24
zma-m21168-3p	Chr6:42937724-42937824	+	101	-74.8	ATCCTCCGGGATCCCCTTGTCACC	24
zma-m7524-3p	Chr2:53171005-53171102	+	98	-74.8	AATCCCCTCCAATCCTCCCAGGAT	24
zma-m22126-5p	Chr6:167630008-167630102	+	95	-74.7	TGCGGCAGAGGGGTATAACCTT	22
zma-m0492-3p	Chr10:19240888-19240988	+	101	-74.6	AGGCTATTTTCGGCGGCTATGCCA	24
zma-m31029-5p	Chr9:145323881-145323980	-	100	-74.6	AATTTTCCATGGGATTTTCATTTT	24
zma-m15702-5p	Chr4:243030124-243030223	+	100	-74.4	ACGAGGCCGTCGGAGATAAGCGCT	24
zma-m12677-3p	Chr3:40038770-40038865	-	96	-74.2	ATAGCCTGTGGCGCCGAGCTTCGG	24
zma-m16916-3p	Chr4:175235985-175236085	-	101	-74.2	AAAATAAAAAGAAACGGAGGGAGT	24
zma-m20882-5p	Chr6:4654107-4654202	+	96	-74.2	TCATGGGAGGATTGGAGGGGATT	23
zma-m23887-3p	Chr7:64070491-64070591	+	101	-74.2	AACCTTATGTCCGACGGCCCTGTA	24
zma-m29111-5p	Chr9:30374470-30374558	+	89	-74.2	ACCGCTCGGCGCCATAGCCTATGG	24
zma-m16823-5p	Chr4:165049218-165049304	-	87	-74.1	GATCTTGGTGCCGACCCCCCTGGA	24
zma-m30080-3p	Chr9:9368441-9368543	-	103	-74.1	AAGAACTTATGTCCGACGGCTGAG	24
zma-m30080-5p	Chr9:9368441-9368543	-	103	-74.1	AGCCGTCGGACATAAGGGTCTGTT	24
zma-m4284-3p	Chr1:246784074-246784168	+	95	-74.1	ACAGGCTGTGGCGCCGAGCTTCGG	24
zma-m4284-5p	Chr1:246784074-246784168	+	95	-74.1	ACGAAGCTCGGCGCCACAGCCTGT	24
zma-m23132-3p	Chr6:136788926-136789025	-	100	-74	GCCGAGTGCTGGATCGCGGGCACT	24
zma-m13723-3p	Chr3:214330366-214330461	-	96	-73.9	ATTTAATCCCCTCCAATCCTCCTC	24
zma-m1504-5p	Chr10:5402019-5402107	-	89	-73.9	AGATCTTGGCGCCGACCCCCCTGA	24
zma-m16113-5p	Chr4:43216542-43216638	-	97	-73.9	GATGCCGCCGAAAATAAGCCCTTT	24
zma-m30405-5p	Chr9:50904228-50904328	-	101	-73.9	AAATAACTCCCGTCGGCCTGGGGA	24
zma-m27288-3p	Chr8:170071973-170072073	+	101	-73.8	GAATCCCCTCCAATCCCCCTCAAT	24
zma-m27288-5p	Chr8:170071973-170072073	+	101	-73.8	TAAGGGAGATTGGAGGGGATTCAA	24
zma-m16722-3p	Chr4:154809688-154809786	-	99	-73.7	TTTAATCCCCTCTAATCCCCTCA	23
zma-m15798-3p	Chr4:6183714-6183814	-	101	-73.6	AAAAACCCCCTGACGCAGCACCGT	24
zma-m12178-3p	Chr3:214330366-214330455	+	90	-73.5	ATTTAATCCCCTCCAATCCTCCTC	24
zma-m27496-5p	Chr8:6619417-6619512	-	96	-73.5	GATCACGGGGGATCGGAGGGGATT	24
zma-m1589-3p	Chr10:17550826-17550925	-	100	-73.4	AGGCTTATTTCCGTCGGTTGTTA	23
zma-m16268-3p	Chr4:71925892-71925970	-	79	-73.4	AGTTTAACTCCCGTCGGCTTAGCC	24
zma-m16766-3p	Chr4:159036626-159036726	-	101	-73.4	GAATCCCCTCCAATCCCCCTCAAT	24
zma-m16766-5p	Chr4:159036626-159036726	-	101	-73.4	CTAAGGGGGATTGGAGGGGATTCAA	25
zma-m9231-5p	Chr2:37220473-37220573	-	101	-73.4	GCTTATGTTCGACGGCCGCTAGCA	24
zma-m16429-3p	Chr4:100898129-100898223	-	95	-73.3	TATGTTATTTTCGGCGGCCT	20
zma-m16612-3p	Chr4:138228332-138228429	-	98	-73.3	AAGATCTACGGCGCCGAGGTACGT	24
zma-m16612-5p	Chr4:138228332-138228429	-	98	-73.3	TACCTCGGTGCCATAGATCTTGG	23
zma-m6705-5p	Chr1:272716646-272716733	-	88	-73.3	AGATCTTGGCGCCGACCCCCTGGA	24
zma-m7223-5p	Chr2:20226187-20226274	+	88	-73.3	AGATCTTGGCGCCGACCCCCTGGA	24
zma-m12398-3p	Chr3:1082554-1082650	-	97	-73.2	AGGACTTATTCCCGTCGGTTGT	22
zma-m10894-3p	Chr3:13118973-13119073	+	101	-73	ACTGTCCGGTGCGCCAGATCTGCC	24
zma-m22904-3p	Chr6:108580118-108580215	-	98	-73	TTTTCTTAAGGAACCACCTGTA	22
zma-m11406-3p	Chr3:109535434-109535533	+	100	-72.9	AATAAGCTATTTTCGGCGGCCAGC	24
zma-m19781-3p	Chr5:64415792-64415891	-	100	-72.9	AATAAGCTATTTTCGGCGGCCAGC	24
zma-m2729-3p	Chr1:18963163-18963263	+	101	-72.9	GTCACCCTGTTGACACTCGGCAAA	24
zma-m28953-3p	Chr9:13044710-13044809	+	100	-72.9	AATAAGCTATTTTCGGCGGCCAGC	24
zma-m4777-3p	Chr1:747647-747746	-	100	-72.9	AATAAGCTATTTTCGGCGGCCAGC	24
zma-m6635-5p	Chr1:262624358-262624451	-	94	-72.9	AAGTTAATTTTCGGCGGCCATGGC	24
zma-m9709-3p	Chr2:115494350-115494449	-	100	-72.9	AATAAGCTATTTTCGGCGGCCAGC	24
zma-m18078-3p	Chr5:66592514-66592610	+	97	-72.7	GATTCCTCCCCCATAGATCCCCT	23
zma-m26986-3p	Chr8:137296207-137296307	+	101	-72.7	ATAGCTCGGCGTCATAGGTTGTGG	24
zma-m30602-3p	Chr9:92521389-92521488	-	100	-72.7	AGGCTTATTTCCGTCGGTTGTTA	23
zma-m8125-5p	Chr2:158752231-158752323	+	93	-72.7	AGGGCCATAGCACTCAGCAGAGAA	24
zma-m20307-5p	Chr5:161780872-161780968	-	97	-72.6	ATGTCCGACGGTCTGGCGTCAGCC	24
zma-m26310-5p	Chr8:33004811-33004911	+	101	-72.5	GAATCCCGGGAGGATTGGAGGGGA	24
zma-m5481-5p	Chr1:89698393-89698493	-	101	-72.4	TAACAACCGACGGAAATAAGCCTT	24
zma-m0764-5p	Chr10:73707604-73707686	+	83	-72.3	GTAGATCTTGGCGCCGAGGTAGG	23
zma-m13686-3p	Chr3:210546804-210546891	-	88	-72.3	GATACTCTGGACCCACCCCACGCG	24
zma-m3243-3p	Chr1:85772539-85772629	+	91	-72.3	ATCCCCTCGTGATCCCTATCC	21
zma-m9595-3p	Chr2:92030137-92030235	-	99	-72.3	ATTACTCCCCCATGGATCCCCTC	23
zma-m31019-5p	Chr9:144090792-144090892	-	101	-72.2	GCTTTATTTTCGGCGGCCAGGGGC	24
zma-m15803-3p	Chr4:6855252-6855351	-	100	-71.9	AATAAGCTATTTTCGGCGGCCAGC	24
zma-m19495-3p	Chr5:25762072-25762170	-	99	-71.8	AATCCACTCTAAAGCGAACAAGCC	24
zma-m22081-5p	Chr6:163331270-163331357	+	88	-71.8	AGATCTTGGCGCCGACCCCCCTGA	24
zma-m23738-3p	Chr7:33691185-33691263	+	79	-71.8	AGTTTAACTCCCGTCGGCTTAGCC	24
zma-m8286-3p	Chr2:179167230-179167330	+	101	-71.8	AAGGTTATGTCCGACGGCCAGTCT	24
zma-m24662-5p	Chr7:178683243-178683340	+	98	-71.7	AAGCTCGGCGCCACAGGCTATGG	23
zma-m26985-5p	Chr8:137290318-137290415	+	98	-71.7	AAGCTCGGCGCCACAGGCTATGG	23
zma-m8067-5p	Chr2:149783774-149783871	+	98	-71.7	ACTGGCGGTTGGTGTAAGAGAACC	24
zma-m8129-3p	Chr2:159169932-159170028	+	97	-71.7	GAGAACAGCGGGTTATGCTGCCGA	24
zma-m10063-5p	Chr2:169591334-169591433	-	100	-71.6	ACGAGGCCGTCGGAGATAAGCACT	24
zma-m21737-3p	Chr6:126458152-126458252	+	101	-71.6	ATCGGATTGATGGGTCGGAACGAT	24
zma-m0007-3p	B73V4_ctg107:41880-41980	+	101	-71.5	GGCGGCTGGCCGACGGGAGTTAAG	24
zma-m11956-3p	Chr3:191635090-191635189	+	100	-71.5	ATTTCTCCCCTATGGATTCCCTTG	24
zma-m19497-3p	Chr5:25860715-25860814	-	100	-71.5	GCCGAGTGCTGGATCGCGGGCACT	24
zma-m30558-5p	Chr9:85984741-85984840	-	100	-71.5	AGCCGTCGGACATAACAACGAGTT	24
zma-m6343-3p	Chr1:226330388-226330487	-	100	-71.5	ACGGCAGGTAGCTCGGCGCCAAGA	24
zma-m8377-3p	Chr2:189446488-189446587	+	100	-71.5	ACGGCAGGTAGCTCGGCGCCAAGA	24
zma-m0477-5p	Chr10:17550826-17550926	+	101	-71.4	TAACAACCGACGGAAATAAGCCTT	24
zma-m14192-5p	Chr4:28148899-28148984	+	86	-71.4	ATAGATCTTGGCGCCGACCCCTGG	24
zma-m22259-3p	Chr6:9443844-9443942	-	99	-71.4	GCCGAGTGCTGGATCGCGGGCACT	24
zma-m27377-3p	Chr8:176662261-176662359	+	99	-71.4	ACAACCTATGGCGCCGAGCTGTGA	24
zma-m10572-5p	Chr2:226069822-226069922	-	101	-71.3	ATTTTCGTCGGCCTGGATGGTGGC	24
zma-m10768-5p	Chr3:1628112-1628206	+	95	-71.3	ACGATGCTCGGCGCCACAGCCTGT	24
zma-m12561-3p	Chr3:20363525-20363624	-	100	-71.3	AGGCTTATTTCCGTCGGTTGTTA	23
zma-m12695-5p	Chr3:41933597-41933697	-	101	-71.3	ATTTTCGTCGGCCTGGATGGTGGC	24
zma-m16168-5p	Chr4:51673518-51673618	-	101	-71.3	ATTTTCGTCGGCCTGGATGGTGGC	24
zma-m19291-5p	Chr5:5969298-5969392	-	95	-71.3	ACGATGCTCGGCGCCACAGCCTGT	24
zma-m20644-5p	Chr5:205046010-205046104	-	95	-71.3	ACGATGCTCGGCGCCACAGCCTGT	24
zma-m21199-5p	Chr6:49905893-49905993	+	101	-71.3	ATTTTCGTCGGCCTGGATGGTGGC	24
zma-m2291-5p	Chr10:125747418-125747512	-	95	-71.3	ACGATGCTCGGCGCCACAGCCTGT	24
zma-m23761-5p	Chr7:38597216-38597316	+	101	-71.3	ATTTTCGTCGGCCTGGATGGTGGC	24
zma-m25585-3p	Chr7:139308320-139308420	-	101	-71.3	TAAGCTTATGTCCGACGGCCTCCT	24
zma-m26166-5p	Chr8:16121659-16121759	+	101	-71.3	ATTTTCGTCGGCCTGGATGGTGGC	24
zma-m26426-5p	Chr8:57440689-57440789	+	101	-71.3	ATTTTCGTCGGCCTGGATGGTGGC	24
zma-m7541-5p	Chr2:55326660-55326760	+	101	-71.3	ATTTTCGTCGGCCTGGATGGTGGC	24
zma-m9902-5p	Chr2:149782618-149782718	-	101	-71.3	ATTTTCGTCGGCCTGGATGGTGGC	24
zma-m1010-3p	Chr10:105431014-105431114	+	101	-71.2	AATTCCTTGGGAAAATGGGGTTCC	24
zma-m19849-3p	Chr5:75094670-75094762	-	93	-71.2	ACAGCTAACTTCATACGGCCTCCT	24
zma-m26677-3p	Chr8:97099776-97099875	+	100	-71.2	TTTAAACCCCACCAATCCCCTTCT	24
zma-m29848-3p	Chr9:149409746-149409841	+	96	-71.2	ATCCCCTCCAATCCTCACGTGAT	23
zma-m4851-5p	Chr1:8801097-8801176	-	80	-71.2	AGATCTTGGCGTCGAGGTAGGGGC	24
zma-m18004-5p	Chr5:57280449-57280540	+	92	-71.1	TAGATCTTGGCGTCGACCCCC	21
zma-m21074-3p	Chr6:31275683-31275783	+	101	-71.1	AAATGCACTTTCCACTGGCGGTTC	24
zma-m25890-5p	Chr7:171178881-171178981	-	101	-71.1	ATTTTCGTCGGCCTGGATGGTGGC	24
zma-m26525-3p	Chr8:72599279-72599375	+	97	-71.1	AGGACTTATTCCCGTCGGTTGT	22
zma-m3332-3p	Chr1:100927545-100927641	+	97	-71.1	AGGACTTATTCCCGTCGGTTGT	22
zma-m1885-3p	Chr10:71946175-71946274	-	100	-71	GCCGAGTGCTGGATCGCGGGCACT	24
zma-m18813-3p	Chr5:183015806-183015902	+	97	-70.9	AGCCTATGGCGCCGAGCTGTGATG	24
zma-m20278-5p	Chr5:157547540-157547639	-	100	-70.9	AATCCCCGTCGGCTAGTTAGTGGC	24
zma-m9385-5p	Chr2:57352910-57352999	-	90	-70.9	TAGATCTTGGCGTCGACCCCC	21
zma-m11206-5p	Chr3:57769123-57769219	+	97	-70.7	ATGTCCGACGGTCTGGCGTCAGCC	24
zma-m14640-3p	Chr4:92659011-92659106	+	96	-70.7	AAATGGAAATCCTTTGGGAAA	21
zma-m18377-5p	Chr5:115456734-115456826	+	93	-70.7	GGCCGTCGGACATAAGATTATATC	24
zma-m7823-3p	Chr2:107364787-107364865	+	79	-70.7	AGTTTAACTCCCGTCGGCTTAGCC	24
zma-m10136-3p	Chr2:179515381-179515479	-	99	-70.6	AGTGCCGCACCGGGGACACTCGGC	24
zma-m22851-3p	Chr6:103948667-103948765	-	99	-70.6	AGTGCCGCACCGGGGACACTCGGC	24
zma-m29769-3p	Chr9:142161158-142161256	+	99	-70.6	AGTGCCGCACCGGGGACACTCGGC	24
zma-m30440-3p	Chr9:61493358-61493456	-	99	-70.6	AGTGCCGCACCGGGGACACTCGGC	24
zma-m8114-5p	Chr2:157535738-157535836	+	99	-70.5	GAGGCTGACTGTCGCATGGCGCAC	24
zma-m9555-3p	Chr2:86029692-86029790	-	99	-70.5	TTTCAGCCCCTCCAATCCCCA	21
zma-m9555-5p	Chr2:86029692-86029790	-	99	-70.5	CAGAGGGGATTAGAGGGGCTGAAA	24
zma-m13607-3p	Chr3:201300958-201301055	-	98	-70.4	ACTGTCCGGTGAGTCAATGGT	21
zma-m3462-3p	Chr1:123383836-123383923	+	88	-70.4	TCAATCCCTTCCAATCCTCCCG	22
zma-m5688-5p	Chr1:124049103-124049202	-	100	-70.4	ACGAGGCCGTCGGAGATAAACGCT	24
zma-m8471-5p	Chr2:200680501-200680580	+	80	-70.4	ACCCCTCTCCAATCTCTCACCGAT	24
zma-m15519-3p	Chr4:222647581-222647678	+	98	-70.3	ATTGCCTGGGAACATATTTTCGTC	24
zma-m3276-3p	Chr1:89698394-89698493	+	100	-70.3	AGGCTTATTTCCGTCGGTTGTTA	23
zma-m3763-5p	Chr1:179942944-179943041	+	98	-70.3	ACTGGTGGTTCTCTTAACACAACC	24
zma-m12614-5p	Chr3:28738446-28738546	-	101	-70.2	ATTTTCGTCGGTCTCGGTGGTGGC	24
zma-m25560-5p	Chr7:134491818-134491913	-	96	-70.2	ATCACGGAAGGATTGGAGGGGATT	24
zma-m26279-3p	Chr8:28584543-28584643	+	101	-70.2	ATCCTTATGTCCGACGGTTTTGGC	24
zma-m30628-3p	Chr9:97651790-97651890	-	101	-70.2	ATCCTTATGTCCGACGGTTTTGGC	24
zma-m1708-5p	Chr10:41865501-41865596	-	96	-70.1	GTGCAGACGGTCCGGCCCTGAGGC	24
zma-m6645-5p	Chr1:264207720-264207800	-	81	-70.1	AGGATCGGAAGGGATTGAGGGAGA	24
zma-m22290-3p	Chr6:19562033-19562133	-	101	-70	AAGGTAATGTCCGACGGCCAGTCT	24
zma-m22290-5p	Chr6:19562033-19562133	-	101	-70	ACGAGGCCGTCGGACATAAGCTAA	24
zma-m23554-3p	Chr7:6588031-6588123	+	93	-70	ATTGAATCCCCTCCCATCCCC	21
zma-m27665-5p	Chr8:29241145-29241228	-	84	-70	GTAGATCTTGGCGCCGAGGTAGG	23
zma-m12294-5p	Chr3:225570746-225570846	+	101	-69.9	GTGGCACTCGGCGAAGAAGGCGCC	24
zma-m19583-3p	Chr5:35151885-35151981	-	97	-69.9	AGGCTGTGGCGCCGAGCTAAGGGA	24
zma-m31002-3p	Chr9:142691597-142691697	-	101	-69.9	GGCGGCTCGCGAGCCTCGAACGAG	24
zma-m21220-5p	Chr6:55446608-55446705	+	98	-69.8	AAGCTCGGCGCCACAGGCTATGG	23
zma-m25332-5p	Chr7:105093387-105093476	-	90	-69.8	ACAGCCTGTGGCGCCGAGCTTCGT	24
zma-m4654-5p	Chr1:294336964-294337053	+	90	-69.8	ACAGCCTGTGGCGCCGAGCTTCGT	24
zma-m9234-5p	Chr2:37941978-37942067	-	90	-69.8	ACAGCCTGTGGCGCCGAGCTTCGT	24
zma-m9390-5p	Chr2:57712319-57712408	-	90	-69.8	ACAGCCTGTGGCGCCGAGCTTCGT	24
zma-m19048-3p	Chr5:206717776-206717863	+	88	-69.7	GTACATAGGCCTTATCTCCGACGG	24
zma-m28098-3p	Chr8:100861835-100861922	-	88	-69.7	GTACATAGGCCTTATCTCCGACGG	24
zma-m9869-3p	Chr2:146049460-146049555	-	96	-69.6	ATGTCCCCGTTGCAACGCATGAGC	24
zma-m10593-3p	Chr2:228631909-228631998	-	90	-69.5	ACCAAAAGTGGCAGACGGTCCGGC	24
zma-m18800-3p	Chr5:180886613-180886713	+	101	-69.5	ACCTAGGACACTCGGCAAAGAACC	24
zma-m0923-5p	Chr10:93261766-93261861	+	96	-69.4	TGTCATCGAGAACCGCTAGTAGAA	24
zma-m24826-3p	Chr7:15673816-15673894	-	79	-69.4	TTAACTCCCGTCGGCTTAGCG	21
zma-m16068-3p	Chr4:38027711-38027807	-	97	-69.3	AGGACTTATTCCCGTCGGTTGT	22
zma-m24552-5p	Chr7:165967730-165967819	+	90	-69.3	ACAGGCTGTGGCGCCGAGCTTCGT	24
zma-m28273-3p	Chr8:120361831-120361931	-	101	-69.3	ATCCTCTCTGTTTTTATGGCTTCC	24
zma-m9743-3p	Chr2:121225463-121225562	-	100	-69.3	AAGGTAATGTCCGACGGCCAGTCT	24
zma-m9743-5p	Chr2:121225463-121225562	-	100	-69.3	ACGAGGCCGTCGGACATAAGCTAA	24
zma-m12128-5p	Chr3:208745178-208745277	+	100	-69.1	AGACAGCTCGGCCTGGGTGCACCG	24
zma-m17031-3p	Chr4:188811620-188811720	-	101	-69.1	CCTTATCTCCGACGGCCTCGTAG	23
zma-m17031-5p	Chr4:188811620-188811720	-	101	-69.1	ACGAGGCCGTCGGAGATAAGCACT	24
zma-m9159-3p	Chr2:27150275-27150370	-	96	-69.1	CTTTTCTTTGCCGAGTGTCATT	22
zma-m23976-3p	Chr7:87968007-87968103	+	97	-69	GTCCTCCTGGCACACTCGGCAAAG	24
zma-m3342-5p	Chr1:103614894-103614993	+	100	-69	AAGGCTGTTGTCGCATGGTGCACC	24
zma-m10050-5p	Chr2:168545698-168545778	-	81	-68.9	TCCAGAGGGGGATTGAAGGGG	21
zma-m11121-5p	Chr3:44813374-44813454	+	81	-68.9	AGGATTGGAGGAGATTGAGGGGAA	24
zma-m6467-5p	Chr1:244267187-244267262	-	76	-68.9	GATCTTGGCGCTGACCCCCCTGG	23
zma-m26041-3p	Chr8:4631819-4631919	+	101	-68.8	GCCGAGTGCTATGACCTGGACACT	24
zma-m28244-5p	Chr8:116792719-116792805	-	87	-68.7	AGATCTTGGCGCCGACCCCCTGGA	24
zma-m7178-3p	Chr2:15531113-15531208	+	96	-68.7	TTTAATCCCTTCCAATCCCCC	21
zma-m1629-3p	Chr10:24356506-24356606	-	101	-68.6	GAATCCCCTCCAATCCCCCTCAAT	24
zma-m18219-5p	Chr5:84387373-84387468	+	96	-68.6	GGCTGGCGCACCGGACTGTGTCTG	24
zma-m5220-3p	Chr1:50363844-50363944	-	101	-68.6	AAGTTAACTCCCGTCGGCTGAGTT	24
zma-m12509-3p	Chr3:14233569-14233653	-	85	-68.5	ATCCAGTGACAAATAAAAAGAAAC	24
zma-m21202-5p	Chr6:50489365-50489447	+	83	-68.5	ATAGATCTTGGCACCGAGGTAGGC	24
zma-m29710-3p	Chr9:135554628-135554727	+	100	-68.5	ATTACTCCCCATGGATCCCGTCGG	24
zma-m3652-5p	Chr1:161365611-161365704	+	94	-68.5	AACCACCGAAAATAAGCCTAAAGC	24
zma-m11004-3p	Chr3:26139965-26140065	+	101	-68.4	CAAATAAAAAGAAACGGACGGAGT	24
zma-m11391-5p	Chr3:105981633-105981729	+	97	-68.4	AAAGCCGCCGAAAATAAGCCCTTT	24
zma-m21477-3p	Chr6:96821039-96821116	+	78	-68.4	ACGTATCTAGTGCTCAAAGGGGTA	24
zma-m3464-3p	Chr1:124049106-124049199	+	94	-68.4	AATAGCGTTTATCTCCGACGGCCT	24
zma-m1719-3p	Chr10:44577812-44577907	-	96	-68.3	AATCCCCTCCAATCCTCCCAGGAT	24
zma-m20092-5p	Chr5:127102287-127102385	-	99	-68.3	GCATGGCGTACTGGACAGTCCGGT	24
zma-m23122-5p	Chr6:135687891-135687982	-	92	-68.3	AGCCGTGATTAGGAGTGTTGGGGT	24
zma-m7188-3p	Chr2:16092249-16092329	+	81	-68.3	TCCCCCATGGATCCCCTCGTG	21
zma-m7188-5p	Chr2:16092249-16092329	+	81	-68.3	GATCACGAGGGGATCCATGGGGGA	24
zma-m13677-5p	Chr3:208577916-208577989	-	74	-68.2	GTTCTTGTTGAGTGTTTGGCGCCT	24
zma-m24966-3p	Chr7:32849644-32849737	-	94	-68.2	AAATAGTGTTATTTTCGGCGGCCG	24
zma-m24966-5p	Chr7:32849644-32849737	-	94	-68.2	TGGCCGCCGAAAATAACTTTA	21
zma-m18575-3p	Chr5:152970940-152971039	+	100	-68.1	TTAGCCCCTCCAATCTCCTCC	21
zma-m18575-5p	Chr5:152970940-152971039	+	100	-68.1	ACCGAAGGGGATTGGAGGGGCTAA	24
zma-m1908-3p	Chr10:74948765-74948861	-	97	-68.1	ACAGCCTGTGGCGCCGAGCTTCGT	24
zma-m21041-3p	Chr6:26005326-26005422	+	97	-68.1	ACAGCCTGTGGCGCCGAGCTTCGT	24
zma-m3137-5p	Chr1:70989928-70990022	+	95	-68.1	GCTGGCGGTTGGTGTAACAGAACC	24
zma-m8583-5p	Chr2:212961023-212961111	+	89	-68.1	ACAGGCTGTGGCGCCGAGCTTCGT	24
zma-m0307-3p	B73V4_ctg78:33261-33361	-	101	-68	ATCCTTATGTCCGACGGTTTTGGC	24
zma-m12709-3p	Chr3:44813374-44813454	-	81	-68	TTCCCCTCAATCTCCTCCAATCCT	24
zma-m12722-5p	Chr3:47011525-47011625	-	101	-68	ATTTTCGTCGGTCTCGGTGGTGGC	24
zma-m15095-5p	Chr4:170021862-170021954	+	93	-68	AGGGCCATAGCACTCGACAGAGAA	24
zma-m18116-3p	Chr5:72259318-72259418	+	101	-68	ACGCTATTTTCGGCGGCTGTGCCA	24
zma-m21435-3p	Chr6:91021260-91021360	+	101	-68	ATCCTTATGTCCGACGGTTTTGGC	24
zma-m22719-3p	Chr6:86267357-86267455	-	99	-68	GCCGAGTGCTGGATCGCGGGCACT	24
zma-m23073-5p	Chr6:128816554-128816643	-	90	-67.9	ACAGCCTGTGGCGCCGAGCTTCGT	24
zma-m4281-3p	Chr1:246634859-246634941	+	83	-67.9	AGTGGGATTGGATGGGTTTCAAT	23
zma-m10498-5p	Chr2:218479484-218479584	-	101	-67.8	ACGAGGCCGTCGGAGATAAGCACT	24
zma-m15443-5p	Chr4:212622095-212622181	+	87	-67.8	AGATCTTGGCGCCGACCCCCTGGA	24
zma-m28761-3p	Chr8:175188915-175189015	-	101	-67.8	AGCCTCTGGCTCTCGGCAAAGACT	24
zma-m5766-3p	Chr1:147862431-147862531	-	101	-67.8	AGCCTCTGGCTCTCGGCAAAGACT	24
zma-m13761-3p	Chr3:218438512-218438612	-	101	-67.7	ATCCTTATGTCCGACGGTTTTGGC	24
zma-m16256-3p	Chr4:68348072-68348156	-	85	-67.7	AACTTCCTACGGCCGTCTCTAGGA	24
zma-m1688-3p	Chr10:36571094-36571194	-	101	-67.7	AAGGTAATGTCCGACGGCCAGTCT	24
zma-m18142-5p	Chr5:74568007-74568103	+	97	-67.7	GTACCTCGACGCCGTAGATCTTGG	24
zma-m23641-3p	Chr7:20153860-20153960	+	101	-67.7	AACTAATTCCCGTCGGCCTTTGCT	24
zma-m28349-3p	Chr8:129186357-129186451	-	95	-67.7	GAAGCTCGGCGCCACAGCCTATGG	24
zma-m30921-3p	Chr9:135554630-135554726	-	97	-67.7	TTTCTCCCCATGGATCCTCTT	21
zma-m12555-5p	Chr3:19385755-19385840	-	86	-67.6	CATTTCTTTTTATTAGTCGCTGGA	24
zma-m18581-5p	Chr5:154193564-154193654	+	91	-67.6	ATAGGCTGTGGCGCCGAGCTTCAT	24
zma-m19009-5p	Chr5:202526816-202526907	+	92	-67.6	AGAGCCATAGCACTCGGCAGAGAA	24
zma-m19652-5p	Chr5:44890726-44890816	-	91	-67.6	ATAGGCTGTGGCGCCGAGCTTCAT	24
zma-m26922-5p	Chr8:129186359-129186449	+	91	-67.6	ATAGGCTGTGGCGCCGAGCTTCAT	24
zma-m6646-5p	Chr1:264397843-264397935	-	93	-67.6	TTGAGAGGGATTGGAGGGGA	20
zma-m6744-5p	Chr1:277460608-277460705	-	98	-67.6	TTTGGTAGGGGACCTTGATTA	21
zma-m18521-5p	Chr5:144234112-144234204	+	93	-67.5	AGGGCCATAGCACTCAGCAGAGAA	24
zma-m20237-5p	Chr5:152487540-152487637	-	98	-67.5	ACTGGCGGTTGGTGTAAGAGAACC	24
zma-m29097-3p	Chr9:29046128-29046226	+	99	-67.5	AGTGCCGCACCGGGGACACTCGGC	24
zma-m29174-3p	Chr9:43576917-43577015	+	99	-67.5	AGTGCCGCACCGGGGACACTCGGC	24
zma-m29626-3p	Chr9:124562455-124562553	+	99	-67.5	AGTGCCGCACCGGGGACACTCGGC	24
zma-m14546-3p	Chr4:76989040-76989137	+	98	-67.4	TTTGCCGAGTGCTGTGGTCCTGGC	24
zma-m14632-5p	Chr4:90871763-90871847	+	85	-67.4	ACTTTCGGCGGCCCTCTGACACAG	24
zma-m17924-3p	Chr5:44890724-44890818	+	95	-67.4	GAAGCTCGGCGCCACAGCCTATGG	24
zma-m20245-3p	Chr5:154193562-154193656	-	95	-67.4	GAAGCTCGGCGCCACAGCCTATGG	24
zma-m3002-5p	Chr1:51908806-51908880	+	75	-67.4	ATCGGAGCGGATTGAGGGGGAAAT	24
zma-m0775-3p	Chr10:75512247-75512336	+	90	-67.3	AGGACCCCAAGAAGAGATTT	20
zma-m11504-3p	Chr3:128095061-128095161	+	101	-67.3	GGCTATTTTCGGCGGCCCGAGCCT	24
zma-m11504-5p	Chr3:128095061-128095161	+	101	-67.3	CAAGTCGCCGAAAATAGCCTTA	22
zma-m2351-5p	Chr10:134152554-134152648	-	95	-67.3	GTCATAGGCTGTGGCGCCGAGGT	23
zma-m28633-5p	Chr8:161718807-161718886	-	80	-67.3	GATTAGTCCCTATAAACCAAACAC	24
zma-m13061-3p	Chr3:125770056-125770152	-	97	-67.2	TTTCTCCCCATGGATCCTCTT	21
zma-m26198-5p	Chr8:20724465-20724551	+	87	-67.2	GACGTGCCGGACGGTCCGTGCCCT	24
zma-m27887-3p	Chr8:67561152-67561252	-	101	-67.2	AGACGTTGGCTCTCGGCAAAGACT	24
zma-m30267-3p	Chr9:29045036-29045136	-	101	-67.2	AGACGTTGGCTCTCGGCAAAGACT	24
zma-m21950-3p	Chr6:151435350-151435444	+	95	-67.1	ACAGCCTGTGGCGCCGAGCTTCGG	24
zma-m21950-5p	Chr6:151435350-151435444	+	95	-67.1	ACGAAGCTCGGCGCCACAGCCTGT	24
zma-m25136-3p	Chr7:70552609-70552706	-	98	-67.1	ATAACCTTATGTCCGACGGCCACA	24
zma-m29387-3p	Chr9:92398737-92398837	+	101	-67.1	GCCGAGTGCCATGGTCATAGCGCT	24
zma-m1225-3p	Chr10:129642878-129642975	+	98	-67	TGTGCTCACTCTCTTCTGTCA	21
zma-m16038-3p	Chr4:34090816-34090905	-	90	-67	AATCCCCTTCAATCCCGAAGT	21
zma-m23977-3p	Chr7:87975997-87976097	+	101	-67	AGCCTCTGGCTCTCGGCAAAGACT	24
zma-m4670-3p	Chr1:295908818-295908918	+	101	-67	TTTCTTAAGAAACCGCCAGTAGAA	24
zma-m9041-3p	Chr2:14694031-14694131	-	101	-67	AGCCTCTGGCTCTCGGCAAAGACT	24
zma-m11048-3p	Chr3:31508868-31508968	+	101	-66.9	GCACAGAACACTTGGCAAAGAGCC	24
zma-m11220-3p	Chr3:61377670-61377768	+	99	-66.9	GATCGGGTCGGGCCAGGCACGGCC	24
zma-m15230-3p	Chr4:188751650-188751734	+	85	-66.9	ATCCAGCGACAAATAAAAAGAAAT	24
zma-m15995-5p	Chr4:28579859-28579951	-	93	-66.9	AGGGCCATAGCACTCGACAGAGAA	24
zma-m23472-5p	Chr6:172620233-172620332	-	100	-66.9	GAAAGCTGATGTCGCATGGCGCAC	24
zma-m23618-3p	Chr7:16749027-16749122	+	96	-66.9	ATGTCCCCGTTGCAACGCATGAGC	24
zma-m29638-3p	Chr9:126721915-126722015	+	101	-66.9	GCACAGAACACTTGGCAAAGAGCC	24
zma-m5371-3p	Chr1:70989945-70990045	-	101	-66.9	AACCTATTTCCACTGGCGGTTCTG	24
zma-m1804-3p	Chr10:60800780-60800872	-	93	-66.8	GGGAAAATAGAAATCACTTGGGAA	24
zma-m22801-5p	Chr6:96476553-96476653	-	101	-66.8	GATACTCGGCGCCATAGGCTGTGG	24
zma-m23263-5p	Chr6:151435304-151435393	-	90	-66.8	ACAGGCTGTGGCGCCGAGCTTCGT	24
zma-m6550-5p	Chr1:253039115-253039204	-	90	-66.8	CTTGGGACACTCGGCAAAAAGC	22
zma-m14455-5p	Chr4:63235864-63235963	+	100	-66.7	TTTTCGGCGGCGTCTGACACAGTC	24
zma-m15368-3p	Chr4:203243008-203243107	+	100	-66.7	CTAATAAAAAGAAACGGAGGAAG	23
zma-m18298-3p	Chr5:96639234-96639325	+	92	-66.7	GGGCGAAGGACGCGGGCGCACGAC	24
zma-m11531-3p	Chr3:130868597-130868687	+	91	-66.6	CTTCTTTGCTGAGTGCTGTGGTCA	24
zma-m12004-3p	Chr3:196723900-196724000	+	101	-66.6	GGGATTGAAGGGAATTAGAGAGGA	24
zma-m6022-3p	Chr1:188221395-188221488	-	94	-66.6	ATAGCCTATGGCGCCGAGCTGAG	23
zma-m6022-5p	Chr1:188221395-188221488	-	94	-66.6	TCAACGCTCGGCGCCATAGGC	21
zma-m11153-3p	Chr3:49192933-49193032	+	100	-66.5	ATTTGCCGAGTGTCCCAGGTGACA	24
zma-m6010-3p	Chr1:186902248-186902347	-	100	-66.5	AACACTATTTTCGGCGGCTGTGT	23
zma-m10371-3p	Chr2:207390615-207390707	-	93	-66.4	GAAGCTCGGCGCCACAGCCTATGG	24
zma-m29550-3p	Chr9:115884390-115884475	+	86	-66.4	AATCCTCTCCGATCCTCCCGGGAT	24
zma-m29550-5p	Chr9:115884390-115884475	+	86	-66.4	GATTGGAGGGGATTGAAGGGG	21
zma-m29867-3p	Chr9:150715242-150715339	+	98	-66.4	ATTGAGGTGGATACATGTGCA	21
zma-m30314-5p	Chr9:35320722-35320815	-	94	-66.4	AATTTTCGGCGGCTGTCTGATGGC	24
zma-m30974-5p	Chr9:140243399-140243491	-	93	-66.4	AGGACCATAGCACTTGGCAAAGAA	24
zma-m4354-3p	Chr1:256938604-256938704	+	101	-66.4	TATGTTAAGATAACCGCCAGTGGA	24
zma-m1700-3p	Chr10:39115783-39115877	-	95	-66.3	AACCCCTTCGATTTTGTGGCTCTC	24
zma-m1829-3p	Chr10:65381964-65382064	-	101	-66.3	ATCATGGATTTCTACTGGTGGTTT	24
zma-m27174-3p	Chr8:158610463-158610539	+	77	-66.3	TGACTGTGGGCCGGACCGTCC	21
zma-m9395-3p	Chr2:58606371-58606471	-	101	-66.3	GCCGAGTGCTATGACCTGGACACT	24
zma-m14945-3p	Chr4:154740357-154740456	+	100	-66.2	ACCTAGGACACTCGGCAAAGAACC	24
zma-m16220-5p	Chr4:61635255-61635343	-	89	-66.2	GGTCATAGCACTCGACAGAGAAGG	24
zma-m22328-5p	Chr6:23788829-23788916	-	88	-66.2	ATTATGAACCGCCAGTAGAAATGG	24
zma-m22329-5p	Chr6:23805247-23805334	-	88	-66.2	ATTATGAACCGCCAGTAGAAATGG	24
zma-m3724-5p	Chr1:172485587-172485683	+	97	-66.1	GTGGCTGGCGCACTGGACAGTGGC	24
zma-m5335-5p	Chr1:66940378-66940473	-	96	-66.1	AGTGGCGGTTCCTTAAGAAAACT	23
zma-m14462-3p	Chr4:64170898-64170992	+	95	-66	GATTTAATCCTCTCCAATCCCCCT	24
zma-m16200-3p	Chr4:57424413-57424513	-	101	-66	ATTAAGAAAACCACCAGTGGAAAT	24
zma-m21213-3p	Chr6:53805963-53806054	+	92	-66	GGCACAGCTGAGAAAAAAACACGA	24
zma-m26906-5p	Chr8:127173985-127174066	+	82	-66	GGCTATGGCACCGAGCTGTGTTAC	24
zma-m10273-3p	Chr2:196009524-196009624	-	101	-65.9	AGCTTATGTCTGACGGTCTCCTAG	24
zma-m10437-3p	Chr2:212961023-212961111	-	89	-65.9	ACGAAGCTCGGCGCCACAGCCTGT	24
zma-m11308-3p	Chr3:82931770-82931870	+	101	-65.9	ATCTAATTCCCGTCGGCCCGAGCT	24
zma-m13373-3p	Chr3:176560176-176560276	-	101	-65.9	ATCTAATTCCCGTCGGCCCGAGCT	24
zma-m14671-3p	Chr4:98900023-98900123	+	101	-65.9	ATCTAATTCCCGTCGGCCCGAGCT	24
zma-m17369-3p	Chr4:230992576-230992676	-	101	-65.9	ATCTAATTCCCGTCGGCCCGAGCT	24
zma-m22076-3p	Chr6:162872563-162872663	+	101	-65.9	GTCACCCTGTTGACACTCGGCAAA	24
zma-m24566-3p	Chr7:167388322-167388422	+	101	-65.9	ATCTAATTCCCGTCGGCCCGAGCT	24
zma-m2481-3p	Chr10:145735150-145735234	-	85	-65.9	ATCCAGCGACAAATAAAAAGAAAT	24
zma-m28254-3p	Chr8:118400903-118401003	-	101	-65.9	ATCTAATTCCCGTCGGCCCGAGCT	24
zma-m4511-3p	Chr1:278142303-278142403	+	101	-65.9	ATCTAATTCCCGTCGGCCCGAGCT	24
zma-m6724-5p	Chr1:275174010-275174096	-	87	-65.9	TAGATCTTGGCGTCGACCCCC	21
zma-m19644-3p	Chr5:43379908-43379990	-	83	-65.8	GCTCAAAGGGGTACGGTGCTCACG	24
zma-m19644-5p	Chr5:43379908-43379990	-	83	-65.8	GAGCACCGTACCCTTTTGAGCACC	24
zma-m28167-3p	Chr8:108017811-108017911	-	101	-65.8	AATAGGTTTCCACTGGCGGTTTTA	24
zma-m3264-5p	Chr1:88199749-88199849	+	101	-65.8	TGCCAAGGTCATAGCACTCGACAA	24
zma-m3881-3p	Chr1:195714201-195714300	+	100	-65.8	CTAATAAAAAGAAACGGAGGAAG	23
zma-m5132-3p	Chr1:40603098-40603182	-	85	-65.8	AACCAGCGACAAATAAAAAGAAAC	24
zma-m14874-5p	Chr4:141574301-141574397	+	97	-65.7	GAAAACCGGAGGGGATTGGAGGGG	24
zma-m7756-3p	Chr2:90300539-90300632	+	94	-65.6	AGTACAGTGGACACTCGGTAAAGA	24
zma-m7756-5p	Chr2:90300539-90300632	+	94	-65.6	AGCGTCCACTGTGCTGACACTCGG	24
zma-m10058-3p	Chr2:169096233-169096333	-	101	-65.5	AGCGTATGTCCGACGGTCCGCCTC	24
zma-m14100-3p	Chr4:17226173-17226261	+	89	-65.5	GTTCGGTTCGGGTTCGGGTTCGGG	24
zma-m21498-3p	Chr6:99141278-99141378	+	101	-65.5	AGCGTATGTCCGACGGTCCGCCTC	24
zma-m25055-5p	Chr7:49354392-49354487	-	96	-65.5	ACTGGCAGGCTGCTAAAGAAAACC	24
zma-m25306-3p	Chr7:102494803-102494903	-	101	-65.5	AGCGTATGTCCGACGGTCCGCCTC	24
zma-m0490-3p	Chr10:18770351-18770442	+	92	-65.4	ATATGTCCCTGTTGCAACGCATGG	24
zma-m10949-5p	Chr3:20363525-20363625	+	101	-65.4	TAACAACCGACGGAAATAAGCCTT	24
zma-m25556-5p	Chr7:134123313-134123400	-	88	-65.4	AAGATCTGTGGCGCCGACCCCCTG	24
zma-m8035-3p	Chr2:146552324-146552410	+	87	-65.4	AGCTTCTTTGCCGAGTGCTCTGGC	24
zma-m23768-3p	Chr7:40351773-40351863	+	91	-65.3	TGTCACCGCTGACACTCGGCA	21
zma-m25691-5p	Chr7:151057372-151057461	-	90	-65.3	CCCGTGGGATTTTCATTTTCC	21
zma-m2630-3p	Chr1:8394846-8394924	+	79	-65.3	AACCGTCAGTGGAAATGCACTTTT	24
zma-m5634-3p	Chr1:114671296-114671396	-	101	-65.3	CTTTCAATCCTCCCGTGATCCCCT	24
zma-m5634-5p	Chr1:114671296-114671396	-	101	-65.3	ATCATGGGAGGATGTGAGGGGATT	24
zma-m13622-3p	Chr3:202822742-202822835	-	94	-65.2	CAGCTGCCGCGCGCTCGCCCTCT	23
zma-m1707-5p	Chr10:41700967-41701059	-	93	-65.2	AAGGCCACAACACTCAGCAAAGAA	24
zma-m20981-3p	Chr6:20855738-20855828	+	91	-65.2	CTTCTTTGCCGAGTGTTATGACCT	24
zma-m28417-5p	Chr8:137296206-137296305	-	100	-65.2	ACAACCTATGACGCCGAGCTATG	23
zma-m17498-3p	Chr4:245199870-245199958	-	89	-65.1	TCCATTTCCTTGGTCACCAAA	21
zma-m17853-5p	Chr5:36117483-36117578	+	96	-65.1	TCATGGGAGGATTGGAGGGGATT	23
zma-m20516-5p	Chr5:191522796-191522866	-	71	-65.1	GTCATAGGCTGTGGCGCCGAGGT	23
zma-m27731-3p	Chr8:41746157-41746249	-	93	-65.1	GTCTTTGCCGAGTGTTATGTCGCT	24
zma-m28187-3p	Chr8:110742392-110742492	-	101	-65.1	AGCCTCTGGCTCTCGGCAAAGACT	24
zma-m3735-3p	Chr1:174977913-174978010	+	98	-65.1	CCTCCAATCCCCCCGTGATCT	21
zma-m4631-5p	Chr1:291592078-291592173	+	96	-65.1	GCGCCATAGGCTGTGACGCCGAG	23
zma-m5380-5p	Chr1:71982577-71982659	-	83	-65.1	TTCCTTTTTATTTGTCGCTGGATA	24
zma-m1388-5p	Chr10:145735150-145735234	+	85	-65	ATTTCTTTTTATTTGTCGCTGGAT	24
zma-m19086-3p	Chr5:211024993-211025092	+	100	-65	ATAGCCTATGGCGCCGAGATACGT	24
zma-m20264-5p	Chr5:156091083-156091171	-	89	-65	ACACTCGGCAAAGACAGACACTCA	24
zma-m30862-5p	Chr9:128203269-128203366	-	98	-65	AAGCTCGGCGCCACAGGCTATGG	23
zma-m7803-3p	Chr2:104372490-104372582	+	93	-65	ATAGGCTGTGGCGCGGAGCTATG	23
zma-m13856-5p	Chr3:228229804-228229896	-	93	-64.9	AAGGCCACAGCACTCGGTAAATA	23
zma-m27895-3p	Chr8:68950192-68950290	-	99	-64.9	AACACATGGTTATGTCCGACGGCT	24
zma-m0516-5p	Chr10:22312687-22312781	+	95	-64.8	GACAGACTCTGGCCTGGCGCACCG	24
zma-m13433-3p	Chr3:183183463-183183561	-	99	-64.8	ATAGGCTATGGCGCTGAGCAAA	22
zma-m4506-5p	Chr1:277460611-277460705	+	95	-64.8	TTTGGTAGGGGACCTTGATTA	21
zma-m7671-5p	Chr2:76053655-76053749	+	95	-64.8	GACAGACTCTGGCCTGGCGCACCG	24
zma-m0624-5p	Chr10:46778714-46778814	+	101	-64.7	AGCCGTCGGACATAAGGGTTGTTT	24
zma-m11878-3p	Chr3:182293235-182293329	+	95	-64.7	TTCTAGCCTCCTCAATCCCCTC	22
zma-m21335-5p	Chr6:77267306-77267406	+	101	-64.7	GAGCCTTTGCAGAGTGTCACCGTG	24
zma-m22036-5p	Chr6:159006796-159006877	+	82	-64.7	TTTTTTTTATTAGTCGCTGGA	21
zma-m28564-3p	Chr8:154551488-154551573	-	86	-64.7	AGCCGAGCCGAGCCGAGCCTCTTC	24
zma-m28894-3p	Chr9:6089678-6089766	+	89	-64.7	CCAATCCCCTTCAACCCCGAAG	22
zma-m7780-5p	Chr2:96468796-96468894	+	99	-64.7	AGACAGCTCGGCCTGGGTGCACCG	24
zma-m18719-5p	Chr5:170783465-170783562	+	98	-64.6	GGTGGCTGACTGTCGCATGGTGCA	24
zma-m27886-3p	Chr8:67504853-67504947	-	95	-64.6	ATCCAGAGAACAACGGGGAGGTGC	24
zma-m4704-3p	Chr1:300430486-300430584	+	99	-64.6	ACAACCTATGGCGCCGAGCTTCGG	24
zma-m7167-5p	Chr2:14755361-14755461	+	101	-64.6	TATTTTCGTCGGCCAGGTGGTGGC	24
zma-m27774-3p	Chr8:50590297-50590396	-	100	-64.5	AACACTATTTTCGGCGGCTGTGT	23
zma-m30363-3p	Chr9:43575825-43575925	-	101	-64.5	AGACGTTGGCTCTCGGCAAAGACT	24
zma-m13753-3p	Chr3:218134941-218135031	-	91	-64.4	GTGTCCTCCTGGAAGCACTCGGCA	24
zma-m13785-3p	Chr3:221065569-221065659	-	91	-64.4	GTGTCCTCCTGGAAGCACTCGGCA	24
zma-m17063-3p	Chr4:191825022-191825112	-	91	-64.4	GTGTCCTCCTGGAAGCACTCGGCA	24
zma-m17645-3p	Chr5:12062796-12062886	+	91	-64.4	GTGTCCTCCTGGAAGCACTCGGCA	24
zma-m24166-3p	Chr7:120898699-120898789	+	91	-64.4	GTGTCCTCCTGGAAGCACTCGGCA	24
zma-m26113-3p	Chr8:12501547-12501637	+	91	-64.4	GTGTCCTCCTGGAAGCACTCGGCA	24
zma-m2687-5p	Chr1:13415951-13416051	+	101	-64.4	AGTGCCTCCTGCGACACTCGGCAA	24
zma-m5537-3p	Chr1:97090793-97090893	-	101	-64.4	ACCTGGGACACTCGGCAAAGGACC	24
zma-m6323-5p	Chr1:225524783-225524871	-	89	-64.4	ATAGGCTATGGCGCTGAGCTCGG	23
zma-m10231-5p	Chr2:191304912-191305006	-	95	-64.3	AACACTCGGCGAAGAGGCTCTTTG	24
zma-m15356-3p	Chr4:201719971-201720068	+	98	-64.3	ATTGCCTGGGAACATATTTTCGTC	24
zma-m1766-3p	Chr10:55249947-55250040	-	94	-64.3	GTTTATTCCTTACGTCCGACGGCT	24
zma-m21497-3p	Chr6:98967272-98967371	+	100	-64.3	AGGTGCTCGCTCTCTTCTGTC	21
zma-m21497-5p	Chr6:98967272-98967371	+	100	-64.3	CAGAAAGAGAAGCGAGCACGCGGC	24
zma-m21734-3p	Chr6:125980623-125980723	+	101	-64.3	ATAACTGTCGTATTTTCGTGGGCC	24
zma-m22907-3p	Chr6:108684728-108684818	-	91	-64.3	CTTCTTTGCTGAGTGCTGTGGTCA	24
zma-m25747-3p	Chr7:157714903-157714995	-	93	-64.3	ACATGTCCGGTGCACCAGGGGGAT	24
zma-m0133-5p	B73V4_ctg181:188116-188214	+	99	-64.2	AATTCCCGTCGGCTGGATAGTGGC	24
zma-m12610-3p	Chr3:28232723-28232810	-	88	-64.2	TCCCTTGTCACCAAACTAGCC	21
zma-m14384-3p	Chr4:52624548-52624623	+	76	-64.2	AGTCGTCGGACATAAGCTTATGTC	24
zma-m19760-5p	Chr5:61942717-61942800	-	84	-64.2	AGAGAACCGCCAGTAGAAATGACT	24
zma-m22476-5p	Chr6:40334450-40334543	-	94	-64.2	AACCAACGGGAATTAACCATATAC	24
zma-m30014-5p	Chr9:3523197-3523293	-	97	-64.2	ATCCCGGGAGGATCGAAGGGGATT	24
zma-m4422-3p	Chr1:264881942-264882042	+	101	-64.2	AATAAAACACTCGGCAAAGATCTT	24
zma-m5376-3p	Chr1:71679260-71679360	-	101	-64.2	ATGCTCCTGTTGACCGTTGGCTCC	24
zma-m0578-3p	Chr10:33641453-33641533	+	81	-64.1	CTATCGAGCGACTAATAAAAAGAA	24
zma-m14167-5p	Chr4:25429036-25429135	+	100	-64.1	AATATGTGTAGAAACCTAGCCGGT	24
zma-m16067-3p	Chr4:37998798-37998875	-	78	-64.1	ACTGACGGTTCTGTTACACCA	21
zma-m18589-5p	Chr5:154980532-154980624	+	93	-64.1	AGGGCCACAGCACTCGACAAAGAA	24
zma-m27160-3p	Chr8:156227729-156227811	+	83	-64.1	ACTACCTCGACGCCAAGATCTATG	24
zma-m27160-5p	Chr8:156227729-156227811	+	83	-64.1	ATAGATCTTGGCGCTGAGGTAGG	23
zma-m27320-3p	Chr8:172363748-172363848	+	101	-64.1	TGGCGCTGGTAATTAAGGGGGATC	24
zma-m30377-5p	Chr9:46383421-46383512	-	92	-64.1	GCACAGAACACTTGGCAAAGAGCC	24
zma-m30604-3p	Chr9:92754456-92754552	-	97	-64.1	GGCCTTATTTGCAAGCGTGCA	21
zma-m30604-5p	Chr9:92754456-92754552	-	97	-64.1	TACGCTTGCACATAAGAACTG	21
zma-m13523-3p	Chr3:191966082-191966166	-	85	-64	GTCAGGGGTCGGCGCCAAGATCTA	24
zma-m19253-5p	Chr5:2423201-2423294	-	94	-64	AACACTCGGCGAAGAGGCTCTTTG	24
zma-m22132-3p	Chr6:168459221-168459320	+	100	-64	CTAATAAAAAGAAACGGAGGAAG	23
zma-m30365-5p	Chr9:43760151-43760244	-	94	-64	ACTCCCGTCGGCTTACTCTCTAGC	24
zma-m3202-5p	Chr1:81197442-81197535	+	94	-64	ACTCCCGTCGGCTTACTCTCTAGC	24
zma-m6832-5p	Chr1:286168092-286168179	-	88	-64	ATCGTTCCGACCCACCAATCTGGC	24
zma-m3562-3p	Chr1:144078668-144078765	+	98	-63.9	ATAAGCTTATGTCCGACGGCCACT	24
zma-m7640-5p	Chr2:70945603-70945674	+	72	-63.9	TGTAACAGAACCGCCGGTGGA	21
zma-m8690-5p	Chr2:223666943-223667035	+	93	-63.9	TTTCGGCGGCCAACAGAACAGC	22
zma-m19433-5p	Chr5:18402234-18402323	-	90	-63.8	CTTGGGACACTCGGCAAAAAGC	22
zma-m20327-5p	Chr5:164261205-164261299	-	95	-63.8	CAACTCCATTTTCCCAAGGGA	21
zma-m29389-5p	Chr9:92521389-92521489	+	101	-63.8	TAACAACCGACGGAAATAAGCCTT	24
zma-m5306-5p	Chr1:62040167-62040249	-	83	-63.8	GATCTTGGCGCCGACCCCCCTGT	23
zma-m5467-5p	Chr1:86154077-86154165	-	89	-63.8	CATAGATCTTGGCGCAGACCCCCT	24
zma-m0815-5p	Chr10:81323669-81323765	+	97	-63.7	GACAGACTCTGGCCTGGCGCACCG	24
zma-m10086-5p	Chr2:172541315-172541414	-	100	-63.7	ACTCGTGATTTCGGCAGCATAACC	24
zma-m12284-3p	Chr3:224482811-224482903	+	93	-63.7	ATTGTTGTCCTGTTTGCCATATCT	24
zma-m15758-5p	Chr4:1819459-1819547	-	89	-63.7	GCCGAGTGCTGCCAGGCGGACACT	24
zma-m3877-5p	Chr1:195227333-195227421	+	89	-63.7	GCCGAGTGCTGCCAGGCGGACACT	24
zma-m0782-3p	Chr10:76664656-76664754	+	99	-63.6	TTTACCGAGTGCTGCCAGGAGGAC	24
zma-m13257-5p	Chr3:156607345-156607437	-	93	-63.6	AGAGCCATAGCACTCGGCAGAGAA	24
zma-m1776-5p	Chr10:56578216-56578303	-	88	-63.6	ATAGAGAACCGCCAGTAGAAATGT	24
zma-m29318-5p	Chr9:78666869-78666960	+	92	-63.6	GGCCGTCGGAGATAAGGTTATCTC	24
zma-m13319-3p	Chr3:168323365-168323452	-	88	-63.5	ACGATGCTCGGCGCCACAGCCTGT	24
zma-m14468-5p	Chr4:65212650-65212745	+	96	-63.5	TGCAGCACTAGGCAGAGGCGACCC	24
zma-m27691-5p	Chr8:33533586-33533681	-	96	-63.5	TGTCATCGAGAACCGCTAGTAGAA	24
zma-m4565-5p	Chr1:284679960-284680043	+	84	-63.5	GTTTTTTTTATTTGTCGCTGGATA	24
zma-m7266-5p	Chr2:24047967-24048062	+	96	-63.5	TGCAGCACTAGGCAGAGGCGACCC	24
zma-m12780-3p	Chr3:56522495-56522593	-	99	-63.4	AGTGCCGCACCGGGGACACTCGGC	24
zma-m14560-3p	Chr4:78522376-78522470	+	95	-63.4	GTTCTTTGCCGAGTGCTCTGTGTG	24
zma-m15591-5p	Chr4:230995612-230995712	+	101	-63.4	TAATAACTCCCGTCGGCCTGAGGA	24
zma-m24101-3p	Chr7:110334343-110334443	+	101	-63.4	AGACGTCTTTGCCGAGTGCCCGCG	24
zma-m27195-5p	Chr8:161061279-161061365	+	87	-63.4	ACACATGGGTTGAGGTGGATTGA	23
zma-m8426-5p	Chr2:193997425-193997519	+	95	-63.4	GCTGTTTCGGACTGGGGCACCGGA	24
zma-m0916-3p	Chr10:91497906-91498003	+	98	-63.3	CACCTCAACACATGTGAATTG	21
zma-m10773-5p	Chr3:2030885-2030965	+	81	-63.3	TTCTTTTTATTAGTCGCTGAATAG	24
zma-m11754-3p	Chr3:162374026-162374109	+	84	-63.3	GCCACACCTGTGGCTTAAAAGTG	23
zma-m21081-5p	Chr6:32922974-32923062	+	89	-63.3	ATCTTAGGCAAAGTGTGGCACATT	24
zma-m22874-5p	Chr6:105797985-105798080	-	96	-63.3	AATTCCCATCGGCCACGACTAGCT	24
zma-m24930-3p	Chr7:28700385-28700483	-	99	-63.3	GAATCCTGTGCCGAGTGCAGCACT	24
zma-m24930-5p	Chr7:28700385-28700483	-	99	-63.3	AGTGCAGCACTAGGCAGAGGT	21
zma-m25987-5p	Chr7:180740740-180740820	-	81	-63.3	TTCTTTTTATTAGTCGCTGAATAG	24
zma-m4253-5p	Chr1:243152057-243152150	+	94	-63.3	AGAGGCCGACGGGGATTAGTAACT	24
zma-m8026-5p	Chr2:145370256-145370331	+	76	-63.3	AACCCGAACTGAACCCGAATAGA	23
zma-m27823-3p	Chr8:61118375-61118475	-	101	-63.2	ATAGCCCCCTCAATCTCCTCCATT	24
zma-m3050-3p	Chr1:58045890-58045990	+	101	-63.2	AACCATTGGCTCTCGGCAAAGACT	24
zma-m30557-3p	Chr9:85984460-85984553	-	94	-63.2	GTTTATTCCTTACGTCCGACGGCT	24
zma-m5381-3p	Chr1:71986885-71986976	-	92	-63.1	TTTTACAAAACCCCCTGACACAGC	24
zma-m12436-3p	Chr3:4866925-4867011	-	87	-63	AGTCCCGCCTCGCCAGGTTGCTCG	24
zma-m15084-5p	Chr4:168528162-168528256	+	95	-63	AAATAGTGTTATGTCCGACGGCAG	24
zma-m23731-3p	Chr7:32849643-32849737	+	95	-63	AAATAAAGTTATTTTCGGCGGCCA	24
zma-m26318-3p	Chr8:34669108-34669208	+	101	-63	AATGGCATTTCCACTGGCGGTTTT	24
zma-m27183-5p	Chr8:159895986-159896079	+	94	-63	AAACCGTCGGAGATAGGGTACTGC	24
zma-m3138-3p	Chr1:70989980-70990059	+	80	-63	TCCACTGGTGGTTGTGTTAAGATA	24
zma-m14335-3p	Chr4:44234457-44234556	+	100	-62.9	ACCTGGGACACTCGGCAAAGGACC	24
zma-m16850-3p	Chr4:168528164-168528255	-	92	-62.9	GGCTGCCGTCGGACATAACACTAT	24
zma-m20661-5p	Chr5:207169627-207169721	-	95	-62.9	ATCACGGGAGGATTGGAGGGA	21
zma-m5923-3p	Chr1:174977925-174977998	-	74	-62.9	ATTTCCCCTCAATCCCCTCCAAT	23
zma-m9489-3p	Chr2:72503513-72503609	-	97	-62.9	ATTTGCCGAGTGTTGTGGCCCTGC	24
zma-m14005-5p	Chr4:7155723-7155823	+	101	-62.8	AATTTTCCATGGGATTTTCATTTT	24
zma-m19155-5p	Chr5:217619876-217619976	+	101	-62.8	ATCGGAGGGGATTGAAGGGGCTAA	24
zma-m21410-3p	Chr6:87940334-87940425	+	92	-62.8	GTGTCTTCCAGGCAGCACTCGGTA	24
zma-m6592-5p	Chr1:257839770-257839851	-	82	-62.8	TCGGCGCCACAGGCTATGACGC	22
zma-m18353-5p	Chr5:110673552-110673641	+	90	-62.7	GCCGTCGGAGATAAGGCTTGACCG	24
zma-m22547-3p	Chr6:59200250-59200341	-	92	-62.7	AATTCCCGTCGGCCGCTTTCGGG	23
zma-m2308-3p	Chr10:128457786-128457880	-	95	-62.7	CTTTTCTTTGCCGAGTGTCATT	22
zma-m28524-5p	Chr8:150568935-150569024	-	90	-62.7	GCCGTCGGAGATAAGGCTTGACCG	24
zma-m30901-5p	Chr9:133094454-133094543	-	90	-62.7	GCCGTCGGAGATAAGGCTTGACCG	24
zma-m4161-5p	Chr1:229628414-229628503	+	90	-62.7	GCCGTCGGAGATAAGGCTTGACCG	24
zma-m4273-3p	Chr1:244940008-244940104	+	97	-62.7	TCTCGGACCAGGCTTCATTC	20
zma-m8923-5p	Chr2:4239225-4239314	-	90	-62.7	GCCGTCGGAGATAAGGCTTGACCG	24
zma-m21833-3p	Chr6:136321660-136321760	+	101	-62.6	ACAAATAAAAAGAAACGGAGTGAG	24
zma-m23689-5p	Chr7:25647579-25647666	+	88	-62.6	TGCGTCAGGGGGTTTTGTAAAATG	24
zma-m25588-5p	Chr7:139733380-139733471	-	92	-62.6	ACCGACGGAAATAAGCCCTAAACC	24
zma-m26784-5p	Chr8:110633254-110633345	+	92	-62.6	AACACTCGGCGAAGAGGCTCTTTG	24
zma-m5406-3p	Chr1:76058567-76058649	-	83	-62.6	TCCCCCATGGATCCCCTCGTG	21
zma-m7693-5p	Chr2:79717866-79717956	+	91	-62.6	GTCCGACGGCTGTCAGACGGGCCG	24
zma-m8160-3p	Chr2:163201535-163201633	+	99	-62.6	AAGCACTCGGCAAAGCCACGGATT	24
zma-m8160-5p	Chr2:163201535-163201633	+	99	-62.6	GGCTTTGCCGAGTGTGGCACTCGG	24
zma-m10471-3p	Chr2:215711829-215711905	-	77	-62.5	AGCCGTCGGACATAAGCTTATGTT	24
zma-m13050-3p	Chr3:124377439-124377523	-	85	-62.5	GTATTTTCGTCGGCCTCTGGAGGC	24
zma-m13456-3p	Chr3:184750361-184750444	-	84	-62.5	ATCCAGCGACAAATAAAAAGAAAA	24
zma-m14601-3p	Chr4:84830075-84830175	+	101	-62.5	ACACTCGGCAAAGGGGCTCTCGGC	24
zma-m22729-5p	Chr6:87940333-87940427	-	95	-62.5	TTTACCGAGTGCTGCCTGGAAGAC	24
zma-m22927-3p	Chr6:110160898-110160982	-	85	-62.5	GTATTTTCGTCGGCCTCTGGAGGC	24
zma-m2594-5p	Chr1:5812967-5813054	+	88	-62.5	AGAGAGGATTGGAGGGGATTGA	22
zma-m2730-3p	Chr1:19135447-19135531	+	85	-62.5	GTATTTTCGTCGGCCTCTGGAGGC	24
zma-m7168-3p	Chr2:14773352-14773436	+	85	-62.5	GTATTTTCGTCGGCCTCTGGAGGC	24
zma-m11014-3p	Chr3:28464142-28464237	+	96	-62.4	ATTTAATCCCCTCCAATCCTCCTC	24
zma-m14657-5p	Chr4:95341877-95341973	+	97	-62.4	AGAAGCCGCCGGAAATAACACTAT	24
zma-m17002-3p	Chr4:185273739-185273837	-	99	-62.4	AAAAGAAACGGAGGGAGTACTGA	23
zma-m17094-3p	Chr4:194704123-194704223	-	101	-62.4	AGTGTCCAGGTCATAGCACTCGGC	24
zma-m20466-3p	Chr5:184655033-184655129	-	97	-62.4	TTCCTCCCCTATGGATCCCCT	21
zma-m2949-3p	Chr1:47395577-47395666	+	90	-62.4	GATCTACGGCGCCGAGGTACGTGC	24
zma-m4409-5p	Chr1:263313401-263313498	+	98	-62.4	ACTGACGGTTGGTGTAACAGAACC	24
zma-m5752-3p	Chr1:144078679-144078754	-	76	-62.4	AGCCGTCGGACATAAGCTTATGTT	24
zma-m6805-3p	Chr1:284431530-284431627	-	98	-62.4	AAAAAAGCACTCGGCAAAGAAGGC	24
zma-m6805-5p	Chr1:284431530-284431627	-	98	-62.4	TTTCTTTGTCGAGTGCTTTCT	21
zma-m8022-3p	Chr2:145281885-145281980	+	96	-62.4	ATAGGCTATGGCGTCGAGGTACGT	24
zma-m15638-3p	Chr4:236563109-236563193	+	85	-62.3	ATCCATCGACTTATAAAAAGAAAC	24
zma-m22915-5p	Chr6:109074682-109074774	-	93	-62.3	AGGGCCACAGCACTCGACAAAGAA	24
zma-m2952-5p	Chr1:47587136-47587218	+	83	-62.3	ATCACGGAGGGATTGGAGGGG	21
zma-m30927-5p	Chr9:136197543-136197625	-	83	-62.3	TTCCTTTTTATTTGTCGCTGGATA	24
zma-m14448-5p	Chr4:62365489-62365586	+	98	-62.2	GATCACGGGAGGATTGGAGAGGAT	24
zma-m19650-3p	Chr5:44474720-44474815	-	96	-62.2	ATCCCCTCCAATCCTCACGTGAT	23
zma-m19719-3p	Chr5:54920689-54920789	-	101	-62.2	AAGGTTATGTCCGACGGCCAGTCT	24
zma-m2042-3p	Chr10:94274351-94274447	-	97	-62.2	ATAGAAATCCCTTGGAGAATT	21
zma-m2042-5p	Chr10:94274351-94274447	-	97	-62.2	TTTCCCAAGGGTTTTCTATTT	21
zma-m2828-3p	Chr1:31675832-31675911	+	80	-62.2	AACTTCCTACGACTGCCTTTAGG	23
zma-m28722-3p	Chr8:171605747-171605847	-	101	-62.2	TTTAATCCCCTTCAATCCCCCTCA	24
zma-m11971-3p	Chr3:192597320-192597402	+	83	-62.1	CTACCTCGGCGCCAAGATCTACGG	24
zma-m11971-5p	Chr3:192597320-192597402	+	83	-62.1	ATAGATCTTGGCGCCGAGGTACGC	24
zma-m14226-3p	Chr4:31959394-31959492	+	99	-62.1	TTTGCTGAGTGCTATGGTCATGGC	24
zma-m17073-3p	Chr4:192569857-192569953	-	97	-62.1	TTCCTCCCCTATGGATCCCCT	21
zma-m26165-5p	Chr8:15958017-15958106	+	90	-62.1	GCCGAGTGCTGGCCGGTAGACACT	24
zma-m8711-5p	Chr2:226347143-226347235	+	93	-62.1	AAAGACATTACACTCGGCAAAGA	23
zma-m9673-3p	Chr2:108090977-108091053	-	77	-62.1	TCCCCTTCAATCCCCTCCAATC	22
zma-m20249-5p	Chr5:154582558-154582653	-	96	-62	TGTCATCGAGAACCGCTAGTAGAA	24
zma-m10383-3p	Chr2:208363459-208363554	-	96	-61.9	TTCCTCCCCTGTGGATCCCTGA	22
zma-m22279-5p	Chr6:16836489-16836564	-	76	-61.9	GGCTATCAGTCGACCGTCGGACGT	24
zma-m22680-3p	Chr6:80179312-80179412	-	101	-61.9	AAAACCGCCAGTGATAATAGAATT	24
zma-m2332-5p	Chr10:131890009-131890109	-	101	-61.9	AGTCTTTGCCGAGTGTCCTGGGTG	24
zma-m4309-3p	Chr1:249547368-249547464	+	97	-61.9	TTGAGCCGCGTCAATATCTCC	21
zma-m4309-5p	Chr1:249547368-249547464	+	97	-61.9	TTGGCGTGCCTCAATCCGAAGG	22
zma-m7163-3p	Chr2:14341787-14341885	+	99	-61.9	CGTACACATGGGGGTCCTGGACCA	24
zma-m8212-5p	Chr2:169607420-169607520	+	101	-61.9	ATGTTATGTCCGACGGCTTAAAGC	24
zma-m14561-3p	Chr4:78782788-78782888	+	101	-61.8	AGAGAGCACTTGGCAAAGAAAAGC	24
zma-m1653-3p	Chr10:27558597-27558690	-	94	-61.8	CAAAGAGTTTTTTTGCCGAGTGTC	24
zma-m6246-3p	Chr1:214669705-214669801	-	97	-61.8	GATTAGGTTATTCCCGTCGGCCTA	24
zma-m9217-3p	Chr2:35183231-35183324	-	94	-61.8	CAAAGAGTTTTTTTGCCGAGTGTC	24
zma-m0198-5p	B73V4_ctg250:4413-4509	+	97	-61.7	ACTGGCCGACGAGAATTAATTAAT	24
zma-m11469-3p	Chr3:119554580-119554676	+	97	-61.7	AAATAGCGCTATTTCCGACGGTAC	24
zma-m27052-5p	Chr8:144842440-144842536	+	97	-61.7	ACTGGCCGACGAGAATTAATTAAT	24
zma-m7554-5p	Chr2:57352911-57352999	+	89	-61.7	AGATCTTGGCGCCGACCCCCCTGA	24
zma-m10472-3p	Chr2:215719318-215719418	-	101	-61.6	ACACATGGTTATGTCCGACGGCTA	24
zma-m11189-5p	Chr3:54331251-54331340	+	90	-61.6	GCCGTCGGAGATAAGGCTTGACCG	24
zma-m8006-3p	Chr2:142394315-142394415	+	101	-61.6	ACTCTATCTCCGACGGCTTTAAGC	24
zma-m9165-3p	Chr2:27618357-27618457	-	101	-61.6	ACACATGGTTATGTCCGACGGCTA	24
zma-m1231-5p	Chr10:130209794-130209879	+	86	-61.5	ATAGATCTTGGCGCCGACCCCTGG	24
zma-m13427-5p	Chr3:181895658-181895755	-	98	-61.5	TCATTACGCTAGAGGCCCTTTCGC	24
zma-m1524-5p	Chr10:7767331-7767428	-	98	-61.5	GACAGACTCTGGCCTGGCGCACCG	24
zma-m25044-5p	Chr7:47369491-47369591	-	101	-61.5	AGTATATGTTCCCGTTGCAACGCA	24
zma-m25879-3p	Chr7:169613021-169613121	-	101	-61.5	AACTAAAACGAAATGGGGGGAGTA	24
zma-m29181-3p	Chr9:45232993-45233088	+	96	-61.5	CTTTTCTTTGCCGAGTGTCATT	22
zma-m10359-5p	Chr2:205750278-205750371	-	94	-61.4	TGACACTCGGCAAGGGGCTCTT	22
zma-m7379-3p	Chr2:35048553-35048653	+	101	-61.4	AGTCCGGTGAATTTTAGCAGAGCA	24
zma-m11198-3p	Chr3:55672002-55672095	+	94	-61.3	CAAAGAGTTTTTTTGCCGAGTGTC	24
zma-m12754-3p	Chr3:51338740-51338832	-	93	-61.3	GTTCTTTGCCGAGTGCTCTGTGTG	24
zma-m15125-3p	Chr4:175191650-175191728	+	79	-61.3	TTCCCTCTCAATCCCCTCCGATCC	24
zma-m17248-5p	Chr4:213385241-213385334	-	94	-61.3	CGTGGCACTCGGCACAGTTTC	21
zma-m18244-3p	Chr5:87886064-87886161	+	98	-61.3	ATAAGCTTATGTCTGACGGTCTCT	24
zma-m1859-3p	Chr10:68817593-68817671	-	79	-61.3	CAAACTGGCGCGGGTGTGTGTTCC	24
zma-m25459-5p	Chr7:122952495-122952575	-	81	-61.3	TTCTTTTTATTAGTCGCTGAATAG	24
zma-m26301-3p	Chr8:31157020-31157120	+	101	-61.3	ATAGCCCCCTCAATCTCCTCCATT	24
zma-m3943-3p	Chr1:202392679-202392772	+	94	-61.3	CAAAGAGTTTTTTTGCCGAGTGTC	24
zma-m8285-3p	Chr2:178803494-178803587	+	94	-61.3	AAAAAAAAGACACTCGGCAAA	21
zma-m12678-5p	Chr3:40038821-40038908	-	88	-61.2	AGATCTGTGGCGCCGAGCTAGT	22
zma-m14810-5p	Chr4:129005878-129005972	+	95	-61.2	AACACTCGGCGAAGAGGCTCTTTG	24
zma-m16846-5p	Chr4:167903685-167903765	-	81	-61.2	ATAAGGGCTGCTTATGTCTGACGG	24
zma-m26502-5p	Chr8:68956505-68956599	+	95	-61.2	ATGTCCGACGGCTATCAGGGTAGC	24
zma-m27132-3p	Chr8:153552622-153552719	+	98	-61.2	AGGACTTATTCCCGTCGGTTGT	22
zma-m27783-5p	Chr8:52427168-52427260	-	93	-61.2	AGCCGTCGGACATAGTCTTATGTC	24
zma-m7742-5p	Chr2:87968170-87968266	+	97	-61.2	ACTGGCCGACGAGAATTAATTAAT	24
zma-m9344-5p	Chr2:51168612-51168709	-	98	-61.2	ATCCCGGGAGGATCGAAGGAGATT	24
zma-m22486-3p	Chr6:42690635-42690732	-	98	-61.1	AACTAAAAAGAAATAGAGAGAGT	23
zma-m23488-3p	Chr7:1125598-1125698	+	101	-61.1	ATACCAGGCACTCGGCAAAGTACC	24
zma-m6430-5p	Chr1:238658515-238658615	-	101	-61.1	AGGAACCGAACCCGAACTCGAAAA	24
zma-m6848-3p	Chr1:288750293-288750393	-	101	-61.1	AGAGTAATTTTCGGCGGCTTCTGA	24
zma-m14208-3p	Chr4:30280073-30280169	+	97	-61	GTTTGCTTAAGGAAACCGCCAGTG	24
zma-m21993-3p	Chr6:154465499-154465599	+	101	-61	GTACCAGGGACACTCGGCAAAGCC	24
zma-m4867-3p	Chr1:10515760-10515860	-	101	-61	GAAAACCGGAGGGGATTGGAGGGG	24
zma-m4867-5p	Chr1:10515760-10515860	-	101	-61	CAATCCCCCTCTGGATTGGTGTCACC	26
zma-m9371-3p	Chr2:55237503-55237603	-	101	-61	GTCGAGCGCTGTCCGGTAGGCACT	24
zma-m16040-3p	Chr4:34645253-34645345	-	93	-60.9	GGTTCGGTTCGGGTTCGGGTTCGA	24
zma-m16073-3p	Chr4:38521903-38522000	-	98	-60.9	GTCAGTCGACCAGATATTTTCGT	23
zma-m17122-3p	Chr4:198322590-198322687	-	98	-60.9	GTCAGTCGACCAGATATTTTCGT	23
zma-m18539-5p	Chr5:146368496-146368585	+	90	-60.9	GCCGTCGGAGATAAGGTAAAGCCG	24
zma-m1896-3p	Chr10:73836979-73837076	-	98	-60.9	AAAGAGCCCTTTGCCGAGTGTTAA	24
zma-m19921-3p	Chr5:88528536-88528633	-	98	-60.9	GTCAGTCGACCAGATATTTTCGT	23
zma-m4896-5p	Chr1:13559113-13559189	-	77	-60.9	TTTGCCGAGTGTGACACTCC	20
zma-m5270-3p	Chr1:58021287-58021379	-	93	-60.9	GTCTTTGCCGAGTGTTATGTCGCT	24
zma-m8254-3p	Chr2:174864569-174864643	+	75	-60.9	AGCCGTCGGACGTATTCCCTTATG	24
zma-m10508-5p	Chr2:219279826-219279926	-	101	-60.8	GTGTTGAATGGAGTGGTTTCTCAA	24
zma-m11385-3p	Chr3:104446221-104446318	+	98	-60.8	TTTCTCCCCATGGATCCCCTT	21
zma-m13724-3p	Chr3:214386993-214387082	-	90	-60.8	AAAAGTGTGGCGTGGTGTGGCGG	23
zma-m14808-3p	Chr4:128866880-128866970	+	91	-60.8	TGGAGAACAATAGGGTTATGCTGC	24
zma-m19850-3p	Chr5:75168866-75168951	-	86	-60.8	ATTTTCGTCGGCCTCGGGAAAGCC	24
zma-m20126-3p	Chr5:133014540-133014625	-	86	-60.8	ATTTTCGTCGGCCTCGGGAAAGCC	24
zma-m22812-3p	Chr6:97487984-97488074	-	91	-60.8	TGGAGAACAATAGGGTTATGCTGC	24
zma-m25343-5p	Chr7:106860062-106860161	-	100	-60.8	GGGTCACTGTGGGATTGGAGGGGA	24
zma-m25350-5p	Chr7:107204595-107204687	-	93	-60.8	AGGGCCATAGCACTCGACAGAGAA	24
zma-m31084-3p	Chr9:151934072-151934162	-	91	-60.8	TGGAGAACAATAGGGTTATGCTGC	24
zma-m3648-3p	Chr1:159977766-159977847	+	82	-60.8	GTGCCACAGCCTATGACGCCGAGG	24
zma-m3831-3p	Chr1:189272502-189272592	+	91	-60.8	TGGAGAACAATAGGGTTATGCTGC	24
zma-m3983-3p	Chr1:208381453-208381538	+	86	-60.8	ATTTTCGTCGGCCTCGGGAAAGCC	24
zma-m4086-5p	Chr1:219630545-219630632	+	88	-60.8	ACATGTATTGAGGTGGATTGGAGT	24
zma-m10489-5p	Chr2:218113872-218113958	-	87	-60.7	TAGATCTTGGCGTCGACCCCC	21
zma-m14949-5p	Chr4:155096812-155096887	+	76	-60.7	AACCCGAACCGAACCCGAATAGAT	24
zma-m8874-5p	Chr2:241671603-241671678	+	76	-60.7	AACCCGAACCAAACCCGAATAGAC	24
zma-m0008-3p	B73V4_ctg107:46074-46170	+	97	-60.6	TTCCTCTCCCGTGGATCCCCT	21
zma-m10964-3p	Chr3:22167784-22167881	+	98	-60.6	ATCTAAGGCTATCCGCACTCGTGG	24
zma-m13192-3p	Chr3:148406101-148406192	-	92	-60.6	ATTTCTACTGGCGGTTCACAACGA	24
zma-m16993-5p	Chr4:184822816-184822910	-	95	-60.6	ACTGGCGGTTCTGTTACACTAACC	24
zma-m25011-5p	Chr7:41184764-41184858	-	95	-60.6	ACTAGCGGTTCTGTTACACCAACT	24
zma-m3768-5p	Chr1:181340789-181340886	+	98	-60.6	AAAACACTCGGCGAAGATGCTCTT	24
zma-m11167-3p	Chr3:51199128-51199227	+	100	-60.5	TTTGCCGAGTGCTGACCATGACAC	24
zma-m15582-3p	Chr4:230552647-230552729	+	83	-60.5	ACTTCCTACGGTTGCCTCTAGGA	23
zma-m17030-3p	Chr4:188751640-188751734	-	95	-60.5	AAAAAGAAACAGAGGGAGTAG	21
zma-m17030-5p	Chr4:188751640-188751734	-	95	-60.5	ATTTCTTTTTATTTGTCGCTGGAT	24
zma-m18372-5p	Chr5:115177660-115177749	+	90	-60.5	GCCGTCGGAGATAAGGCTTGACCG	24
zma-m21071-3p	Chr6:31172873-31172955	+	83	-60.5	ACTTCCTACGGTTGCCTCTAGGA	23
zma-m22403-3p	Chr6:31149572-31149654	-	83	-60.5	ACTTCCTACGGTTGCCTCTAGGA	23
zma-m28423-3p	Chr8:137685257-137685357	-	101	-60.5	AACTAATTCCCGTCGGCCTTTGCT	24
zma-m29201-3p	Chr9:48457018-48457093	+	76	-60.5	AATGCCCGTCGGCCAGGTCAGCCG	24
zma-m30789-5p	Chr9:118956316-118956411	-	96	-60.5	AGTGCGACACTCGGCAAAGCCTGT	24
zma-m5236-5p	Chr1:52996641-52996725	-	85	-60.5	ACCCGAACCCGAACCGAACCTG	22
zma-m5413-5p	Chr1:77248372-77248463	-	92	-60.5	ACCTAGGACACTCGGCAAAGAACC	24
zma-m9641-3p	Chr2:103871197-103871276	-	80	-60.5	ATGCTGAAGGGCCCCAAGAAGA	22
zma-m0781-3p	Chr10:76637906-76638005	+	100	-60.4	ATAACTTAACTCCCGTCGGCCAGA	24
zma-m17378-3p	Chr4:232527709-232527793	-	85	-60.4	GTATTTTCGTCGGCCTCTGGAGGC	24
zma-m17571-3p	Chr5:6578358-6578457	+	100	-60.4	ATAACTTAACTCCCGTCGGCCAGA	24
zma-m28336-5p	Chr8:127599839-127599931	-	93	-60.4	ATTTTCGGCGGCAGGAGCAGGCC	23
zma-m29438-3p	Chr9:101788709-101788808	+	100	-60.4	ATAACTTAACTCCCGTCGGCCAGA	24
zma-m4204-5p	Chr1:234836351-234836436	+	86	-60.4	AGACTTTGCCGAGTGCGGCGCTCG	24
zma-m5482-3p	Chr1:89858749-89858826	-	78	-60.4	CTACCCAGCGACAAATAAAAAGA	23
zma-m5482-5p	Chr1:89858749-89858826	-	78	-60.4	TCTTTTTATTTGTCGCTGGGTAGT	24
zma-m8513-3p	Chr2:205750276-205750372	+	97	-60.4	AAAGAGCCCCTTGCCGAGTGTCAA	24
zma-m13863-3p	Chr3:229389103-229389201	-	99	-60.3	CGACAACTAAAAAAACGGAGGAAG	24
zma-m14251-3p	Chr4:34373249-34373338	+	90	-60.3	AATCCCCTTCAACCCCGAAGA	21
zma-m17237-3p	Chr4:211320557-211320657	-	101	-60.3	GTCACCCTGTTGACACTCGGCAAA	24
zma-m18812-3p	Chr5:182883171-182883269	+	99	-60.3	CTCGATAAAGTTAGGCTCTCGGCA	24
zma-m24632-5p	Chr7:174793589-174793683	+	95	-60.3	AATTCCCGTCGGCTAGCGTCAG	22
zma-m2648-3p	Chr1:10147810-10147890	+	81	-60.3	ATCCAGTGACAAATAAAAAGAAAC	24
zma-m2648-5p	Chr1:10147810-10147890	+	81	-60.3	TTCTTTTTATTTGTTGCTGGATAG	24
zma-m3960-3p	Chr1:205316565-205316664	+	100	-60.3	TTTGCCGAGTGCTGACCATGACAC	24
zma-m3962-3p	Chr1:205329100-205329199	+	100	-60.3	TTTGCCGAGTGCTGACCATGACAC	24
zma-m22343-5p	Chr6:24898631-24898718	-	88	-60.2	ACTATAGCACTCGGCAAAGAAGGC	24
zma-m8915-5p	Chr2:3203220-3203295	-	76	-60.2	GACTACCAGGCCGGCGTGCCGT	22
zma-m14124-5p	Chr4:19073890-19073970	+	81	-60.1	GAAATGTGCATTTCCACTGGCGGT	24
zma-m14378-5p	Chr4:51633640-51633726	+	87	-60.1	AAATAGTGGTTATTTTCGTGGG	22
zma-m16032-5p	Chr4:33362727-33362818	-	92	-60.1	ACCTAGGACACTCGGCAAAGAACC	24
zma-m18136-3p	Chr5:74227349-74227449	+	101	-60.1	ATACCAGGCACTCGGCAAAGTACC	24
zma-m20620-3p	Chr5:202836206-202836297	-	92	-60.1	GGAATTTCTCCCCCATGGATCCC	23
zma-m22452-5p	Chr6:36824988-36825083	-	96	-60.1	TGCAGCACTAGGCAGAGGCGACCC	24
zma-m23287-5p	Chr6:154381777-154381869	-	93	-60.1	ACCTAGGACACTCGGCAAAGAACC	24
zma-m23556-3p	Chr7:7292096-7292196	+	101	-60.1	AACCATTGGCTCTCGGCAAAGACT	24
zma-m23872-3p	Chr7:60471592-60471689	+	98	-60.1	ATTAATTAATCCCCGTCGGCTACG	24
zma-m4702-5p	Chr1:300177461-300177545	+	85	-60.1	ATGATTCTGTTGCAACGCACGGGC	24
zma-m5329-5p	Chr1:66634730-66634830	-	101	-60.1	GCTAATGCCCGTCGGTTCTGCTGG	24
zma-m7933-3p	Chr2:129026523-129026619	+	97	-60.1	AGGACTTATTCCCGTCGGTTGT	22
zma-m9544-5p	Chr2:83339011-83339111	-	101	-60.1	GCTAATGCCCGTCGGTTCTGCTGG	24
zma-m16857-5p	Chr4:169125628-169125716	-	89	-60	GCCGTCGGAGATAAGGCTTGACCG	24
zma-m21065-3p	Chr6:30510097-30510182	+	86	-60	ACTGGCGGTTGTGTTAAGATAACT	24
zma-m2151-3p	Chr10:109416932-109417032	-	101	-60	AATCCTCGGCTCTCGGCAAAGACT	24
zma-m23109-3p	Chr6:134504770-134504858	-	89	-60	TGTCCACCAGCTGGCACTCGGT	22
zma-m24405-3p	Chr7:149120210-149120311	+	102	-60	AAAAAGAAACGGAGGGAGTAAG	22
zma-m24405-5p	Chr7:149120210-149120311	+	102	-60	CCCTCCGTTTCGTTTTAGTTATCGCT	26
zma-m11666-3p	Chr3:151000243-151000343	+	101	-59.9	GGCGGCCGTCGGATATAAGGGAGC	24
zma-m11666-5p	Chr3:151000243-151000343	+	101	-59.9	AATATCCGACGGCCGCGAGTAGCC	24
zma-m20804-5p	Chr5:220205497-220205587	-	91	-59.9	TGATTGGAGGGACTAGAATCC	21
zma-m21604-3p	Chr6:108968073-108968165	+	93	-59.9	AATATAAGCTTATGTCCGACGGTC	24
zma-m23863-3p	Chr7:57607646-57607745	+	100	-59.9	ATAACTTAACTCCCGTCGGCCAGA	24
zma-m10085-3p	Chr2:171876655-171876750	-	96	-59.8	TTAACATTTTAGGAACGTGGGTAC	24
zma-m14000-3p	Chr4:6377695-6377790	+	96	-59.8	TTAACATTTTAGGAACGTGGGTAC	24
zma-m22902-5p	Chr6:108404384-108404472	-	89	-59.8	TGACCCGGGCTAAACTTTAGCAGA	24
zma-m27562-3p	Chr8:13897076-13897158	-	83	-59.8	AGCCCGGCGCCAAGATCTATGGCG	24
zma-m27562-5p	Chr8:13897076-13897158	-	83	-59.8	AAGATCTGTGGCGCCGAGCTAGGG	24
zma-m29875-5p	Chr9:151580902-151580991	+	90	-59.8	GCCGTCGGAGATAAGGCTTGACCG	24
zma-m12031-3p	Chr3:198639072-198639161	+	90	-59.7	CTTCTTTGCCGAGTGTTATGACCT	24
zma-m15892-5p	Chr4:15740382-15740465	-	84	-59.7	GTGGTAGCCGTCGGACATAAGACC	24
zma-m23463-3p	Chr6:171788814-171788914	-	101	-59.7	CTAATAAAAAGAAACGAAGGGAGT	24
zma-m25955-3p	Chr7:178436435-178436509	-	75	-59.7	TTCACTGGCGGTTTTCTTAAGAG	23
zma-m2609-3p	Chr1:7086466-7086563	+	98	-59.7	AAGAGTTTCTTTGCCGAGTGTCAC	24
zma-m26243-3p	Chr8:23718897-23718997	+	101	-59.7	ACACATGGTTATGTCCGACGGCTA	24
zma-m28991-3p	Chr9:16817196-16817289	+	94	-59.7	ATCCTCCTCAACTCATGTGTA	21
zma-m30900-3p	Chr9:133069682-133069779	-	98	-59.7	AAGAGTTTCTTTGCCGAGTGTCAC	24
zma-m3179-3p	Chr1:77945245-77945342	+	98	-59.7	AAGAGTTTCTTTGCCGAGTGTCAC	24
zma-m5732-5p	Chr1:136864429-136864522	-	94	-59.7	ACTCCCGTCGGCTTACTCTCTAGC	24
zma-m13599-5p	Chr3:200480945-200481040	-	96	-59.6	ATTTTCGGCGGCTGGGCCCTGGCC	24
zma-m14011-5p	Chr4:7342472-7342562	+	91	-59.6	ATAGCCTATGGCGCCGAGCTTCA	23
zma-m17508-5p	Chr4:246835596-246835666	-	71	-59.6	GTCATAGCCTGTGGCGCCGAGGTA	24
zma-m2099-5p	Chr10:102924956-102925046	-	91	-59.6	ATAGCCTATGGCGCCGAGCTTCA	23
zma-m28204-5p	Chr8:112441329-112441421	-	93	-59.6	AGGACCATAGCACTCGACAAAGAG	24
zma-m28238-5p	Chr8:115966236-115966335	-	100	-59.6	ATTTGCCGAGTGTCCCAGGTGACA	24
zma-m28814-3p	Chr8:180009946-180010043	-	98	-59.6	AAGAGTTTCTTTGCCGAGTGTCAC	24
zma-m4837-5p	Chr1:7362384-7362474	-	91	-59.6	ATAGCCTATGGCGCCGAGCTTCA	23
zma-m5496-3p	Chr1:91994674-91994771	-	98	-59.6	ATTTCTCCCCCATGGATCCCGTC	23
zma-m5496-5p	Chr1:91994674-91994771	-	98	-59.6	ACGAAGTGATCCATGGGGAGGAAT	24
zma-m6846-3p	Chr1:288598286-288598376	-	91	-59.6	GTACTTTGCCGAGTGTTACGTCGC	24
zma-m12385-3p	Chr3:235014101-235014196	+	96	-59.5	TTAAGGGAACGAGCTGGCTCGA	22
zma-m13291-5p	Chr3:161115278-161115374	-	97	-59.5	GTACCTCGACGCCGTAGATCTTGG	24
zma-m24134-5p	Chr7:115745820-115745920	+	101	-59.5	GTTCTTTGCCGAGTGCTCTGTGTG	24
zma-m25316-5p	Chr7:103273364-103273456	-	93	-59.5	AAAGACATTACACTCGGCAAAGA	23
zma-m26241-3p	Chr8:23681447-23681547	+	101	-59.5	AACCTTATGTCCGACGGCCCTGTA	24
zma-m27363-5p	Chr8:175420035-175420115	+	81	-59.5	TTCTTTTTATTAGTCGCTGAATAG	24
zma-m8657-5p	Chr2:220803596-220803676	+	81	-59.5	TTCTTTTTATTAGTCGCTGAATAG	24
zma-m11612-3p	Chr3:143614533-143614617	+	85	-59.4	CCCCTCAATCCTTGGGAATCCCGG	24
zma-m1415-3p	Chr10:148114899-148114996	+	98	-59.4	CACCTCAACACATGTGAATTG	21
zma-m17886-3p	Chr5:39827224-39827322	+	99	-59.4	GCCACTTAAGACACTCGACAAAGA	24
zma-m18338-3p	Chr5:104678294-104678392	+	99	-59.4	CACCAGGGACACTCGACAAAGC	22
zma-m1932-3p	Chr10:77611257-77611343	-	87	-59.4	TTCCCCCTCAATCCCTTCCGATCC	24
zma-m1932-5p	Chr10:77611257-77611343	-	87	-59.4	ATCCCGGGAGGATCGAAGGGGATT	24
zma-m22007-5p	Chr6:156065161-156065258	+	98	-59.4	ACCCTTTGCTCGGCGCCACAGCCT	24
zma-m23983-5p	Chr7:88497098-88497198	+	101	-59.4	TATTTTCGTCGGCCAGGTGGTGGC	24
zma-m26493-5p	Chr8:67978452-67978552	+	101	-59.4	GCTAATGCCCGTCGGTTCTGCTGG	24
zma-m28536-5p	Chr8:151581475-151581562	-	88	-59.4	ATATGTGTTGAGGTGGATTGAGGT	24
zma-m12792-5p	Chr3:59306659-59306751	-	93	-59.3	GGCTGTCGGACGTAAGCTTATGTC	24
zma-m18591-5p	Chr5:154998681-154998772	+	92	-59.3	ATATAGGGGGAGAAATTTAGAGAG	24
zma-m26492-3p	Chr8:67936573-67936672	+	100	-59.3	GCCAGTCGCCGCCAGAAATAACAA	24
zma-m27627-3p	Chr8:23277518-23277619	-	102	-59.3	TGTCGAGTGCTGGCCGGTAGACAC	24
zma-m27627-5p	Chr8:23277518-23277619	-	102	-59.3	TGTGGTGGCCCTGGCACTCGACA	23
zma-m28870-3p	Chr9:3523199-3523291	+	93	-59.3	TCAATCCCCTTCGATCCTCCCGGG	24
zma-m4815-3p	Chr1:4812519-4812607	-	89	-59.3	GTTCGGTTCGGGTTCGGGTTCGGG	24
zma-m6326-3p	Chr1:225560770-225560869	-	100	-59.3	ATTAAGTTATTTTCGGCGGCCAGG	24
zma-m6854-3p	Chr1:289739616-289739716	-	101	-59.3	ATAACTGTCGTATTTTCGTGGGCC	24
zma-m6889-3p	Chr1:294144948-294145048	-	101	-59.3	ACACATGGTTATGTCCGACGGCTA	24
zma-m26831-3p	Chr8:118072037-118072124	+	88	-59.2	AAGAGGATTTCTCCCCCATGGATC	24
zma-m28195-3p	Chr8:111553017-111553117	-	101	-59.2	GTAAAGCCGTCTTTGCCGAGTGCC	24
zma-m29739-5p	Chr9:139455035-139455130	+	96	-59.2	GATGCTCGGCGCCATAGCCTGTGG	24
zma-m31073-5p	Chr9:150516211-150516304	-	94	-59.2	GAAACTCGGCGCCATAGCCTATGG	24
zma-m4604-3p	Chr1:288484730-288484827	+	98	-59.2	GTACTAGGCCGACGGGAATAGCCT	24
zma-m4969-5p	Chr1:20312942-20313039	-	98	-59.2	GAGTTGGAGTCTCTGGTGCACCGG	24
zma-m14696-5p	Chr4:104850416-104850504	+	89	-59.1	AAGATATATGGCGCCGAGCTAGGA	24
zma-m17421-3p	Chr4:237914426-237914515	-	90	-59.1	GTCCGGTGAATTATAGCAGAGTTG	24
zma-m18639-5p	Chr5:162108778-162108864	+	87	-59.1	ATAACTTGGCGCCATAGGCTGTGG	24
zma-m18966-3p	Chr5:197359486-197359571	+	86	-59.1	GTTCGGTTCGGGTTCGGGTTCGGG	24
zma-m18966-5p	Chr5:197359486-197359571	+	86	-59.1	GAACCCGAAAACCCGAATAGACCT	24
zma-m19154-5p	Chr5:217611945-217612045	+	101	-59.1	ATCGGAGGGGATTGAAGGGGCTAA	24
zma-m19156-5p	Chr5:217627818-217627918	+	101	-59.1	ATCGGAGGGGATTGAAGGGGCTAA	24
zma-m2301-5p	Chr10:126933224-126933317	-	94	-59.1	ATTCCCGTCGGCTAGCGTCAGG	22
zma-m23038-3p	Chr6:125461844-125461941	-	98	-59.1	GTAAAGCCGTCTTTGCCGAGTGCC	24
zma-m24138-3p	Chr7:116371686-116371785	+	100	-59.1	CTAATAAAAAGAAACGGAGGAAG	23
zma-m28465-3p	Chr8:142795414-142795514	-	101	-59.1	AAATGCACTTTCCACTGGCGGTTC	24
zma-m28705-3p	Chr8:169799598-169799697	-	100	-59.1	TTTGCCGAGTGCTGACCATGACAC	24
zma-m30951-3p	Chr9:138362083-138362168	-	86	-59.1	GTTCGGTTCGGGTTCGGGTTCGGG	24
zma-m30951-5p	Chr9:138362083-138362168	-	86	-59.1	GAACCCGAAAACCCGAATAGACCT	24
zma-m5694-5p	Chr1:125464049-125464147	-	99	-59.1	AATTCCCGTCGGCCAGTCATCAAG	24
zma-m7818-5p	Chr2:106619304-106619400	+	97	-59.1	ATATCCGATGGCCTGCTCTGACGG	24
zma-m9108-5p	Chr2:21048730-21048809	-	80	-59.1	GAAGGCTGCTGTCTTATGGCGC	22
zma-m10431-5p	Chr2:212723140-212723213	-	74	-59	GAGCTCGGCTCGTTACGTGAGCG	23
zma-m11751-5p	Chr3:162107243-162107330	+	88	-59	ACATGTATTGAGGTGGATTGGAGT	24
zma-m13902-3p	Chr3:234421073-234421166	-	94	-59	AAAAAAAAGACACTCGGCAAA	21
zma-m14067-3p	Chr4:14844891-14844985	+	95	-59	ACTAAAATGAAACGGAGGGAATAT	24
zma-m14067-5p	Chr4:14844891-14844985	+	95	-59	GTTTTATTTTAGTTGTCGCTGGAT	24
zma-m14280-3p	Chr4:37688289-37688374	+	86	-59	ATCTGGGCAGATTATAATCTC	21
zma-m15500-3p	Chr4:219686472-219686572	+	101	-59	ATACCAGGCACTCGGCAAAGTACC	24
zma-m18106-5p	Chr5:70755114-70755205	+	92	-59	ACCTGGGACACTTGGCAAAGAGCC	24
zma-m19761-3p	Chr5:62072561-62072661	-	101	-59	AAAAAAGCACTCGGCAAAGAACCA	24
zma-m20698-3p	Chr5:211199652-211199747	-	96	-59	TCCTCAAACCATGTGTATTGC	21
zma-m20698-5p	Chr5:211199652-211199747	-	96	-59	TACACATGGGTTGAGGGGGA	20
zma-m27556-3p	Chr8:13029795-13029885	-	91	-59	AGGTTCTTTGTCGAGTGCTCTGTG	24
zma-m28686-5p	Chr8:167505063-167505163	-	101	-59	AACTCCCGTCGGCCCGCGCTTAGG	24
zma-m29248-5p	Chr9:60415481-60415573	+	93	-59	ATTTTCGGTGGCTGACTTGTTGGC	24
zma-m29693-3p	Chr9:133116850-133116950	+	101	-59	AAAAAAGCACTCGGCAAAGAACCA	24
zma-m3043-5p	Chr1:57576916-57576989	+	74	-59	GAGCTCGGCTCGTTACGTGAGCG	23
zma-m3283-3p	Chr1:91903799-91903892	+	94	-59	AAAAAAAAGACACTCGGCAAA	21
zma-m12510-5p	Chr3:14285987-14286077	-	91	-58.9	ACCTGGGACACTCGGCAAAGGACC	24
zma-m24931-3p	Chr7:28730231-28730317	-	87	-58.9	GGTTCGGTTCGGGTTCGGATTCGG	24
zma-m24932-3p	Chr7:28747209-28747295	-	87	-58.9	GGTTCGGTTCGGGTTCGGATTCGG	24
zma-m27111-5p	Chr8:150852060-150852143	+	84	-58.9	GTTTTTTTTATTTGTCGCTGGATA	24
zma-m28696-3p	Chr8:168708470-168708556	-	87	-58.9	GGTTCGGTTCGGGTTCGGATTCGG	24
zma-m1577-5p	Chr10:14707086-14707180	-	95	-58.8	ACTGGCGGTTCTGTTACACAA	21
zma-m15804-3p	Chr4:6981630-6981729	-	100	-58.8	ATTATGTAACTCCCGTCGGCCATA	24
zma-m24040-5p	Chr7:102502329-102502429	+	101	-58.8	AGCCGTCGGACATAACCATGTGTT	24
zma-m28012-5p	Chr8:88815376-88815469	-	94	-58.8	AGCTGGCTCGGCTCGTTAAGGAAC	24
zma-m13344-3p	Chr3:171866182-171866279	-	98	-58.7	AAATAGATTTTCACTGGCGGTT	22
zma-m15019-5p	Chr4:160939791-160939877	+	87	-58.7	GACGTCGCTGGCGCACCGGACAGT	24
zma-m20496-3p	Chr5:188882420-188882520	-	101	-58.7	AAGACTTTGCAGAGTGCGGCGCTC	24
zma-m27757-3p	Chr8:46234048-46234138	-	91	-58.7	TGGAGAACAATAGGGTTATGCTGC	24
zma-m29088-5p	Chr9:27341519-27341589	+	71	-58.7	GCCATATGCTATGGCGCCGAGCTG	24
zma-m8374-5p	Chr2:189437578-189437678	+	101	-58.7	AGTTATTTTCGGCGGCTGTGTCAG	24
zma-m9579-5p	Chr2:89007240-89007336	-	97	-58.7	ACTGGCGGTTCTGTTACACCAATC	24
zma-m10519-5p	Chr2:220975910-220975997	-	88	-58.6	GTGATCTGGCACTCGGCAAAACAT	24
zma-m29463-5p	Chr9:105061216-105061295	+	80	-58.6	GTGGCTGGCGCACCGGACAGGGTC	24
zma-m3225-5p	Chr1:84089515-84089609	+	95	-58.6	GACAGACTCTGGCCTGGCGCACCG	24
zma-m9042-5p	Chr2:14701849-14701949	-	101	-58.6	GTCCTCCTGGCACACTCGGCAAAG	24
zma-m9283-5p	Chr2:43973555-43973643	-	89	-58.6	ATAGCCTATCGCGCCGAGCTCGGT	24
zma-m9586-3p	Chr2:90300532-90300629	-	98	-58.6	AGCACAGTGGACGCTCGGCACA	22
zma-m9586-5p	Chr2:90300532-90300629	-	98	-58.6	TTACCGAGTGTCCACTGTACTGAC	24
zma-m12701-3p	Chr3:42291716-42291791	-	76	-58.5	AATCCACGTCGGCCCGCCGTGGCC	24
zma-m15319-3p	Chr4:196885704-196885795	+	92	-58.5	GCATCGAGCTCGGCGCCATAGAT	23
zma-m16768-3p	Chr4:159118070-159118170	-	101	-58.5	ATAACTGTCGTATTTTCGTGGGCC	24
zma-m16804-5p	Chr4:162864199-162864291	-	93	-58.5	ACTCCATTCTATTTGACTCTCCA	23
zma-m17112-3p	Chr4:196493043-196493134	-	92	-58.5	TTTTACAAAACCCCCTGACACAGC	24
zma-m25492-5p	Chr7:126859991-126860083	-	93	-58.5	AAAGACATTACACTCGGCAAAGA	23
zma-m26538-5p	Chr8:73939088-73939160	+	73	-58.5	AAAGACGCCTTTGCCGAGTGCCGA	24
zma-m31098-3p	Chr9:152791867-152791958	-	92	-58.5	TTTTACAAAACCCCCTGACACAGC	24
zma-m12834-5p	Chr3:68996780-68996873	-	94	-58.4	TGGCCACCGAAAATAATCTT	20
zma-m13019-5p	Chr3:118289319-118289416	-	98	-58.4	TTGACACTCGGTAAAGGGCTCTT	23
zma-m14728-5p	Chr4:112571586-112571659	+	74	-58.4	ACATACGGTTATGTCCGACGGCTG	24
zma-m17167-5p	Chr4:203364386-203364478	-	93	-58.4	AACACTTGGCAAAGAGCTCTTTGT	24
zma-m1956-3p	Chr10:82365634-82365734	-	101	-58.4	AACTAATTCCCGTCGGCCTTTGCT	24
zma-m19618-5p	Chr5:39738899-39738995	-	97	-58.4	TTTCTTTGTCGAGTGCTCTCTCGC	24
zma-m20267-5p	Chr5:156311229-156311322	-	94	-58.4	GAGGATTGGAGGGGCTAAAATCCC	24
zma-m2047-3p	Chr10:94814372-94814460	-	89	-58.4	CCAATCCCCTTCAACCCCGAAG	22
zma-m22001-3p	Chr6:155196279-155196379	+	101	-58.4	AACCTTATGTCCGACGGCCCTGTA	24
zma-m22296-3p	Chr6:20026147-20026240	-	94	-58.4	AAAAAAAAGACACTCGGCAAA	21
zma-m25450-3p	Chr7:121477489-121477588	-	100	-58.4	ATTTCTACTTTATGGATCCCCTCC	24
zma-m26288-3p	Chr8:29241144-29241230	+	87	-58.4	CTACCTCGGCGCCAAGATCTACGG	24
zma-m27866-5p	Chr8:65887596-65887687	-	92	-58.4	ACCTAGGACACTCGGCAAAGAACC	24
zma-m28021-3p	Chr8:90695727-90695829	-	103	-58.4	GGCAGCCGTCGGACATAAGGGAGC	24
zma-m28021-5p	Chr8:90695727-90695829	-	103	-58.4	CTTATATCCGACGGCTGCTAGCGGC	25
zma-m7738-3p	Chr2:87900729-87900828	+	100	-58.4	ATCGCGGGCACTCGACAAAGGTT	23
zma-m9799-3p	Chr2:132211540-132211634	-	95	-58.4	TGGATTGAGGTGAATACGAGATT	23
zma-m9799-5p	Chr2:132211540-132211634	-	95	-58.4	CTCTTGTATTCACCTCAATCC	21
zma-m0766-5p	Chr10:73836980-73837073	+	94	-58.3	TAACACTCGGCAAAGGGCTCTT	22
zma-m10493-3p	Chr2:218306952-218307045	-	94	-58.3	AAGACTTATTTCCGACGGTTCCCC	24
zma-m11040-3p	Chr3:31075326-31075415	+	90	-58.3	ATTTTACAAAACCCCCTGACACAG	24
zma-m14612-3p	Chr4:86822386-86822488	+	103	-58.3	GGCAGCCGTCGGACATAAGGGAGC	24
zma-m14612-5p	Chr4:86822386-86822488	+	103	-58.3	CTTATATCCGACGGCTGCTAGCGGC	25
zma-m16191-5p	Chr4:56381279-56381379	-	101	-58.3	GCTAATGCCCGTCGGTTCTGCTGG	24
zma-m16724-3p	Chr4:155241731-155241808	-	78	-58.3	AACCGTCAGTGGAAATGCACTTTT	24
zma-m1767-3p	Chr10:55250184-55250283	-	100	-58.3	GAGATGCTTATGTCCGACGGCCT	23
zma-m1767-5p	Chr10:55250184-55250283	-	100	-58.3	AGCCGTCGGACATAACAACGAGTT	24
zma-m19900-3p	Chr5:84610585-84610680	-	96	-58.3	TCACCAGCGCTGCACTCAATT	21
zma-m19900-5p	Chr5:84610585-84610680	-	96	-58.3	TTGAGCGCAGCGTTGATGAGC	21
zma-m20097-5p	Chr5:127426463-127426551	-	89	-58.3	GCCGAGTGCTGCCAGGCGGACACT	24
zma-m26734-3p	Chr8:104217549-104217643	+	95	-58.3	AAAGAAACTTCTTTGCCGAGTGTC	24
zma-m7301-3p	Chr2:27177915-27177997	+	83	-58.3	ATAGGTTCTTTGCTGAGTGTAGTG	24
zma-m7302-3p	Chr2:27196218-27196300	+	83	-58.3	ATAGGTTCTTTGCTGAGTGTAGTG	24
zma-m8202-3p	Chr2:168545701-168545775	+	75	-58.3	TAATCCCCTTCAATCCCCCTCT	22
zma-m10973-3p	Chr3:23117230-23117308	+	79	-58.2	TTCCCTCTCAATCCCCTCCGATCC	24
zma-m11021-3p	Chr3:28937291-28937388	+	98	-58.2	TCCGTTGTGCCAGACTGAGCT	21
zma-m15839-5p	Chr4:11184481-11184573	-	93	-58.2	AGAATTATAGCACTCGGCAAAGAA	24
zma-m23016-5p	Chr6:122682242-122682336	-	95	-58.2	ACTTTGCCGAGTGTCCAAAAATGA	24
zma-m30809-5p	Chr9:122173845-122173941	-	97	-58.2	AAACACTCGGCGATGAAGCTCTTT	24
zma-m0839-3p	Chr10:83695205-83695305	+	101	-58.1	AAGTTTCTTTGCCGAGTGTCTTTT	24
zma-m11539-3p	Chr3:132346299-132346381	+	83	-58.1	ACCGGCGGTTCTGTTACACCAACC	24
zma-m11691-3p	Chr3:154351371-154351456	+	86	-58.1	ATTTTCGTCGGCCTGGCTGAGGC	23
zma-m12684-5p	Chr3:40593872-40593966	-	95	-58.1	ATGTCCGACGGCCCACTGCTAAGC	24
zma-m17812-5p	Chr5:29586114-29586205	+	92	-58.1	ACCTGGGACACTCGGCAAAGGACC	24
zma-m19997-3p	Chr5:100244848-100244948	-	101	-58.1	AAGTTTCTTTGCCGAGTGTCTTTT	24
zma-m22302-5p	Chr6:20413661-20413744	-	84	-58.1	AGATCTTGGCGCCGACCCCCTGGA	24
zma-m24881-3p	Chr7:22898226-22898326	-	101	-58.1	AAGTTTCTTTGCCGAGTGTCTTTT	24
zma-m5818-5p	Chr1:156927218-156927299	-	82	-58.1	AGTGCCTCCTGCGACACTCGGCAA	24
zma-m7953-5p	Chr2:134000372-134000468	+	97	-58.1	ATTCCGGGAGGATTTGAGGGGAT	23
zma-m0239-5p	B73V4_ctg50:4765-4850	-	86	-58	ACCCGAACCCGAAAACCCGAATAA	24
zma-m14221-3p	Chr4:31541684-31541783	+	100	-58	ACGCTATGTCCGACGGCCCTATC	23
zma-m21879-3p	Chr6:143160900-143160994	+	95	-58	ATCCAGAGAACAACGGGGAGGTGC	24
zma-m27614-5p	Chr8:21614978-21615060	-	83	-58	ATCTATGGCGCCGACCCCCGGACA	24
zma-m2932-5p	Chr1:44353938-44354021	+	84	-58	ATAACGCCGCTGTTCTCCAATCGC	24
zma-m4190-3p	Chr1:232281987-232282086	+	100	-58	CTAATAAAAAGAAACGGAGGAAG	23
zma-m7804-3p	Chr2:104457197-104457292	+	96	-58	ATGGGCGATTTCCACTGACGGTT	23
zma-m0540-3p	Chr10:25722145-25722226	+	82	-57.9	GTAGTGGCGGTTTTCTTAAGTAAC	24
zma-m11175-3p	Chr3:51886415-51886515	+	101	-57.9	GCAAATCCCTCTTTGCCGAGTGCC	24
zma-m13562-3p	Chr3:196439229-196439310	-	82	-57.9	TTGGGGTGAATACTAGAGTAT	21
zma-m1470-3p	Chr10:2607147-2607247	-	101	-57.9	AACCATTGGCTCTCGGCAAAGACT	24
zma-m19173-3p	Chr5:218655041-218655141	+	101	-57.9	GCAAATCCCTCTTTGCCGAGTGCC	24
zma-m21561-3p	Chr6:106084901-106084983	+	83	-57.9	ACAGTCCGGTGAGTTATAGCGCGC	24
zma-m21562-3p	Chr6:106093117-106093199	+	83	-57.9	ACAGTCCGGTGAGTTATAGCGCGC	24
zma-m28900-5p	Chr9:6656492-6656580	+	89	-57.9	AGATCCGTGGCACTCAGCAAAATA	24
zma-m29349-5p	Chr9:84817909-84817995	+	87	-57.9	AGGGCTTGTTTGGTTAGAAGGGGA	24
zma-m7732-5p	Chr2:86894778-86894851	+	74	-57.9	AGAGGCGGCTGTAGGAAGTTA	21
zma-m15258-3p	Chr4:191511578-191511678	+	101	-57.8	GTCACCCTGTTGACACTCGGCAAA	24
zma-m15699-3p	Chr4:242268571-242268659	+	89	-57.8	GTCCGGTGAATTATAGCAGAGTTG	24
zma-m16864-3p	Chr4:169864875-169864975	-	101	-57.8	CAACTAAAAAGAAACGGAAGGAGT	24
zma-m17123-5p	Chr4:198351732-198351812	-	81	-57.8	AATACACATGGGTTGAGGGG	20
zma-m27351-3p	Chr8:174529107-174529207	+	101	-57.8	CAGAAATTATGTCTGACGGCCGCC	24
zma-m0991-3p	Chr10:101821389-101821489	+	101	-57.7	GTAGCCTCTCTAATCCCCTCCGGT	24
zma-m0991-5p	Chr10:101821389-101821489	+	101	-57.7	CGGAGGGGATTGAAGGGCTAAAA	23
zma-m17400-3p	Chr4:235220821-235220921	-	101	-57.7	CAACTAAAAAGAAACGGAAGGAGT	24
zma-m19336-3p	Chr5:9128390-9128488	-	99	-57.7	ATTTAATCCCCTCCAATCCTCCTC	24
zma-m2068-5p	Chr10:98298357-98298450	-	94	-57.7	AACACTCGGCAAAGAAGCTCTAT	23
zma-m2307-5p	Chr10:128450022-128450118	-	97	-57.7	GTAGTGGCGGTTTTCTTAAGTAAC	24
zma-m24744-5p	Chr7:5221345-5221418	-	74	-57.7	GTCTCAGGTGGCACTCGGCAAAGG	24
zma-m26178-5p	Chr8:17317839-17317926	+	88	-57.7	ACTAGGGCTCTCGGCGCAGGGACT	24
zma-m29256-5p	Chr9:63008470-63008567	+	98	-57.7	TTGACACTCGGTAAAGGGCTCTT	23
zma-m29606-5p	Chr9:121907181-121907259	+	79	-57.7	GGATTAGAGGGGATTGGGGT	20
zma-m30973-3p	Chr9:140243288-140243388	-	101	-57.7	GCCGAGTGCTGGCCGGTAGACACT	24
zma-m7336-5p	Chr2:30770928-30771022	+	95	-57.7	GACAGACTCTGGCCTGGCGCACCG	24
zma-m9651-5p	Chr2:104803703-104803799	-	97	-57.7	GTAGTGGCGGTTTTCTTAAGTAAC	24
zma-m12637-3p	Chr3:32115548-32115648	-	101	-57.6	TCCTAACACACTCGGTAAAGAAGT	24
zma-m13784-3p	Chr3:220878404-220878501	-	98	-57.6	AAGAGTTTCTTTGCCGAGTGTCAC	24
zma-m14389-3p	Chr4:53079346-53079446	+	101	-57.6	GCCGAGTGCTATGACTTTGACACT	24
zma-m19513-3p	Chr5:28357041-28357141	-	101	-57.6	AGGGTCAGGCCGCCGAAAATAAAG	24
zma-m23282-3p	Chr6:153783946-153784044	-	99	-57.6	CTCCAATCCTCCCGTGATCCCGGG	24
zma-m23282-5p	Chr6:153783946-153784044	-	99	-57.6	CAAGGGGATCACGAGAGGATTG	22
zma-m24821-3p	Chr7:14495112-14495208	-	97	-57.6	TATCTGCGGGTGGGACCTATCCTC	24
zma-m25157-3p	Chr7:75826275-75826373	-	99	-57.6	ATCCTCTCGTGATCACTATTC	21
zma-m25157-5p	Chr7:75826275-75826373	-	99	-57.6	GATCACGAGGGGATCCATGGTGG	23
zma-m25229-3p	Chr7:88123852-88123948	-	97	-57.6	AGGACTTATTCCCGTCGGTTGT	22
zma-m2817-5p	Chr1:30347311-30347388	+	78	-57.6	ATTAGTCCCTAGAAACCAAACATG	24
zma-m30609-3p	Chr9:94089496-94089581	-	86	-57.6	ATTTTCGTCGGCCTGGCTGAGGC	23
zma-m5862-5p	Chr1:165324527-165324602	-	76	-57.6	GATTTACACTAAAACCGACGGGAA	24
zma-m14078-5p	Chr4:15740382-15740467	+	86	-57.5	AGCGATAAGCCGTCGGACATAAGG	24
zma-m14377-5p	Chr4:51626009-51626105	+	97	-57.5	GTATTTTCGTCGGCCACGGTGG	22
zma-m17216-3p	Chr4:209127401-209127500	-	100	-57.5	ATGTTATTTGCACTGGCGGTTTT	23
zma-m22999-3p	Chr6:120874404-120874504	-	101	-57.5	AAATCGATTTTCACTGACGGTCCT	24
zma-m2327-5p	Chr10:130860612-130860705	-	94	-57.5	ATGTCGCTGGCACTCGGCAAAGAA	24
zma-m27036-3p	Chr8:143495807-143495896	+	90	-57.5	ATTTTACAAAACCCCCTGACACAG	24
zma-m11591-3p	Chr3:139136807-139136894	+	88	-57.4	AGTACTTTTTCTCGGGCACTCTT	23
zma-m11882-3p	Chr3:182661586-182661679	+	94	-57.4	CAATCCTCTCCAATCCCGAAGGGG	24
zma-m20853-3p	Chr6:1788205-1788299	+	95	-57.4	AAAGAACCTTTTTGCCGAGTGTCA	24
zma-m2212-5p	Chr10:115974770-115974858	-	89	-57.4	ACTCGGCAAACTAACTTCTTTGCC	24
zma-m25341-5p	Chr7:106730627-106730722	-	96	-57.4	AGTTACCGTCAGAGATAAGCGAAT	24
zma-m16212-3p	Chr4:60044278-60044352	-	75	-57.3	CGGTGCGCACCGGACATGTCCGAT	24
zma-m17823-3p	Chr5:31425506-31425606	+	101	-57.3	AAATAGGATGTTTCCACTGACGGT	24
zma-m24517-3p	Chr7:162134672-162134747	+	76	-57.3	ATTTTCGACGGCTGTGTCAGTGGC	24
zma-m5196-3p	Chr1:48437614-48437692	-	79	-57.3	ACTATCCTGCGACAAATAAAAAGA	24
zma-m5197-3p	Chr1:48450248-48450326	-	79	-57.3	ACTATCCTGCGACAAATAAAAAGA	24
zma-m5198-3p	Chr1:48577442-48577520	-	79	-57.3	ACTATCCTGCGACAAATAAAAAGA	24
zma-m5199-3p	Chr1:48590081-48590159	-	79	-57.3	ACTATCCTGCGACAAATAAAAAGA	24
zma-m7938-3p	Chr2:130966346-130966439	+	94	-57.3	TACCTTGGACACTCGGCAAA	20
zma-m14245-3p	Chr4:33847012-33847096	+	85	-57.2	TGGCACACCGGACTGTCCGTTGCG	24
zma-m2111-5p	Chr10:104481349-104481448	-	100	-57.2	ATTTTCGTCGGTCTCGGTGGTGGC	24
zma-m22796-3p	Chr6:95990300-95990392	-	93	-57.2	ATCCCATGAAAATTAGTGTTCCCA	24
zma-m26668-5p	Chr8:96411040-96411140	+	101	-57.2	ATGTCCGACGGCCTAGTGTAAGCC	24
zma-m28902-5p	Chr9:6680069-6680158	+	90	-57.2	AGATCCGTGGCACTCAGCAAAATA	24
zma-m6560-3p	Chr1:254325132-254325215	-	84	-57.2	AATCCCCCCGTGATCCCTGGT	21
zma-m9692-5p	Chr2:113693022-113693115	-	94	-57.2	ATTCCCGTCGGCTAGCGTCAGG	22
zma-m0539-5p	Chr10:25659035-25659119	+	85	-57.1	GTGCTTTCTATCGGACACTCGGTA	24
zma-m11352-5p	Chr3:96110327-96110427	+	101	-57.1	ACTATTTTCGGCGGCCGTGTCAGA	24
zma-m19610-3p	Chr5:38416063-38416143	-	81	-57.1	AACTTTCTACGACCGCCTCTAGGA	24
zma-m23044-5p	Chr6:125980628-125980725	-	98	-57.1	CCGGCCCACGAAAATACGACAG	22
zma-m0998-5p	Chr10:102854190-102854287	+	98	-57	AAAGTCTGTGCCGAGTGCTCGAGA	24
zma-m13986-3p	Chr4:5685233-5685310	+	78	-57	ACTGGTGGTTCTGTTACACCA	21
zma-m15472-3p	Chr4:214907447-214907535	+	89	-57	AGTGTCTACCCGGCAGCACTCGGC	24
zma-m21431-5p	Chr6:90900338-90900432	+	95	-57	TTGACACTCGGTAAAGGGCTCTT	23
zma-m26259-3p	Chr8:26230614-26230713	+	100	-57	GATTTCTTCCCCTCGGGATCCCGG	24
zma-m27690-3p	Chr8:33528444-33528520	-	77	-57	ACTGGCGGTTCTATTACACCA	21
zma-m0588-5p	Chr10:35850945-35851017	+	73	-56.9	TCAGAGGGGATTGAGGAGGAAATT	24
zma-m0752-5p	Chr10:71789988-71790081	+	94	-56.9	ATCTCCGACGGCTACCCTGACAGC	24
zma-m11575-3p	Chr3:137208917-137209001	+	85	-56.9	TAACCGAACAAGCCCTCACTG	21
zma-m11575-5p	Chr3:137208917-137209001	+	85	-56.9	GGTCAGGGCATGTTCGGTTACACC	24
zma-m14836-3p	Chr4:134317544-134317640	+	97	-56.9	GGCAAAACTGAGAAAAAACACA	22
zma-m15743-5p	Chr4:246842729-246842799	+	71	-56.9	GTCATAGCCTGTGGCGCCGAGGTA	24
zma-m16889-5p	Chr4:173236387-173236480	-	94	-56.9	ATCTCCGACGGCTACCCTGACAGC	24
zma-m19798-5p	Chr5:67585464-67585550	-	87	-56.9	AGCCAACCTGGGGCACCGGACAC	23
zma-m24102-5p	Chr7:110371972-110372065	+	94	-56.9	ATCTCCGACGGCTACCCTGACAGC	24
zma-m26477-5p	Chr8:65784103-65784196	+	94	-56.9	ATCTCCGACGGCTACCCTGACAGC	24
zma-m5511-5p	Chr1:93672379-93672477	-	99	-56.9	AGCTGACGGGAATAAGTAATTCCC	24
zma-m8164-3p	Chr2:163645703-163645786	+	84	-56.9	GTCGACGTGGCATCGAGCTCGG	22
zma-m9484-3p	Chr2:72107651-72107750	-	100	-56.9	TATACCTTATGTCCGACGGCCTA	23
zma-m9587-5p	Chr2:90388542-90388618	-	77	-56.9	AAAATAACTCTATTTTCGGCGGCC	24
zma-m10335-3p	Chr2:203553082-203553172	-	91	-56.8	GTGTCTGCCTAGTAGCACTCGGCA	24
zma-m10988-3p	Chr3:25081916-25082013	+	98	-56.8	TGTTTCGGGCACTCGGCAAAGC	22
zma-m11228-5p	Chr3:62371846-62371938	+	93	-56.8	AGCTGTCGGACATAGGCTTATGTC	24
zma-m15891-5p	Chr4:15736894-15736988	-	95	-56.8	GTATTTGCGTCGGTCTCGGTGGCC	24
zma-m16918-3p	Chr4:175734248-175734348	-	101	-56.8	AACTAAAATAAAACGGAAGGAGTA	24
zma-m27706-3p	Chr8:36200453-36200539	-	87	-56.8	AGCTTCTTTGCCGAGTGCTCTGGC	24
zma-m30821-3p	Chr9:123556451-123556545	-	95	-56.8	TTTTAGCCTCTCTAATCCCCT	21
zma-m4479-3p	Chr1:273664065-273664148	+	84	-56.8	GCGTCGACGTGGCACCAAGCTCGG	24
zma-m8542-3p	Chr2:210305717-210305795	+	79	-56.8	TTAACTCCCGTCGGCTTAGCG	21
zma-m11058-5p	Chr3:32553692-32553776	+	85	-56.7	AGTGCGACACTCGGCAAAGCCTGT	24
zma-m11149-3p	Chr3:48585374-48585460	+	87	-56.7	GGTTCGGTTCGGGTTCGGGTTCGA	24
zma-m16645-5p	Chr4:145921316-145921393	-	78	-56.7	TTGCACTCGGCAAAGAACCTATA	23
zma-m17363-5p	Chr4:230415010-230415103	-	94	-56.7	ATTCCCGTCGGCTAGCGTCAGG	22
zma-m18718-5p	Chr5:170759884-170759967	+	84	-56.7	GTTTTTTTTATTTGTCGCTGGATA	24
zma-m20570-5p	Chr5:196512218-196512291	-	74	-56.7	AATAGACTTATTTTCGGCGGCCAG	24
zma-m21550-5p	Chr6:105514430-105514529	+	100	-56.7	GTTGTATTTTCGTCGGCCTCCGAG	24
zma-m12413-3p	Chr3:1948325-1948409	-	85	-56.6	ATCCAGCGACAAATAAAAAGAAAT	24
zma-m1467-5p	Chr10:2260116-2260199	-	84	-56.6	GTTTTTTTTATTTGTCGCTGGATA	24
zma-m18711-3p	Chr5:170479643-170479721	+	79	-56.6	TTGGCCTCGGGCAAGTCAGAGC	22
zma-m23521-5p	Chr7:3326279-3326363	+	85	-56.6	ATTTCTTTTTATTTGTCGCTGGAT	24
zma-m23543-5p	Chr7:5849944-5850023	+	80	-56.6	ATAAGTACTTGTTATCTCCGACGG	24
zma-m25344-5p	Chr7:106877283-106877382	-	100	-56.6	GGGTCACTGTGGGATTGGAGGGGA	24
zma-m7057-3p	Chr2:3793580-3793655	+	76	-56.6	AATGCCCGTCGGCCAGGTCAGCCG	24
zma-m11097-5p	Chr3:39972607-39972684	+	78	-56.5	CCCTAATCCACATGTATTGAG	21
zma-m16337-5p	Chr4:82978054-82978127	-	74	-56.5	AATAAACTCTTTGCCGCCGAAAAT	24
zma-m23425-5p	Chr6:167830097-167830176	-	80	-56.5	GTTCTTTTTATTAGTCGCTGGAT	23
zma-m24175-5p	Chr7:122242193-122242285	+	93	-56.5	AACACTCGGCGAAGAGGCTCTTTG	24
zma-m24242-3p	Chr7:130248550-130248650	+	101	-56.5	AACTAAAAAAACGGAGGGAGTAAT	24
zma-m30229-3p	Chr9:22894650-22894748	-	99	-56.5	GGAAATTGGTTTCCACTGTCGGTT	24
zma-m30462-5p	Chr9:68007135-68007201	-	67	-56.5	CGGTGGCGGCGTGCCGGGCG	20
zma-m3297-3p	Chr1:94653366-94653449	+	84	-56.5	GTCGACGTGGCATCGAGCTCGG	22
zma-m6289-5p	Chr1:219593165-219593253	-	89	-56.5	GCCGAGTGCTGCCAGGCGGACACT	24
zma-m7910-5p	Chr2:121697830-121697922	+	93	-56.5	AACACTCGGCGAAGAGGCTCTTTG	24
zma-m0302-5p	B73V4_ctg78:4846-4921	+	76	-56.4	GATTGGAGGGGATTAAGGGGGAAT	24
zma-m0328-5p	Chr10:231788-231884	+	97	-56.4	GTGTCGCCGATCGGGCACTCGGCA	24
zma-m0678-5p	Chr10:59998731-59998825	+	95	-56.4	TTTGCCGAGTGTCCTCCTGACAGC	24
zma-m10250-3p	Chr2:193406348-193406442	-	95	-56.4	TTTAATCCCCTTCAATCCCCT	21
zma-m12320-3p	Chr3:227758174-227758251	+	78	-56.4	TCGGAAAACCGGCTCGGCTC	20
zma-m12599-5p	Chr3:27104805-27104884	-	80	-56.4	GTGTCCTCCTGGAAGCACTCGGCA	24
zma-m15315-5p	Chr4:196655962-196656033	+	72	-56.4	AAAGAGTTTCTTTGCCGAGTGTAA	24
zma-m15788-5p	Chr4:5073746-5073841	-	96	-56.4	ACTGGTGGTTCTGTTACACCA	21
zma-m16251-5p	Chr4:67454297-67454379	-	83	-56.4	ATGTCCGACGGCCGCCTAGGGAAC	24
zma-m1976-3p	Chr10:85169567-85169666	-	100	-56.4	AAAGAAGCTATTTTGCCGAGTGTC	24
zma-m25621-5p	Chr7:142932985-142933080	-	96	-56.4	TGCAGCACTAGGCAGAGGCGACCC	24
zma-m28514-3p	Chr8:148954629-148954727	-	99	-56.4	CGGTGAATTATAGCGTCGCGGTCT	24
zma-m28515-3p	Chr8:148962770-148962868	-	99	-56.4	CGGTGAATTATAGCGTCGCGGTCT	24
zma-m28937-5p	Chr9:10832001-10832078	+	78	-56.4	GCTGAGAGGGCTGCGTTGCGTACA	24
zma-m8620-5p	Chr2:216448979-216449061	+	83	-56.4	AATACCATGCTCTTCTAAATATCA	24
zma-m8621-5p	Chr2:216467929-216468011	+	83	-56.4	AATACCATGCTCTTCTAAATATCA	24
zma-m1133-3p	Chr10:119448259-119448336	+	78	-56.3	CTTTGCTGAGTGTCACCAGGGACA	24
zma-m12539-5p	Chr3:17021359-17021452	-	94	-56.3	AGTGTATTGAGGGGGCTAGAATCC	24
zma-m12925-5p	Chr3:95754243-95754342	-	100	-56.3	ACTATTTCCGACGGTTCCTAGGGT	24
zma-m16937-5p	Chr4:177976370-177976442	-	73	-56.3	AGCTCTCTGGCCGCCGGAAATAGG	24
zma-m26389-5p	Chr8:47994721-47994818	+	98	-56.3	AGATGCCGTCGGAGATAAACTGAT	24
zma-m28128-5p	Chr8:103965370-103965464	-	95	-56.3	AAACCGACGGAAATAAGCCCT	21
zma-m7128-5p	Chr2:11971928-11972028	+	101	-56.3	AAATAGGTTATCTCCGACGGGAAT	24
zma-m7494-3p	Chr2:48915921-48916017	+	97	-56.3	AGAACCGCCAGTAGAAATGTCTTC	24
zma-m9135-3p	Chr2:23977618-23977697	-	80	-56.3	TCCACTGGTGGTTGTGTTAAGATA	24
zma-m9392-5p	Chr2:57806120-57806213	-	94	-56.3	AGTGTATTGAGGGGGCTAGAATCC	24
zma-m0305-3p	B73V4_ctg78:4846-4921	-	76	-56.2	ATTCCCCCTTAATCCCCTCCAATC	24
zma-m10818-5p	Chr3:5826534-5826633	+	100	-56.2	AACTCCCGTCGGCTGGCTGCTGGG	24
zma-m12353-3p	Chr3:232105657-232105749	+	93	-56.2	ATTTAATCCCCTCCAATCCCCA	22
zma-m19143-5p	Chr5:216921362-216921460	+	99	-56.2	GAATATGGGTATAAGGATGGGGTA	24
zma-m22914-5p	Chr6:109013348-109013447	-	100	-56.2	AACTCCCGTCGGCTGGCTGCTGGG	24
zma-m23938-5p	Chr7:79851402-79851501	+	100	-56.2	AACTCCCGTCGGCTGGCTGCTGGG	24
zma-m24648-3p	Chr7:177337499-177337584	+	86	-56.2	GGTTATTTTCGGCGGCTTCTGGCC	24
zma-m26011-5p	Chr8:919820-919919	+	100	-56.2	AACTCCCGTCGGCTGGCTGCTGGG	24
zma-m26897-3p	Chr8:126157715-126157803	+	89	-56.2	TGCCAGCGACATAACACTCGGG	22
zma-m3131-3p	Chr1:69400890-69400990	+	101	-56.2	AAAGCACTCGGCAAAGCTCTTGGC	24
zma-m9758-5p	Chr2:124023144-124023243	-	100	-56.2	AACTCCCGTCGGCTGGCTGCTGGG	24
zma-m0934-3p	Chr10:95178453-95178550	+	98	-56.1	ATCCCCTCGTGATCCCTATCC	21
zma-m11481-5p	Chr3:122799970-122800063	+	94	-56.1	TTGCCGAGTGTTGTATTCTTTACC	24
zma-m11561-5p	Chr3:135698763-135698853	+	91	-56.1	AGTCAGCTCGGTCTGGGTACACCG	24
zma-m11584-5p	Chr3:138416724-138416824	+	101	-56.1	GTAGCCGTTGCTTTGATGTCACAC	24
zma-m20813-5p	Chr5:220596230-220596309	-	80	-56.1	GTGTTGGCTGGCAGACACTCGG	22
zma-m22800-5p	Chr6:96455089-96455188	-	100	-56.1	ATTTGCCGAGTGTCCCAGGTGACA	24
zma-m24121-5p	Chr7:114207777-114207875	+	99	-56.1	ATGGGGACGGGGAATTTTTGTC	22
zma-m26117-5p	Chr8:12673057-12673142	+	86	-56.1	CGTTTCGTTTTAGTTGTCACTGGA	24
zma-m27756-5p	Chr8:46014206-46014297	-	92	-56.1	ACCTAGGACACTCGGCAAAGAACC	24
zma-m28857-5p	Chr9:1975882-1975978	+	97	-56.1	ATTACCCGAACCCGTACCCGAAAT	24
zma-m30727-5p	Chr9:110934454-110934550	-	97	-56.1	ATTACCCGAACCCGTACCCGAAAT	24
zma-m5403-5p	Chr1:75406581-75406663	-	83	-56.1	TTTCATTTTAGTTGTCGCTGA	21
zma-m8546-5p	Chr2:210441229-210441317	+	89	-56.1	GAAACGACCGTTGGCGCACTGGTG	24
zma-m9654-3p	Chr2:105333577-105333656	-	80	-56.1	TTATTTTCGGCGGCATCTGGC	21
zma-m9654-5p	Chr2:105333577-105333656	-	80	-56.1	GATGCCGCCGAAAATTAGCACTTT	24
zma-m12731-5p	Chr3:48136257-48136354	-	98	-56	TTGACACTCGGCAAAGGACTCTT	23
zma-m12795-5p	Chr3:59528654-59528748	-	95	-56	GAGGATTGGAGGGGCTAAATTCCC	24
zma-m15153-5p	Chr4:177974739-177974837	+	99	-56	ATTTTCGGCGGCTGTACTCTGGCC	24
zma-m20255-5p	Chr5:154998680-154998771	-	92	-56	ATATAGGGGGAGAAATTTAGAGAG	24
zma-m2029-5p	Chr10:93370348-93370440	-	93	-56	TTCGGCCCAACACACCTCACATG	23
zma-m21544-3p	Chr6:104814140-104814240	+	101	-56	AATGGCATTTCCACTGGCGGTTTT	24
zma-m25196-5p	Chr7:83102834-83102905	-	72	-56	ACATGTATTGAGGTGGATTGATGT	24
zma-m25443-3p	Chr7:120906992-120907089	-	98	-56	CTCGATAAAGTTAGGCTCTCGGCA	24
zma-m28872-3p	Chr9:3604523-3604615	+	93	-56	TAGGCTATGGCGCCGAGTATCGGG	24
zma-m28872-5p	Chr9:3604523-3604615	+	93	-56	AAACTCAGCGCCATAGCCTATGGC	24
zma-m28987-3p	Chr9:16474357-16474451	+	95	-56	TTCCCTCCAATCCCCCTCAATC	22
zma-m28987-5p	Chr9:16474357-16474451	+	95	-56	GATTGAGAGGGATTGGAGGGG	21
zma-m30706-3p	Chr9:108616595-108616691	-	97	-56	ATAGGCTATGGCGTCGAGGTACGT	24
zma-m12075-3p	Chr3:203339122-203339209	+	88	-55.9	GATTTAATCACCTCCGATCTCCCT	24
zma-m15307-3p	Chr4:195526471-195526567	+	97	-55.9	AAGAGTTTCTTTGCCGAGTGTCAC	24
zma-m15307-5p	Chr4:195526471-195526567	+	97	-55.9	AAACACTCGGCGATGAAGCTCTTT	24
zma-m15457-3p	Chr4:214320256-214320347	+	92	-55.9	GCGTCCTGTGCCGAGTGTTAAGCA	24
zma-m18236-5p	Chr5:86099052-86099144	+	93	-55.9	AGGACCATAGCACTTGGCAAAGAA	24
zma-m20086-5p	Chr5:126336747-126336841	-	95	-55.9	AAGCCGACGGGAATTAAGTAATTC	24
zma-m2088-3p	Chr10:100396961-100397061	-	101	-55.9	ATTTCTGGACACTCGGCAAAGTAT	24
zma-m21606-5p	Chr6:109074691-109074766	+	76	-55.9	AGCACTCGGCAGAGAACCAA	20
zma-m4733-3p	Chr1:303412106-303412203	+	98	-55.9	TTTCTCCCCATGGATCCCCTT	21
zma-m11330-5p	Chr3:89793079-89793162	+	84	-55.8	AGAGAACCGCCAGTAGAAATGACT	24
zma-m15449-5p	Chr4:213554251-213554347	+	97	-55.8	TTGACACTCGGTAAAGGGCTCTT	23
zma-m16498-3p	Chr4:116749459-116749555	-	97	-55.8	GATTAGGTTATTCCCGTCGGCCTA	24
zma-m18936-3p	Chr5:194360006-194360099	+	94	-55.8	ATTTTAGCCCCTCCAATTTCC	21
zma-m18936-5p	Chr5:194360006-194360099	+	94	-55.8	GGATTGGAGGGGCCAAAATTC	21
zma-m22346-5p	Chr6:25236167-25236246	-	80	-55.8	ACGCAACCCACCTTTATTCCCGGG	24
zma-m23529-5p	Chr7:4254363-4254450	+	88	-55.8	ACTTGTATTGAGGTGGATTGGAGT	24
zma-m25035-5p	Chr7:45245118-45245209	-	92	-55.8	GAGGAGATCCATGGGGAGGAATCT	24
zma-m28625-5p	Chr8:160796347-160796434	-	88	-55.8	ATAAGCTATGGCGCCGAGGTACGT	24
zma-m29615-5p	Chr9:123292118-123292212	+	95	-55.8	ACTTTGTCGAGTGTCCAAGAATGG	24
zma-m5860-3p	Chr1:165234039-165234129	-	91	-55.8	TGGAGAACAATAGGGTTATGCTGC	24
zma-m6787-3p	Chr1:282721725-282721821	-	97	-55.8	AGGCTATGTCGCCGAGTATCGGAT	24
zma-m6787-5p	Chr1:282721725-282721821	-	97	-55.8	TTAGAGCTCGGCGCCGTAGCC	21
zma-m0395-3p	Chr10:7557976-7558053	+	78	-55.7	ACTGGCGGTTCTGCTACACCA	21
zma-m0988-5p	Chr10:101467688-101467780	+	93	-55.7	ATACCAGGCACTCGGCAAAGTACC	24
zma-m11054-5p	Chr3:32115351-32115443	+	93	-55.7	AGGGCCATAGCACTCGACAGAGAA	24
zma-m11811-5p	Chr3:172637255-172637355	+	101	-55.7	AGCGCTGACAGTGGCACTCGGCAA	24
zma-m13412-3p	Chr3:180464824-180464907	-	84	-55.7	GCGTCGACGTGGCACCAAGCTCGG	24
zma-m15614-3p	Chr4:233263709-233263784	+	76	-55.7	ATTTTCGGTGGCTTCTGACACGGC	24
zma-m18429-5p	Chr5:126336768-126336862	+	95	-55.7	AATTCCCGTCGGCTACGAGATGGC	24
zma-m2008-3p	Chr10:90361563-90361662	-	100	-55.7	AATTCAACCGTTGGAGCAGGCTG	23
zma-m24877-3p	Chr7:22469552-22469632	-	81	-55.7	ACACGCACTGTAGACTGTCCGGTG	24
zma-m29159-5p	Chr9:40305416-40305516	+	101	-55.7	GTCTTTGCCGAGAGCCAATGGCTG	24
zma-m3966-3p	Chr1:205807076-205807176	+	101	-55.7	AATCCTCGGCTCTCGGCAAAGACT	24
zma-m5424-5p	Chr1:78673959-78674059	-	101	-55.7	AGCGCTGACAGTGGCACTCGGCAA	24
zma-m7828-5p	Chr2:108090977-108091053	+	77	-55.7	GATTGGAGGGGATTGAAGGGG	21
zma-m8376-3p	Chr2:189445384-189445467	+	84	-55.7	GCGTCGACGTGGCACCAAGCTCGG	24
zma-m9324-5p	Chr2:48921884-48921959	-	76	-55.7	AACCTATTTCCACTGGCGGTTCTG	24
zma-m9546-3p	Chr2:83464470-83464570	-	101	-55.7	ATCTGGAGTATTTTCGTGGGCCGG	24
zma-m10783-3p	Chr3:2634096-2634174	+	79	-55.6	ATTGAGGTGGATACATGTGCA	21
zma-m10987-5p	Chr3:25065799-25065894	+	96	-55.6	CTTTGCCGAGTGTTGTACATCTAG	24
zma-m22064-5p	Chr6:162291504-162291575	+	72	-55.6	GCTCGATCAGGCTCGGTGAGGCTC	24
zma-m22795-5p	Chr6:95880934-95881015	-	82	-55.6	GTAAATACCCTATTTCCACTGGCG	24
zma-m24209-3p	Chr7:125769290-125769390	+	101	-55.6	ATACCAGGCACTCGGCAAAGTACC	24
zma-m7969-5p	Chr2:136665269-136665366	+	98	-55.6	TTAACTCCTGTCGGCCATGTCAGC	24
zma-m9878-5p	Chr2:146929402-146929497	-	96	-55.6	TTTCTTTGCCGAGTACTTCCTGGT	24
zma-m10552-5p	Chr2:223541186-223541276	-	91	-55.5	TTGCCGAGTGTCAACAAGTGAC	22
zma-m10630-3p	Chr2:231604917-231604989	-	73	-55.5	AGCCGTCGGACATAAGCTTATC	22
zma-m11703-5p	Chr3:156574872-156574966	+	95	-55.5	ACTAGCGGTTGGTGTAAGGGAACC	24
zma-m13530-3p	Chr3:192718606-192718695	-	90	-55.5	AAGTAAGCTGTATTTTCGTGGGCC	24
zma-m15373-3p	Chr4:203356865-203356964	+	100	-55.5	GGAAATACGATTTCTAGTGGCGGT	24
zma-m18524-3p	Chr5:144297109-144297209	+	101	-55.5	ACTGGACTTGCTCTCGGCAAAGGG	24
zma-m2017-3p	Chr10:91601432-91601506	-	75	-55.5	GCGAGCCAAGCCGAGTCGAGCCGA	24
zma-m2017-5p	Chr10:91601432-91601506	-	75	-55.5	GGCTCGGCTCGGAGTGGCTCGCGA	24
zma-m21559-5p	Chr6:106071492-106071575	+	84	-55.5	ATGTGTTGAGGTGGATTGGAGTGT	24
zma-m22321-5p	Chr6:23489111-23489189	-	79	-55.5	GGTCGGCGCCATGGATCTGGACGC	24
zma-m24279-3p	Chr7:134926595-134926695	+	101	-55.5	ATTAACTACCGTCGGACATAAAGG	24
zma-m26346-3p	Chr8:38844670-38844744	+	75	-55.5	CGGCGCTATAGGCTATGACGC	21
zma-m3467-5p	Chr1:124329201-124329291	+	91	-55.5	TTGCCGAGTGTCAACAAGTGAC	22
zma-m4349-3p	Chr1:256172914-256172997	+	84	-55.5	ACTGGCAGGCTGCTAAAGAAAACC	24
zma-m0480-3p	Chr10:17923664-17923764	+	101	-55.4	TTTCATGTCCATCAAACCAGCCCC	24
zma-m10379-5p	Chr2:207764474-207764545	-	72	-55.4	TATTAGGTGACACTTGGCAAAGGT	24
zma-m13656-3p	Chr3:205890233-205890323	-	91	-55.4	GACAAATAAAAAGAAACGGAGGGAA	25
zma-m13656-5p	Chr3:205890233-205890323	-	91	-55.4	GTTTTTTTTATTTGTCGCTGGATA	24
zma-m13674-5p	Chr3:207752792-207752868	-	77	-55.4	ATTTTTATTAGTCGCTGGATAGTG	24
zma-m16030-5p	Chr4:33222789-33222865	-	77	-55.4	TGTTTTAGTTGTCGCTGGATAGTA	24
zma-m20340-5p	Chr5:166027633-166027714	-	82	-55.4	AGTGCCTCCTGCGACACTCGGCAA	24
zma-m23428-5p	Chr6:168138241-168138334	-	94	-55.4	ATGTCCGACGGTCCACCTGCCAGC	24
zma-m24093-3p	Chr7:109177818-109177918	+	101	-55.4	ACTGTACTGACACTCGGCAAAGAA	24
zma-m30448-5p	Chr9:63348091-63348187	-	97	-55.4	GTATTTTCGTCGGCCACGGTGG	22
zma-m9532-3p	Chr2:80724294-80724389	-	96	-55.4	AAATAAGTTATTTTCGGCGGCTGG	24
zma-m12470-3p	Chr3:8852308-8852402	-	95	-55.3	TTTAATCTCCCTCAATCCCCT	21
zma-m12470-5p	Chr3:8852308-8852402	-	95	-55.3	ATTGAGGGGGATTGGAGGGGTCC	23
zma-m14119-5p	Chr4:18487842-18487914	+	73	-55.3	GTCATAGGCTGTGGCGCCGAGGT	23
zma-m14548-5p	Chr4:77039755-77039846	+	92	-55.3	ATTGAGATCAATACTAGAGTACT	23
zma-m15300-3p	Chr4:194704066-194704166	+	101	-55.3	GCCGAGTGCTATGACCTGGACACT	24
zma-m1581-3p	Chr10:15275619-15275706	-	88	-55.3	AAGCTGATGTGGGCTGTGAGCTGT	24
zma-m16627-5p	Chr4:140780314-140780399	-	86	-55.3	TGGGACACTCGGCAAAGAACCTG	23
zma-m20667-5p	Chr5:207739787-207739871	-	85	-55.3	AAAATACTTTGCTTCTAAACACGA	24
zma-m21625-3p	Chr6:111718265-111718342	+	78	-55.3	GTTGCCTGAACGAGCTCGGCTCGG	24
zma-m3682-5p	Chr1:165324552-165324650	+	99	-55.3	TTAGCTATTCCCGTCGGTTTTAG	23
zma-m5111-3p	Chr1:37295489-37295589	-	101	-55.3	AGAGAGCACTCGACAAAGAAAAGT	24
zma-m5146-3p	Chr1:42126985-42127073	-	89	-55.3	ATCCCCTCCAATCCTCCCGGA	21
zma-m5146-5p	Chr1:42126985-42127073	-	89	-55.3	GAGAGGATTGGAGAGGATTGAGGG	24
zma-m7037-5p	Chr2:2090666-2090745	+	80	-55.3	ATTAACTCTCGTCGGCCCAGTCAG	24
zma-m0429-5p	Chr10:11853206-11853302	+	97	-55.2	AACTCCCGTCGGGCCTACCTGGCC	24
zma-m0773-3p	Chr10:75430010-75430110	+	101	-55.2	AATTCAACCATTGGGGCAGGCTGC	24
zma-m10229-3p	Chr2:191078723-191078814	-	92	-55.2	TAACGAGTTAAGAACGTGGGT	21
zma-m17162-3p	Chr4:203059633-203059731	-	99	-55.2	ATTATATGTCTCCGTTGCAACACA	24
zma-m1744-3p	Chr10:50885305-50885400	-	96	-55.2	CAAAGAGCCCTTTGTCGAGTGTCA	24
zma-m18664-5p	Chr5:165257558-165257642	+	85	-55.2	GTTACTCCACTGGCTCACCGGACA	24
zma-m19673-5p	Chr5:48381872-48381969	-	98	-55.2	TTGACACTCGGCAAAGGACTCTT	23
zma-m2066-3p	Chr10:98166435-98166526	-	92	-55.2	TAACGAGTTAAGAACGTGGGT	21
zma-m21705-5p	Chr6:121498684-121498775	+	92	-55.2	AGCCGTTGCTCCGAGGATGCACT	23
zma-m2202-3p	Chr10:114627355-114627446	-	92	-55.2	TAACGAGTTAAGAACGTGGGT	21
zma-m22869-5p	Chr6:105608021-105608118	-	98	-55.2	TTGACACTCGGCAAAGGACTCTT	23
zma-m23184-3p	Chr6:143423955-143424036	-	82	-55.2	ACTGTTCGGTGTGCCAGCTACGTC	24
zma-m24297-5p	Chr7:137942132-137942232	+	101	-55.2	ACTTTGCCGAGCGCCGAAAGTTGG	24
zma-m2537-3p	Chr1:255259-255350	+	92	-55.2	ATATGTCCCTGTTGCAACGCATGG	24
zma-m2744-5p	Chr1:20852599-20852696	+	98	-55.2	TATTTTCGTCGGCCAGGTGGTGGC	24
zma-m30582-5p	Chr9:90001722-90001818	-	97	-55.2	GGAGGGATCCATGAGGAGGAATTC	24
zma-m30813-3p	Chr9:122888397-122888488	-	92	-55.2	TAACGAGTTAAGAACGTGGGT	21
zma-m3118-5p	Chr1:67291109-67291204	+	96	-55.2	ATGGCCGACGGGGATTAGTTAATC	24
zma-m10440-3p	Chr2:213096473-213096561	-	89	-55.1	ATCATGGATTTGTAGTGGCGGTTT	24
zma-m11278-5p	Chr3:75706536-75706609	+	74	-55.1	AGAGGCGGCTGTAGGAAGTTA	21
zma-m12720-3p	Chr3:46972606-46972703	-	98	-55.1	ATAGTCCTATTTTCGGCGGCCTCT	24
zma-m15586-5p	Chr4:230798904-230798993	+	90	-55.1	CCCCGTCGGCCATAACGAAGCC	22
zma-m20461-3p	Chr5:184110577-184110676	-	100	-55.1	CCCCTTCTGGATTGGCGTAACCG	23
zma-m21691-3p	Chr6:120631328-120631413	+	86	-55.1	GGTTCGGTTCGGGTTCGGATTCGG	24
zma-m22040-3p	Chr6:159349174-159349272	+	99	-55.1	AACAACTAAAACGAAACGGAGG	22
zma-m22670-5p	Chr6:79401166-79401257	-	92	-55.1	CTTTGCCGAGTGCTCTCTGACACT	24
zma-m23868-5p	Chr7:59282660-59282733	+	74	-55.1	AGAGGCGGCTGTAGGAAGTTA	21
zma-m28843-3p	Chr9:930478-930572	+	95	-55.1	CAAAGAGCCCTTTGTCGAGTGTCA	24
zma-m29975-5p	Chr9:618793-618875	-	83	-55.1	GAGAGCCAGCGGCTGACACTCGGC	24
zma-m3173-3p	Chr1:77076316-77076416	+	101	-55.1	ATTAGGTGACACTCGGCAAAGGCG	24
zma-m7122-5p	Chr2:11455613-11455695	+	83	-55.1	GAGAGCCAGCGGCTGACACTCGGC	24
zma-m7275-5p	Chr2:24953208-24953272	+	65	-55.1	ATACGCTATGGCGCCGAGGTA	21
zma-m8743-3p	Chr2:229309340-229309433	+	94	-55.1	ATAAGTGAGCCCTTATGTCCGACG	24
zma-m9207-5p	Chr2:32996954-32997054	-	101	-55.1	GTTCTTTGCCGAGTGCTCTGTGTG	24
zma-m0809-3p	Chr10:81064247-81064341	+	95	-55	ATTTTTGACTTGGAGGGGATTTAA	24
zma-m13040-5p	Chr3:122248491-122248588	-	98	-55	ATTTTCGGCGGCTGACTCTCTGGC	24
zma-m13943-3p	Chr4:3448655-3448755	+	101	-55	AAGTTTCTTTGCCGAGTGTCTTTT	24
zma-m13994-3p	Chr4:6183719-6183808	+	90	-55	ATTTTACAAAACCCCCTGACACAG	24
zma-m16868-3p	Chr4:170021864-170021951	-	88	-55	GCTTCTCTGTCGAGTGCTATGGCC	24
zma-m17806-5p	Chr5:28786251-28786341	+	91	-55	ATGACCATGGCATTCGGCAAAGAA	24
zma-m18275-3p	Chr5:93595236-93595312	+	77	-55	ACACTCGGCAAATAAGCTCTTTGC	24
zma-m21517-3p	Chr6:100745723-100745823	+	101	-55	AAGTTTCTTTGCCGAGTGTCTTTT	24
zma-m22345-5p	Chr6:25209461-25209533	-	73	-55	ATGTTATTTTCACTGGCGGTTTCT	24
zma-m22662-5p	Chr6:77789905-77789983	-	79	-55	AAAGGTGGATTCTTTGTCGAGTGC	24
zma-m23836-3p	Chr7:52856842-52856942	+	101	-55	AAGTTTCTTTGCCGAGTGTCTTTT	24
zma-m26120-3p	Chr8:13023064-13023163	+	100	-55	TTTGCCGAGTGCTGACCATGACAC	24
zma-m4606-5p	Chr1:288594188-288594285	+	98	-55	AAAACACTCGGCAAAAAAACTCTT	24
zma-m9230-5p	Chr2:37219480-37219559	-	80	-55	AACCTCTCTGTTCTCTAATTGC	22
zma-m9342-5p	Chr2:50887653-50887749	-	97	-55	ACTGGTGGTTCTCTTAACACAACC	24
zma-m13158-3p	Chr3:144114271-144114367	-	97	-54.9	TAAAGTTTGTTTTGCCGAGTGTCT	24
zma-m14334-3p	Chr4:44234241-44234330	+	90	-54.9	GGCTTTGCCGAGTGTGGCACTCGG	24
zma-m21714-3p	Chr6:122681743-122681827	+	85	-54.9	AAAGCTTTGCCGAGTGTGACACT	23
zma-m22044-5p	Chr6:159747326-159747403	+	78	-54.9	TTCATTTTAGTCGCTGGATAGTGT	24
zma-m24335-5p	Chr7:142548787-142548875	+	89	-54.9	CTTTGCCGAGTGCTCTCTGACACT	24
zma-m25941-3p	Chr7:176583551-176583642	-	92	-54.9	ATTTAATCCCCCTCAACCCCT	21
zma-m7867-5p	Chr2:114542456-114542551	+	96	-54.9	ATTTTCGTCGGCCTGGCTGAGGC	23
zma-m17621-3p	Chr5:10352767-10352867	+	101	-54.8	GAAAAAGTATTCGGCAAAGAAGGC	24
zma-m17621-5p	Chr5:10352767-10352867	+	101	-54.8	ACTTTTCTTTGTCGAGTGCTCTCT	24
zma-m19023-3p	Chr5:204559922-204560020	+	99	-54.8	GAGAGGTGGTCTGAGTAGCACTCC	24
zma-m19023-5p	Chr5:204559922-204560020	+	99	-54.8	GCGTGCTACTCAGACCATCTAAC	23
zma-m2026-3p	Chr10:92797720-92797816	-	97	-54.8	AATGGAAATCCTTTGGGAAAA	21
zma-m23727-3p	Chr7:32364246-32364345	+	100	-54.8	TAAATCCCCTCCAATGCCCCTCAA	24
zma-m25307-3p	Chr7:102502328-102502427	-	100	-54.8	ACACATGGTTATGTCCGACGGCTA	24
zma-m25451-3p	Chr7:121697256-121697328	-	73	-54.8	AGCCGACGGGAGTTACCTTATT	22
zma-m25451-5p	Chr7:121697256-121697328	-	73	-54.8	GAATAACCTAATCCCCGTCGGCTT	24
zma-m26347-5p	Chr8:38880524-38880620	+	97	-54.8	ACTTTGTCGAGTGTCCAAGAATGG	24
zma-m2763-5p	Chr1:23056662-23056755	+	94	-54.8	GTTGTACGGCTTGGTGCACCGGAC	24
zma-m27682-3p	Chr8:32600905-32601005	-	101	-54.8	GCCGAGTGCTATGACCTGGACACT	24
zma-m29505-3p	Chr9:110934457-110934547	+	91	-54.8	ATAATTTCGGGTACGGGTTCGGGT	24
zma-m29997-3p	Chr9:1975885-1975975	-	91	-54.8	ATAATTTCGGGTACGGGTTCGGGT	24
zma-m30537-5p	Chr9:83160406-83160502	-	97	-54.8	GTATTTTCGTCGGCCACGGTGG	22
zma-m7745-5p	Chr2:88312748-88312834	+	87	-54.8	CCGAGAGCCGAGGATTGGCACT	22
zma-m10014-3p	Chr2:163645707-163645784	-	78	-54.7	ACGACAGCGTGGCAGGTAGCT	21
zma-m12384-3p	Chr3:234971522-234971619	+	98	-54.7	CCAGTGGATATGGGTGACCCGAT	23
zma-m14872-5p	Chr4:141510162-141510256	+	95	-54.7	AAAACCGGAGGGGATTGGAGTGGC	24
zma-m16664-3p	Chr4:147166252-147166349	-	98	-54.7	GTCAGTCGACCAGATATTTTCGT	23
zma-m17406-3p	Chr4:236068933-236069014	-	82	-54.7	ACCGCCAGTGGAAATAGTTTTCC	23
zma-m17431-5p	Chr4:238714162-238714253	-	92	-54.7	GTTTGGGAGCAAGTGTAATGAAGG	24
zma-m22220-5p	Chr6:5578987-5579073	-	87	-54.7	GTGATCTGGCACTCGGCAAAACAT	24
zma-m22846-5p	Chr6:103591931-103592022	-	92	-54.7	CTTTGCCGAGTGCTCTCTGACACT	24
zma-m23882-3p	Chr7:62920336-62920424	+	89	-54.7	CCAATCCCCTTCAACCCCGAAG	22
zma-m25503-5p	Chr7:128306340-128306430	-	91	-54.7	AATTAGGGCTCTCGGCACAGGGA	23
zma-m25790-3p	Chr7:160984666-160984766	-	101	-54.7	ATTCCTCTCCTATGAATCCCGTCG	24
zma-m27677-5p	Chr8:30889427-30889515	-	89	-54.7	GTTAGGGCTCTCGGCACAGGGACT	24
zma-m28330-3p	Chr8:127167358-127167452	-	95	-54.7	TAGACTATGGCGCCGAGCGAAGG	23
zma-m28856-5p	Chr9:1974801-1974867	+	67	-54.7	ATTGAGGGGATTGGAGGGGA	20
zma-m30287-5p	Chr9:31289163-31289259	-	97	-54.7	GTATTTTCGTCGGCCACGGTGG	22
zma-m3891-3p	Chr1:196866920-196867002	+	83	-54.7	AAGAAGTGGATTCTAGCCCCTCCA	24
zma-m5391-5p	Chr1:73265410-73265480	-	71	-54.7	GTCATAGCCTGTGGCGCCGAGGTA	24
zma-m6523-5p	Chr1:249769955-249770032	-	78	-54.7	AATTGGAGGGGATTGAGGGAGA	22
zma-m7544-5p	Chr2:56147939-56148032	+	94	-54.7	ACACTCGGCGAAGAGACTCTTTGA	24
zma-m9533-5p	Chr2:80735577-80735665	-	89	-54.7	ATTTTCGGCGGCTAGGGGCGG	21
zma-m16159-5p	Chr4:49489032-49489126	-	95	-54.6	AGACACTTGGCAAAGAAACTCTT	23
zma-m18349-5p	Chr5:109169811-109169901	+	91	-54.6	TGCAGCGCTGAAGTATGAGCCC	22
zma-m19547-5p	Chr5:31556966-31557063	-	98	-54.6	TTTTCCGAGTGTCTGCCCAACAGC	24
zma-m20686-5p	Chr5:210006521-210006614	-	94	-54.6	AGTGGATTGAAGGGGCTAAAAT	22
zma-m22845-5p	Chr6:103576489-103576578	-	90	-54.6	GTCCGACGGCTGTTACACGGGCCG	24
zma-m27645-5p	Chr8:25514259-25514349	-	91	-54.6	ATCCGAACCCGAACCGAACCC	21
zma-m30067-5p	Chr9:8490760-8490832	-	73	-54.6	TTTTATTTGTCGCTGGATAGTGCG	24
zma-m3154-5p	Chr1:74009513-74009603	+	91	-54.6	TCGACACTCGGTAAAGTCTTTGCC	24
zma-m7140-3p	Chr2:12445823-12445920	+	98	-54.6	GCAGCTTGTATTTTCGTCGGC	21
zma-m8688-3p	Chr2:223665137-223665230	+	94	-54.6	AAAATAATCTTATTTTCGGCGGCC	24
zma-m0265-3p	B73V4_ctg56:179942-180035	-	94	-54.5	TAATTCCCGTCGGTTGGACCAGGC	24
zma-m15234-3p	Chr4:189092872-189092961	+	90	-54.5	ATTTTACAAAACCCCCTGACACAG	24
zma-m19554-5p	Chr5:32028014-32028093	-	80	-54.5	ACCGGACTGTGTGGTGGTGCACCG	24
zma-m20093-5p	Chr5:127126831-127126920	-	90	-54.5	TCTTCGGGATTGGTGGGAATTGAG	24
zma-m25509-5p	Chr7:129365597-129365690	-	94	-54.5	ATGTCCGACGGTCCACCTGCCAGC	24
zma-m27610-5p	Chr8:20911469-20911565	-	97	-54.5	TATATCTGACGGCTACTGGCGGCC	24
zma-m29018-3p	Chr9:19504927-19505007	+	81	-54.5	AACTTTCTACGACCGCCTCTAGGA	24
zma-m29999-3p	Chr9:1989331-1989428	-	98	-54.5	ATTCTAGCTCCATCAATCCTCTCC	24
zma-m30443-5p	Chr9:62126137-62126224	-	88	-54.5	TGTGTCAGGGGGTTTTATAAAATG	24
zma-m4025-3p	Chr1:212396067-212396167	+	101	-54.5	TTAACTTAAGAACGTGGGTACCCT	24
zma-m4406-3p	Chr1:263305025-263305097	+	73	-54.5	AGCCGTCGGACATAAGGTAATGTC	24
zma-m4406-5p	Chr1:263305025-263305097	+	73	-54.5	ATAAGCTTATGTCCGACGGCCAGG	24
zma-m4920-3p	Chr1:15398779-15398872	-	94	-54.5	ATTACTACCCCATAGATCCCCTCG	24
zma-m4920-5p	Chr1:15398779-15398872	-	94	-54.5	GGATCCATGGGGAGAAATTCC	21
zma-m8062-5p	Chr2:149395750-149395828	+	79	-54.5	AAAGGTGGATTCTTTGTCGAGTGC	24
zma-m10579-5p	Chr2:226493893-226493973	-	81	-54.4	GCTACTGGGGGCACTCGGCAAAGA	24
zma-m10580-5p	Chr2:226493995-226494075	-	81	-54.4	GCTACTGGGGGCACTCGGCAAAGA	24
zma-m12375-3p	Chr3:234678342-234678430	+	89	-54.4	GCTTCTCTGTCGAGTGCTATGGCC	24
zma-m1340-5p	Chr10:140519716-140519796	+	81	-54.4	GCTACTGGGGGCACTCGGCAAAGA	24
zma-m14921-3p	Chr4:150888848-150888940	+	93	-54.4	GCTTTTTCTCTGGCCGACGGGAGT	24
zma-m15407-5p	Chr4:207272400-207272500	+	101	-54.4	ATCACAGGCGGTTCTTTTAAACAG	24
zma-m16583-3p	Chr4:133446142-133446242	-	101	-54.4	AGCTTATGTCCGACGGCTGTCAGC	24
zma-m1695-5p	Chr10:38229774-38229844	-	71	-54.4	TAGCATTTCCACTGGTGGTTT	21
zma-m1809-5p	Chr10:61582791-61582887	-	97	-54.4	AGACCGCCAGTGAAAATCGATTTC	24
zma-m18611-3p	Chr5:158933695-158933793	+	99	-54.4	AAATAAAGCTATTTTCGGCGGC	22
zma-m20444-3p	Chr5:181653706-181653793	-	88	-54.4	ATTTTCGTCGGTCGGACTGAGGCC	24
zma-m23298-5p	Chr6:155159035-155159135	-	101	-54.4	ATCACAGGCGGTTCTTTTAAACAG	24
zma-m2340-3p	Chr10:133218626-133218725	-	100	-54.4	TTTAATCCCCTCTAATCCCCTCG	23
zma-m24704-5p	Chr7:1531581-1531681	-	101	-54.4	ATCACAGGCGGTTCTTTTAAACAG	24
zma-m25020-3p	Chr7:42505956-42506056	-	101	-54.4	AATATCATTAGCATTGGCGGTTTG	24
zma-m26558-3p	Chr8:76708399-76708497	+	99	-54.4	AATAACCTTATTTTCGGCGGCCAA	24
zma-m2689-5p	Chr1:13449875-13449975	+	101	-54.4	ATCACAGGCGGTTCTTTTAAACAG	24
zma-m28409-3p	Chr8:136706139-136706234	-	96	-54.4	ATAAGTGAGCCCTTATGTCCGACG	24
zma-m28656-3p	Chr8:164479709-164479804	-	96	-54.4	CAAAGAGCCCTTTGTCGAGTGTCA	24
zma-m28668-5p	Chr8:165550668-165550748	-	81	-54.4	GCTACTGGGGGCACTCGGCAAAGA	24
zma-m30692-5p	Chr9:107021141-107021241	-	101	-54.4	ATCACAGGCGGTTCTTTTAAACAG	24
zma-m4331-5p	Chr1:253032132-253032212	+	81	-54.4	GCTACTGGGGGCACTCGGCAAAGA	24
zma-m4785-3p	Chr1:1762583-1762679	-	97	-54.4	AAAGACCTGCTCTCGGTAACGAGC	24
zma-m5175-5p	Chr1:46582546-46582646	-	101	-54.4	TATTTTCGTCGGCCAGGTGGTGGC	24
zma-m6590-3p	Chr1:257649316-257649404	-	89	-54.4	TGCCAGCGACATAACACTCGGG	22
zma-m6763-5p	Chr1:280480451-280480547	-	97	-54.4	TTGACACTCGGTAAAGGGCTCTT	23
zma-m7121-5p	Chr2:11394780-11394860	+	81	-54.4	GCTACTGGGGGCACTCGGCAAAGA	24
zma-m7619-3p	Chr2:67267343-67267438	+	96	-54.4	CAAAGAGCCCTTTGTCGAGTGTCA	24
zma-m8834-3p	Chr2:238311774-238311869	+	96	-54.4	CAAAGAGCCCTTTGTCGAGTGTCA	24
zma-m9000-5p	Chr2:11391598-11391678	-	81	-54.4	GCTACTGGGGGCACTCGGCAAAGA	24
zma-m9282-3p	Chr2:43896018-43896113	-	96	-54.4	ATTGAATCCCCTTGAATCCCTCTC	24
zma-m10299-3p	Chr2:199784982-199785078	-	97	-54.3	TCTTTGTCGAGTGCTGTGTAGGGC	24
zma-m24710-3p	Chr7:2168371-2168470	-	100	-54.3	AACGCATTAGGAACGTGGGTACCC	24
zma-m28916-3p	Chr9:8509805-8509893	+	89	-54.3	ATTTAATCCCCTCCAATCCCCA	22
zma-m4282-3p	Chr1:246675660-246675754	+	95	-54.3	GATTTAATCCTCTCCAATCCCCCT	24
zma-m8194-3p	Chr2:167674016-167674108	+	93	-54.3	AAAAAAAAGACACTCGGCAAA	21
zma-m0763-5p	Chr10:73692291-73692365	+	75	-54.2	AAATAAGTTTCCACTGGCGGTTC	23
zma-m11654-3p	Chr3:149385784-149385875	+	92	-54.2	CGGACTGTCCGGTGCGCCAGAACA	24
zma-m12109-3p	Chr3:206834089-206834167	+	79	-54.2	ATAAGAAGGAGAATCTAGCCCCTC	24
zma-m13051-5p	Chr3:124386103-124386202	-	100	-54.2	TATTTTCGTCGGCCAGGTGGTGGC	24
zma-m15901-5p	Chr4:16729512-16729609	-	98	-54.2	GCCACTTAAGACACTCGACAAAGA	24
zma-m20567-5p	Chr5:196494693-196494784	-	92	-54.2	GAATTTAGGGGACGCTGCTGAAGA	24
zma-m21240-3p	Chr6:60341312-60341409	+	98	-54.2	ATATACCTTATGTCCGACGGCCT	23
zma-m21762-3p	Chr6:128785702-128785780	+	79	-54.2	ATGTTTGGGAGAGCTTCACTTCAA	24
zma-m24302-5p	Chr7:138823942-138824042	+	101	-54.2	AAATAGGTTATCTCCGACGGGAAT	24
zma-m25796-3p	Chr7:161337963-161338047	-	85	-54.2	ATCCAGCGGCAACTAAAAAGAAAC	24
zma-m26765-3p	Chr8:108190237-108190334	+	98	-54.2	ATATACCTTATGTCCGACGGCCT	23
zma-m26823-3p	Chr8:117342353-117342453	+	101	-54.2	AAATAGAAATCTCATGGGAAAATG	24
zma-m28383-5p	Chr8:134146474-134146573	-	100	-54.2	ATTTGCCGAGTGTCCCAGGTGACA	24
zma-m2885-3p	Chr1:38102317-38102414	+	98	-54.2	ATATACCTTATGTCCGACGGCCT	23
zma-m29268-3p	Chr9:66344336-66344435	+	100	-54.2	AGCTTTATTTTCGACGGTCACTGA	24
zma-m29660-5p	Chr9:128899239-128899339	+	101	-54.2	AAATAGGTTATCTCCGACGGGAAT	24
zma-m4897-3p	Chr1:13559457-13559557	-	101	-54.2	AGAGAGCACTTGGCAAAGAAAAGC	24
zma-m5664-5p	Chr1:120962619-120962715	-	97	-54.2	ATTCCCGTCGGCTGGATAGTGGC	23
zma-m7130-5p	Chr2:11998393-11998493	+	101	-54.2	AAATAGGTTATCTCCGACGGGAAT	24
zma-m8414-3p	Chr2:193179505-193179604	+	100	-54.2	TTTGCCGAGTGCTGACCATGACAC	24
zma-m8707-3p	Chr2:226112697-226112776	+	80	-54.2	GTACGACAGCGCGGCAGGTAGCTC	24
zma-m9323-3p	Chr2:48738072-48738163	-	92	-54.2	GTTCTTTGCCGAGTGCTTCTGGGA	24
zma-m9711-5p	Chr2:115677194-115677287	-	94	-54.2	TTTGCCGAGTGTCAAAGAAAGACA	24
zma-m9712-5p	Chr2:115716054-115716147	-	94	-54.2	TTTGCCGAGTGTCAAAGAAAGACA	24
zma-m0602-5p	Chr10:38373201-38373301	+	101	-54.1	TATTTTCGTCGGCCAGGTGGTGGC	24
zma-m10554-5p	Chr2:223665198-223665291	-	94	-54.1	ATTTTCGGCGGCTGTGTCAGAGAC	24
zma-m18300-3p	Chr5:96975749-96975844	+	96	-54.1	ATAAGCTTATGTCCGACGGCCACT	24
zma-m20938-3p	Chr6:11413135-11413208	+	74	-54.1	ATTCCCGTCGGCTCGATTTTGGCC	24
zma-m21411-3p	Chr6:87957647-87957737	+	91	-54.1	ATTATAGCTCCCTCAATCCCC	21
zma-m23771-5p	Chr7:41515161-41515238	+	78	-54.1	GTGGTTGGCGCATCGGACAGTGTC	24
zma-m23952-3p	Chr7:82382974-82383047	+	74	-54.1	ATTCCCGTCGGCTCGATTTTGGCC	24
zma-m24634-3p	Chr7:174797727-174797805	+	79	-54.1	ATATCCAGCGACAACTAAAAAGA	23
zma-m24962-3p	Chr7:31975662-31975750	-	89	-54.1	AAATACGGGCTTATTTTCGGCGGC	24
zma-m3304-3p	Chr1:95815347-95815435	+	89	-54.1	CCATAGCCTACGGCGCCGAGCT	22
zma-m6070-5p	Chr1:195081058-195081151	-	94	-54.1	ACTGCCGTCGGCCATAACGAAGCC	24
zma-m6434-3p	Chr1:239225351-239225451	-	101	-54.1	GACTGGCAGCACTGGGCAAAGAAC	24
zma-m6434-5p	Chr1:239225351-239225451	-	101	-54.1	TCTTTGTCGAGTGTCCCAGGTGAC	24
zma-m6621-3p	Chr1:261415554-261415627	-	74	-54.1	ATTCCCGTCGGCTCGATTTTGGCC	24
zma-m7748-5p	Chr2:89118666-89118756	+	91	-54.1	ATGACCTTGACACTCGGCAAAGA	23
zma-m8342-3p	Chr2:184982822-184982922	+	101	-54.1	AAGAATGTTTTGCCGAGTGTCACC	24
zma-m16962-5p	Chr4:180324768-180324854	-	87	-54	AATTATTAATTCCCGTCAGCCCAG	24
zma-m17800-5p	Chr5:28275648-28275743	+	96	-54	TGGCCAGCTTATATAATCTCA	21
zma-m17985-5p	Chr5:54920702-54920778	+	77	-54	GACATAACCTTATCTCTGACGGCC	24
zma-m20517-5p	Chr5:191529267-191529358	-	92	-54	TTTGCCGAGTGCTTTTTTTTGGAC	24
zma-m2283-3p	Chr10:124194862-124194944	-	83	-54	ACACGCACTGTAGACTGTCCGGTG	24
zma-m23180-5p	Chr6:143202347-143202419	-	73	-54	AAAGAGCCCTTTGCCGAGTGTTAA	24
zma-m26190-3p	Chr8:19827184-19827275	+	92	-54	GACTTTTCTTTGCCGAGTGCCTGA	24
zma-m27601-3p	Chr8:20018618-20018694	-	77	-54	ACAGCGTCCGGTGCACCAGGC	21
zma-m3580-3p	Chr1:148375777-148375865	+	89	-54	AGCGACTAATAAAAGAAACGGAGG	24
zma-m3580-5p	Chr1:148375777-148375865	+	89	-54	CGTTTCGTTTTATTAGTCGCTGGA	24
zma-m7551-3p	Chr2:56990741-56990830	+	90	-54	GACCCGGCTGCAGAGGAGGAGGAG	24
zma-m12835-5p	Chr3:69499273-69499365	-	93	-53.9	TTGGTTACTCTAGTATTTATC	21
zma-m16230-3p	Chr4:63778660-63778757	-	98	-53.9	AAATAGGATGTTTCCACTGACGGT	24
zma-m19302-3p	Chr5:6585868-6585942	-	75	-53.9	AATTTCCGTCGGCCCTGCGTGGCC	24
zma-m2060-5p	Chr10:96501024-96501100	-	77	-53.9	GATTGAAGGGGATTAAGGTGGAAT	24
zma-m2753-5p	Chr1:21857525-21857619	+	95	-53.9	AGGGGATTGAGAGGGATTAAATCC	24
zma-m28834-3p	Chr9:455987-456085	+	99	-53.9	CACCAGGGACACTCGACAAAGC	22
zma-m30640-3p	Chr9:99847273-99847351	-	79	-53.9	ATAAGAAGGAGAATCTAGCCCCTC	24
zma-m3081-5p	Chr1:63250364-63250456	+	93	-53.9	TTGGTTACTCTAGTATTTATC	21
zma-m5520-3p	Chr1:94899517-94899606	-	90	-53.9	GTGTCCTCCTGGAAGCACTCGGCA	24
zma-m15708-3p	Chr4:243811540-243811640	+	101	-53.8	GTAAAGCCGTCTTTGCCGAGTGCC	24
zma-m18014-5p	Chr5:58233023-58233119	+	97	-53.8	ATACCCGAACTCTTACCCGTAATT	24
zma-m22013-3p	Chr6:156992865-156992950	+	86	-53.8	ACATTTTATAAAACCCCCTGACGC	24
zma-m23450-5p	Chr6:170396398-170396497	-	100	-53.8	ATTTTCGTCGGCCCGCTTATGGCC	24
zma-m25184-3p	Chr7:81079806-81079887	-	82	-53.8	GGCGTCGACGTGGCACTGAGCTCG	24
zma-m26311-5p	Chr8:33383977-33384068	+	92	-53.8	CTTTGTCGAGTACTTTCTATCGGG	24
zma-m29029-3p	Chr9:20470074-20470169	+	96	-53.8	AATAACCTTATTTTCGGCGGCCAA	24
zma-m29029-5p	Chr9:20470074-20470169	+	96	-53.8	GGCCGCCGAAAATAAGTAAAT	21
zma-m29571-3p	Chr9:118058290-118058378	+	89	-53.8	AGTACTGCCAGGAAGACACTCGGC	24
zma-m30266-5p	Chr9:29044866-29044945	-	80	-53.8	GTGTTTAGCACTCGGTAAAGAGGC	24
zma-m4402-5p	Chr1:263078447-263078529	+	83	-53.8	TTTCGTTTTATTTGTCGCTGA	21
zma-m4989-3p	Chr1:23500628-23500709	-	82	-53.8	GGCGTCGACGTGGCACTGAGCTCG	24
zma-m6161-3p	Chr1:206536197-206536284	-	88	-53.8	AGCTCAATCCACCTCAATACATAT	24
zma-m9946-5p	Chr2:155565752-155565847	-	96	-53.8	ATTTTCGGTGGCTGGCTTCCTGGC	24
zma-m0121-3p	B73V4_ctg175:5981-6056	+	76	-53.7	TCCACTGGCGGTTTTTTAAACCA	23
zma-m0919-5p	Chr10:92045720-92045803	+	84	-53.7	AATAGTGGTTATTTTCGTGGGCCG	24
zma-m10855-5p	Chr3:8979752-8979837	+	86	-53.7	ATTCTCCCTGGTGCACTGGACACT	24
zma-m1107-3p	Chr10:116728998-116729081	+	84	-53.7	AGCTATTTTCGGCGGCTTCTGGC	23
zma-m1108-3p	Chr10:116757004-116757087	+	84	-53.7	AGCTATTTTCGGCGGCTTCTGGC	23
zma-m1109-3p	Chr10:116795560-116795643	+	84	-53.7	AGCTATTTTCGGCGGCTTCTGGC	23
zma-m1172-3p	Chr10:123283597-123283672	+	76	-53.7	TCCACTGGCGGTTTTTTAAACCA	23
zma-m12350-3p	Chr3:231668048-231668132	+	85	-53.7	GGGTAGGACAAGGTGATCGGCACC	24
zma-m12350-5p	Chr3:231668048-231668132	+	85	-53.7	TCACCTTTTCCTACCCGATGA	21
zma-m14732-3p	Chr4:113943440-113943515	+	76	-53.7	TCCACTGGCGGTTTTTTAAACCA	23
zma-m1526-3p	Chr10:8340857-8340940	-	84	-53.7	GTGTCACACCGGACTGTCCGCTGT	24
zma-m15763-3p	Chr4:2582896-2582971	-	76	-53.7	TCCACTGGCGGTTTTTTAAACCA	23
zma-m20371-3p	Chr5:170740447-170740522	-	76	-53.7	TCCACTGGCGGTTTTTTAAACCA	23
zma-m20603-3p	Chr5:200900217-200900310	-	94	-53.7	CAAAGAGTTTTTTTGCCGAGTGTC	24
zma-m22417-3p	Chr6:32656681-32656756	-	76	-53.7	AGTCGTCGGACATAAGCTTATGTC	24
zma-m2256-3p	Chr10:121057866-121057941	-	76	-53.7	TCCACTGGCGGTTTTTTAAACCA	23
zma-m25221-3p	Chr7:87364369-87364444	-	76	-53.7	AATTCCCGTCGGTTCACAGGGCCG	24
zma-m27685-5p	Chr8:33110047-33110144	-	98	-53.7	TTGACACTCGGCAAAGGACTCTT	23
zma-m29612-3p	Chr9:122785854-122785929	+	76	-53.7	TCCACTGGCGGTTTTTTAAACCA	23
zma-m30520-5p	Chr9:79340319-79340412	-	94	-53.7	ACCGAAAACCGAACTCGAACCCGA	24
zma-m30733-5p	Chr9:111952350-111952426	-	77	-53.7	AAGATTTATGGCGCCGAGCTAGG	23
zma-m3379-3p	Chr1:109912370-109912449	+	80	-53.7	ACTGGCGGTTCTGTTACACCAC	22
zma-m4410-3p	Chr1:263313456-263313531	+	76	-53.7	TCCACTGGCGGTTTTTTAAACCA	23
zma-m4794-3p	Chr1:2496913-2496988	-	76	-53.7	TCCACTGGCGGTTTTTTAAACCA	23
zma-m6786-5p	Chr1:282609410-282609492	-	83	-53.7	TTGGAGGGGATTGAAGGGGATT	22
zma-m13060-3p	Chr3:125516614-125516707	-	94	-53.6	GTTAATTCCCGTTGGTTCTGAGCC	24
zma-m13060-5p	Chr3:125516614-125516707	-	94	-53.6	GAACCGACGGAAATTAGCCCTAAA	24
zma-m15007-3p	Chr4:160030322-160030412	+	91	-53.6	AAATACGGGCTTATTTTCGGCGGC	24
zma-m17356-3p	Chr4:228620449-228620524	-	76	-53.6	CTACCCAGCGACAAATAAAAAGA	23
zma-m17356-5p	Chr4:228620449-228620524	-	76	-53.6	TTTTTATTTGTCGTTGGATAGTA	23
zma-m22647-5p	Chr6:75501463-75501552	-	90	-53.6	ATTTTCGGCGGCTGGGCCCTGGCC	24
zma-m23133-5p	Chr6:136790119-136790202	-	84	-53.6	GAGAGCCAGCGGCTGACACTCGGC	24
zma-m24458-5p	Chr7:156450412-156450491	+	80	-53.6	GTGTCCTCCTGGAAGCACTCGGCA	24
zma-m24685-3p	Chr7:181801201-181801278	+	78	-53.6	GGTGACTGTACGAGCTCGGCTCGG	24
zma-m25191-3p	Chr7:82544189-82544288	-	100	-53.6	ATAACTGTCGTATTTTCGTGGGCC	24
zma-m26736-5p	Chr8:104614996-104615074	+	79	-53.6	ATAAGCATCTCTTATGTCCGACGG	24
zma-m2679-5p	Chr1:13278801-13278880	+	80	-53.6	GTGTCCTCCTGGAAGCACTCGGCA	24
zma-m28367-3p	Chr8:131611301-131611400	-	100	-53.6	TTGAGCTAATTCCCGTCAGGATCC	24
zma-m29154-3p	Chr9:39439263-39439363	+	101	-53.6	AGTTATCTCCGACGGTCTCTGGCC	24
zma-m29441-5p	Chr9:101986237-101986330	+	94	-53.6	ATTTTTGTCGGCTTTAGGGGGGC	23
zma-m30856-5p	Chr9:127341663-127341759	-	97	-53.6	AATCCCCATCGGCCAGAGCAAAGG	24
zma-m4046-5p	Chr1:215902411-215902489	+	79	-53.6	TGTTTAGCACTCGGTAGAGGGGC	23
zma-m4956-5p	Chr1:19268881-19268975	-	95	-53.6	ACTGACGGTTGGTGTAACAGAACC	24
zma-m8470-3p	Chr2:200585001-200585083	+	83	-53.6	ACACGCACTGTAGACTGTCCGGTG	24
zma-m13212-3p	Chr3:150314654-150314742	-	89	-53.5	GTCCGGTGAATTATAGCAGAGTTG	24
zma-m19238-5p	Chr5:788557-788641	-	85	-53.5	ATGTGTTGAGGTGGATTGGAGTGT	24
zma-m30352-5p	Chr9:40502017-40502111	-	95	-53.5	GAGGATTGGAGGGGCTAAAATCCC	24
zma-m0215-5p	B73V4_ctg31:593082-593167	+	86	-53.4	TCTATCACCTTTTCCTACCCAATG	24
zma-m0457-5p	Chr10:14842033-14842123	+	91	-53.4	ATGGTCAGCACTCGGCAAAGATGA	24
zma-m13859-3p	Chr3:228450596-228450692	-	97	-53.4	AAAGATATCTTCGTTGTCGAGTGT	24
zma-m2010-3p	Chr10:90549088-90549177	-	90	-53.4	GTCCGGTGAATTATAGCAGAGTTG	24
zma-m21995-3p	Chr6:154709903-154709999	+	97	-53.4	AAAGATATCTTCGTTGTCGAGTGT	24
zma-m23902-3p	Chr7:70552620-70552694	+	75	-53.4	GCTCTCGGAAATAGCCCTTATGTC	24
zma-m27082-3p	Chr8:147529860-147529957	+	98	-53.4	AAGAGTTTCTTTGCCGAGTGTCAC	24
zma-m27763-3p	Chr8:46848795-46848890	-	96	-53.4	ATTATATTAATTCCCGTCGGCCCT	24
zma-m8862-3p	Chr2:241051807-241051894	+	88	-53.4	GTTGCTACGGGTGGGGTCTATCCT	24
zma-m8862-5p	Chr2:241051807-241051894	+	88	-53.4	ACCCCACCTGTAGGTCCAGCAGAT	24
zma-m0557-5p	Chr10:28593522-28593617	+	96	-53.3	TCTGGCCCTGACACTCGGCAAAG	23
zma-m11055-3p	Chr3:32313389-32313464	+	76	-53.3	AATCCACGTCGGCCCGCCGTGGCC	24
zma-m11444-5p	Chr3:113632091-113632189	+	99	-53.3	ATTTTCGGCGGCTGTCTACCTGGC	24
zma-m11445-5p	Chr3:113653682-113653780	+	99	-53.3	ATTTTCGGCGGCTGTCTACCTGGC	24
zma-m13861-3p	Chr3:228704826-228704901	-	76	-53.3	ATTCCCGTCGGCTCGATTTTGGCC	24
zma-m15583-3p	Chr4:230635953-230636050	+	98	-53.3	GAACACTCGGTACAGAACGGCACT	24
zma-m16297-3p	Chr4:76989253-76989327	-	75	-53.3	ATTTGCCGAGTGTCACCTAGAACA	24
zma-m16367-3p	Chr4:87284945-87285042	-	98	-53.3	GAACACTCGGTACAGAACGGCACT	24
zma-m17299-3p	Chr4:219580494-219580569	-	76	-53.3	TCCACTGGCGGTTTTTTAAACCA	23
zma-m18421-5p	Chr5:124960658-124960758	+	101	-53.3	TTTATTTTCGGCGGCCAGAGCTTG	24
zma-m19590-5p	Chr5:36178518-36178618	-	101	-53.3	ATTTGGTGACCAGAGAAATGGAGG	24
zma-m22006-3p	Chr6:156064586-156064685	+	100	-53.3	GAAATACGATTTGTAGTGGCGGT	23
zma-m24319-5p	Chr7:140486071-140486165	+	95	-53.3	CGAACCCACATATAGGCTTA	20
zma-m24639-5p	Chr7:175617850-175617945	+	96	-53.3	ATCACAGGAGGATTGGAGAGGAT	23
zma-m25173-3p	Chr7:79651974-79652071	-	98	-53.3	GAACACTCGGTACAGAACGGCACT	24
zma-m29238-5p	Chr9:57277760-57277850	+	91	-53.3	AGACTGTCCGGTGAAGCACCAGA	23
zma-m30386-3p	Chr9:47281675-47281763	-	89	-53.3	AAATACGGGCTTATTTTCGGCGGC	24
zma-m30914-3p	Chr9:134892258-134892347	-	90	-53.3	GTTAAAAAGCACTCGGCAAAGAAA	24
zma-m7216-3p	Chr2:19379613-19379710	+	98	-53.3	GAACACTCGGTACAGAACGGCACT	24
zma-m9705-3p	Chr2:115193960-115194057	-	98	-53.3	GAACACTCGGTACAGAACGGCACT	24
zma-m14091-5p	Chr4:16729449-16729525	+	77	-53.2	AAGAAGTCTGCTTTGCCGAGTGC	23
zma-m15902-3p	Chr4:17029624-17029703	-	80	-53.2	GGCGCCGACGTGGTACTGAGCTCG	24
zma-m19918-5p	Chr5:87892949-87893043	-	95	-53.2	ATTTCTACAGGTGGTTCTTTAAGA	24
zma-m24059-3p	Chr7:104270840-104270936	+	97	-53.2	AAATAAGTTATTTTCGGCGGCTGG	24
zma-m25491-5p	Chr7:126709673-126709769	-	97	-53.2	ATTACCCGAACCCGTACCCGAAAT	24
zma-m29273-5p	Chr9:67041839-67041922	+	84	-53.2	GTCCGACGGCTGTCAGACGGGCCG	24
zma-m3674-3p	Chr1:164708369-164708448	+	80	-53.2	ACAGCGTCCGGTGCACCAGGC	21
zma-m4097-3p	Chr1:221000372-221000457	+	86	-53.2	GAAAATGCGGCGTATTTTCGTGGG	24
zma-m4236-3p	Chr1:240349036-240349130	+	95	-53.2	ATCCAGAGAACAACGGGGAGGTGC	24
zma-m6321-3p	Chr1:225307084-225307179	-	96	-53.2	TTTGTGGTTCCCAAACTAGC	20
zma-m9409-3p	Chr2:59793781-59793880	-	100	-53.2	ATTTCTTCCCCTCGGGATCCCCA	23
zma-m10091-5p	Chr2:173640501-173640571	-	71	-53.1	GACATAGCCTATGGCGCCGAGGTA	24
zma-m15086-3p	Chr4:168609734-168609817	+	84	-53.1	CTCGAACTGGCTCGTTTAGCTCAC	24
zma-m17228-5p	Chr4:210368930-210369024	-	95	-53.1	AGAGGATTGAGGGGACTAGAAT	22
zma-m22813-3p	Chr6:97501309-97501387	-	79	-53.1	ACTATCCAGCGATTAATAAAAAGA	24
zma-m2897-5p	Chr1:39938222-39938316	+	95	-53.1	ACTGGCCGACGAGAATTAATTAAT	24
zma-m31102-5p	Chr9:152871699-152871793	-	95	-53.1	TTTGCCGAGGGCCGAAAGCTGACA	24
zma-m4453-3p	Chr1:269020826-269020913	+	88	-53.1	GGCAAAACTGAGAAAAAACACA	22
zma-m4622-5p	Chr1:290321382-290321459	+	78	-53.1	GTTTTAAGGCGTGTTTGGTGTGGC	24
zma-m8616-5p	Chr2:215723703-215723775	+	73	-53.1	TTTTATTAGTCGTTGGATAGTGCA	24
zma-m8807-5p	Chr2:236494589-236494680	+	92	-53.1	AGCCGTCGGAGATAGGGTAATGCC	24
zma-m10854-3p	Chr3:8970123-8970201	+	79	-53	TCGGGTTCGGTTCGGGTTCA	20
zma-m13706-5p	Chr3:212718550-212718640	-	91	-53	AAAGGGATTGAGGAGGCTATAATC	24
zma-m28102-3p	Chr8:101113849-101113931	-	83	-53	CCGCCAGTGAAAATGAGTTTCCA	23
zma-m31166-3p	Chr9:157027315-157027385	-	71	-53	ATTCTAGCCCCTCCAATCACC	21
zma-m4227-3p	Chr1:238950041-238950119	+	79	-53	TCGGGTTCGGTTCGGGTTCA	20
zma-m6718-5p	Chr1:273862335-273862409	-	75	-53	GGCTGGCCTGTAGCCGACGGGAGT	24
zma-m6924-5p	Chr1:297400642-297400724	-	83	-53	TTGAGGGGGCTATAATCTCT	20
zma-m11362-3p	Chr3:98039754-98039854	+	101	-52.9	GTAGGTGGGCCTAGTAACTTGGGA	24
zma-m12733-5p	Chr3:48292877-48292977	-	101	-52.9	AAAGAAACTTCTTTGCCGAGTGTC	24
zma-m16530-5p	Chr4:124019874-124019946	-	73	-52.9	AATCGATTTTTACTGGCGGTCGGC	24
zma-m17272-5p	Chr4:215304715-215304805	-	91	-52.9	AGGTCATAGCACTCGACAAAGAAT	24
zma-m19463-3p	Chr5:22278804-22278904	-	101	-52.9	ATACCAGGCACTCGGCAAAGTACC	24
zma-m25352-3p	Chr7:107515024-107515117	-	94	-52.9	TTCCTCCCCTATGGATCCCCT	21
zma-m26106-5p	Chr8:11674165-11674252	+	88	-52.9	CTAGCCTAGCGCTCGGCAACGAGT	24
zma-m29169-3p	Chr9:42504460-42504547	+	88	-52.9	ACATACTAGTCGGTTACCCGTGCG	24
zma-m30297-5p	Chr9:32830196-32830276	-	81	-52.9	GCTACTGGGGGCACTCGGCAAAGA	24
zma-m4618-5p	Chr1:289805728-289805799	+	72	-52.9	ATTAATTAATCCCCGTCGGCTACG	24
zma-m6402-5p	Chr1:234353835-234353928	-	94	-52.9	CAACTCCATTTTCCCAAGGGA	21
zma-m14386-5p	Chr4:52650839-52650936	+	98	-52.8	AGAGACCGTCGGAGATAAGCTAAT	24
zma-m14413-3p	Chr4:56381251-56381327	+	77	-52.8	AATTCCCGTCGGCCAGCAGAACCG	24
zma-m14629-3p	Chr4:89904157-89904233	+	77	-52.8	TTGTAGTGGCGGTTTTCTTAAGAA	24
zma-m17241-3p	Chr4:212626095-212626193	-	99	-52.8	GTGGCCGTAGGAAGTTAGCAGG	22
zma-m1817-5p	Chr10:63745071-63745162	-	92	-52.8	ACACTCGGCAAATAAGCTCTTTGC	24
zma-m20587-3p	Chr5:198946604-198946700	-	97	-52.8	AAAATTTTCTAAGGTCCAAACATG	24
zma-m21796-3p	Chr6:133036657-133036759	+	103	-52.8	AGTGACACTCGGCACAGGCTCCGT	24
zma-m21796-5p	Chr6:133036657-133036759	+	103	-52.8	TTTTGTCGAGTGTCACAGTGGACA	24
zma-m23776-5p	Chr7:42172859-42172946	+	88	-52.8	ATTTATTGCGGAGGAGGCACGCCG	24
zma-m26233-5p	Chr8:23053756-23053830	+	75	-52.8	TGGACTGTCTGGTGTGCACCGAA	23
zma-m26859-3p	Chr8:121409146-121409221	+	76	-52.8	GCACTCGACAAAGGGCTCTTTGC	23
zma-m27891-3p	Chr8:67978504-67978580	-	77	-52.8	AATTCCCGTCGGCCAGCAGAACCG	24
zma-m29215-3p	Chr9:51050140-51050216	+	77	-52.8	AACTTCCTACGGCCGTCTCTAGGA	24
zma-m29215-5p	Chr9:51050140-51050216	+	77	-52.8	AGAGACAGCCGTAGGAAGTTAGCT	24
zma-m29439-3p	Chr9:101796214-101796290	+	77	-52.8	AATTCCCGTCGGCCAGCAGAACCG	24
zma-m3377-3p	Chr1:109641771-109641869	+	99	-52.8	AAATCATGGATTTGTACTGGCGGT	24
zma-m3399-3p	Chr1:112986192-112986279	+	88	-52.8	AGTGCCTGATGGATGGGCTCTCGG	24
zma-m6512-3p	Chr1:249351985-249352085	-	101	-52.8	AAAGCACTCGGCAAAGCCATCGGC	24
zma-m8422-5p	Chr2:193589040-193589110	+	71	-52.8	GTCATAGCCTGTGGCGCCGAGGTA	24
zma-m10357-5p	Chr2:205430639-205430729	-	91	-52.7	TTGGCAATAGCACTCGGCAAAGAT	24
zma-m14809-5p	Chr4:128874257-128874347	+	91	-52.7	TTGGCAATAGCACTCGGCAAAGAT	24
zma-m16307-3p	Chr4:77929155-77929232	-	78	-52.7	ACTGGCGGTTCTATTACACCA	21
zma-m16564-3p	Chr4:130025316-130025409	-	94	-52.7	TAATTCCCGTCGGTTGGACCAGGC	24
zma-m17069-5p	Chr4:192347590-192347680	-	91	-52.7	TTGGCAATAGCACTCGGCAAAGAT	24
zma-m25060-5p	Chr7:50179382-50179457	-	76	-52.7	AGTGAGGCCGATGAAAATAGTGGT	24
zma-m26209-3p	Chr8:21244467-21244560	+	94	-52.7	ATTTCCCGTCGGTTCGACCATAGC	24
zma-m28460-5p	Chr8:142717423-142717515	-	93	-52.7	ATTTTCGGCGGCTAACTACGTGGC	24
zma-m2857-5p	Chr1:36149777-36149867	+	91	-52.7	TTGGCAATAGCACTCGGCAAAGAT	24
zma-m30349-3p	Chr9:40093764-40093854	-	91	-52.7	AGAGGCGGCTGTAGGAAGTTA	21
zma-m30372-5p	Chr9:45232714-45232804	-	91	-52.7	TTGGCAATAGCACTCGGCAAAGAT	24
zma-m30755-3p	Chr9:114665515-114665609	-	95	-52.7	ATCCAGAGAACAACGGGGAGGTGC	24
zma-m3733-5p	Chr1:174744627-174744725	+	99	-52.7	GGCTTGTTCAGTTTGAGGTGGATT	24
zma-m3901-5p	Chr1:197746888-197746978	+	91	-52.7	TTGGCAATAGCACTCGGCAAAGAT	24
zma-m10734-3p	Chr2:241539254-241539329	-	76	-52.6	ACACTCGGCAAAGAAACTCTTCGC	24
zma-m11120-5p	Chr3:44321357-44321449	+	93	-52.6	GGCTTGGCTCGACTCGAAGAGGCT	24
zma-m12447-3p	Chr3:6132928-6133003	-	76	-52.6	ACCGAGCTCGGCGCCATAAATCTT	24
zma-m15353-3p	Chr4:201630910-201631010	+	101	-52.6	AGTTATCTCCGACGGTCTCTGGCC	24
zma-m17366-5p	Chr4:230552653-230552724	-	72	-52.6	GAGGCAACCGTAGGAAGTTAGC	22
zma-m17728-3p	Chr5:21349652-21349751	+	100	-52.6	TTTGCCGAGTGCTGACCATGACAC	24
zma-m19237-3p	Chr5:618562-618637	-	76	-52.6	AATCCACGTCGGCCCGCCGTGGCC	24
zma-m20908-5p	Chr6:7081491-7081588	+	98	-52.6	ATTTTCGGCGGCTAGCTTCCTGGC	24
zma-m21069-5p	Chr6:31149577-31149648	+	72	-52.6	GAGGCAACCGTAGGAAGTTAGC	22
zma-m2179-3p	Chr10:112590476-112590572	-	97	-52.6	TTTTAGCCCCTCTAATCCACTT	22
zma-m22404-5p	Chr6:31172879-31172950	-	72	-52.6	GAGGCAACCGTAGGAAGTTAGC	22
zma-m23351-3p	Chr6:161194396-161194489	-	94	-52.6	AAAGATATCTTCGTTGTCGAGTGT	24
zma-m27026-3p	Chr8:142796857-142796934	+	78	-52.6	TTCCACTGGCGGTTGGTGTTACAC	24
zma-m29639-3p	Chr9:126722046-126722139	+	94	-52.6	AAAGATATCTTCGTTGTCGAGTGT	24
zma-m29995-5p	Chr9:1835592-1835673	-	82	-52.6	AGGAATCGTATTTCTACTGGCGGT	24
zma-m3097-3p	Chr1:64564810-64564903	+	94	-52.6	AAAGATATCTTCGTTGTCGAGTGT	24
zma-m6101-3p	Chr1:198065830-198065928	-	99	-52.6	GTCACTCGGTGGACACTCGGCACA	24
zma-m7929-3p	Chr2:126769290-126769376	+	87	-52.6	AATGTAGATACCACGACACGGT	22
zma-m8878-3p	Chr2:242029008-242029108	+	101	-52.6	ATACAACAAATCAAAAGCCCCT	22
zma-m8878-5p	Chr2:242029008-242029108	+	101	-52.6	AGTGGCTTTTGATTTGTTGTATAT	24
zma-m0949-3p	Chr10:96501024-96501100	+	77	-52.5	ATTCCACCTTAATCCCCTTCAATC	24
zma-m0969-3p	Chr10:98767782-98767864	+	83	-52.5	ATAGGTTCTTTGCTGAGTGTAGTG	24
zma-m18401-3p	Chr5:121413957-121414057	+	101	-52.5	AGGCTTATTTTCGGCGGTTCCTAG	24
zma-m19642-3p	Chr5:43263986-43264084	-	99	-52.5	GAAATGTGCATTTCCACTGGCGGT	24
zma-m23613-3p	Chr7:16032170-16032269	+	100	-52.5	AATTCAACCGTTGGAGCAGGCTG	23
zma-m30445-3p	Chr9:63241700-63241799	-	100	-52.5	ATAACTGTCGTATTTTCGTGGGCC	24
zma-m3416-5p	Chr1:116758437-116758537	+	101	-52.5	TATTTTCGTCGGCCAGGTGGTGGC	24
zma-m9152-3p	Chr2:25890649-25890744	-	96	-52.5	AGTCCGGTGCACGGTTCGACCAAC	24
zma-m0784-5p	Chr10:76929219-76929287	+	69	-52.4	AGAATTCTTTGCCGAGTGCCA	21
zma-m10279-3p	Chr2:196745246-196745339	-	94	-52.4	ATAGGCTATGACGTCGAGGTACGT	24
zma-m12446-3p	Chr3:6027625-6027725	-	101	-52.4	TTCTTCCCCCAGGGATCCCCGGTC	24
zma-m15098-3p	Chr4:170043989-170044064	+	76	-52.4	GCTCTCGGAAATAGCCCTTATGTC	24
zma-m16305-5p	Chr4:77879001-77879097	-	97	-52.4	AACTTCCTAGAGGCAGCCATAGG	23
zma-m23694-3p	Chr7:26228798-26228878	+	81	-52.4	AACTTCCTACGGCCGACTCTAGGA	24
zma-m25277-3p	Chr7:96755225-96755325	-	101	-52.4	GTCAGGCCGCCGAAAATAACTGCT	24
zma-m25277-5p	Chr7:96755225-96755325	-	101	-52.4	ACTATTTTCGGCGGCTGTGTCAG	23
zma-m26251-3p	Chr8:25175051-25175134	+	84	-52.4	AGCTATTTTCGGCGGCTTCTGGC	23
zma-m29477-3p	Chr9:106750553-106750629	+	77	-52.4	TTTTAGCCTCTCTAATCCCCT	21
zma-m3116-5p	Chr1:66936884-66936970	+	87	-52.4	TTCGGGATTGAAGAGGATTAAGGT	24
zma-m3860-5p	Chr1:193443721-193443801	+	81	-52.4	GTGGTTGGCGCATCGGACAGTGTC	24
zma-m8163-5p	Chr2:163643445-163643515	+	71	-52.4	TGGAGAGGATTGAGGGGGAAATT	23
zma-m8716-3p	Chr2:226853271-226853371	+	101	-52.4	TTCTTCCCCCAGGGATCCCCGGTC	24
zma-m9636-3p	Chr2:103074023-103074099	-	77	-52.4	AGTCGTCGGACATAAGCTTATGTC	24
zma-m10821-3p	Chr3:6132055-6132131	+	77	-52.3	GTGGCGCCGACGTGGTACTGAGCT	24
zma-m11518-3p	Chr3:129429426-129429522	+	97	-52.3	GGAGTATATAATCTGGATAG	20
zma-m12012-3p	Chr3:197691048-197691145	+	98	-52.3	GACCTACACTAAGCCGTCGGACAT	24
zma-m15289-5p	Chr4:193983653-193983741	+	89	-52.3	CTTTGCCGAGTGCTCTCTGACACT	24
zma-m15997-3p	Chr4:28893987-28894082	-	96	-52.3	CGCAGGACTTTGCCGAGTGCGGCA	24
zma-m17856-3p	Chr5:36563224-36563319	+	96	-52.3	CGCAGGACTTTGCCGAGTGCGGCA	24
zma-m20359-5p	Chr5:169034517-169034612	-	96	-52.3	ATTTTCGTCGGCCTGGCTGAGGC	23
zma-m21514-3p	Chr6:100731908-100731985	+	78	-52.3	CTTTGCCGAGTGCCAGTAGGGACA	24
zma-m21523-5p	Chr6:101300546-101300635	+	90	-52.3	AGTATTGATCCCAACGCACATGTG	24
zma-m2347-3p	Chr10:133808587-133808683	-	97	-52.3	TTTTAGCCCCTCCAATCCTA	20
zma-m25314-3p	Chr7:103222608-103222694	-	87	-52.3	AGCTTCTTTGTCGAGTGATGTGGC	24
zma-m26070-3p	Chr8:7644102-7644197	+	96	-52.3	CGCAGGACTTTGCCGAGTGCGGCA	24
zma-m27344-3p	Chr8:174060468-174060545	+	78	-52.3	CTTTGCCGAGTGCCAGTAGGGACA	24
zma-m28824-5p	Chr8:180621480-180621556	-	77	-52.3	CATCGTGGCACCTAGCTCGGCGCC	24
zma-m31152-3p	Chr9:155850455-155850536	-	82	-52.3	GAACATTTTATAAAACCCCCTGAC	24
zma-m4130-3p	Chr1:225560749-225560849	+	101	-52.3	ATAGTGTGGCCGCCGAAAATAAGC	24
zma-m8005-3p	Chr2:142391926-142392023	+	98	-52.3	CACCTCAACACATGTGAATTG	21
zma-m17165-5p	Chr4:203289590-203289685	-	96	-52.2	TGCTTCGCTGTGCCGAGTGTCCTA	24
zma-m19957-5p	Chr5:94431682-94431780	-	99	-52.2	ACATCCCAGGCGGTTCGGCTAGAA	24
zma-m22934-5p	Chr6:111454062-111454150	-	89	-52.2	AAGATCTATGACGCCGACCCCC	22
zma-m23997-5p	Chr7:92782058-92782146	+	89	-52.2	TGGTCAGCACTCGGCAAAGATT	22
zma-m25043-3p	Chr7:47090930-47091007	-	78	-52.2	GTCTGACGGCTTCTCTGACAGCTG	24
zma-m25722-5p	Chr7:154778522-154778619	-	98	-52.2	ATTTTCGGCGGCTGTCTACCTGGC	24
zma-m28380-3p	Chr8:134047120-134047198	-	79	-52.2	TAGTAGCGGTTTTCTTAAGGAA	22
zma-m28395-3p	Chr8:135639179-135639257	-	79	-52.2	AATCCCCTCCGGGTTTGAGGCTCC	24
zma-m6826-3p	Chr1:285851688-285851769	-	82	-52.2	ACACGCACTGTAGACTGTCCGGTG	24
zma-m7808-3p	Chr2:104839858-104839944	+	87	-52.2	TCGAGTACCAAGAAGATGGCA	21
zma-m8092-5p	Chr2:154944786-154944865	+	80	-52.2	GTGTCAGACGCCGGACACTCGGCA	24
zma-m9806-5p	Chr2:134669754-134669841	-	88	-52.2	TGGGACACTCGGCAAAGAACCTG	23
zma-m15835-5p	Chr4:10913275-10913372	-	98	-52.1	TTGACACTCGGTAAAGGGCTCTT	23
zma-m16149-5p	Chr4:48246415-48246507	-	93	-52.1	ATTTTCGGCGGCTAACTACGTGGC	24
zma-m20180-5p	Chr5:143120739-143120813	-	75	-52.1	ACATAAGGTTATGTCCGACGGCTG	24
zma-m29057-5p	Chr9:23199392-23199483	+	92	-52.1	CTTTGCCGAGTGCTCTCTGACACT	24
zma-m29405-3p	Chr9:96320412-96320496	+	85	-52.1	TGGCTCGGCTCGTTAAGCAAC	21
zma-m3253-5p	Chr1:87113064-87113143	+	80	-52.1	AGAACCGCCAGTAGAAATGTCTTC	24
zma-m4109-3p	Chr1:222905167-222905264	+	98	-52.1	AAAGGATATATTTACACTGGCGGT	24
zma-m5712-5p	Chr1:129069084-129069160	-	77	-52.1	TCGGGCACTCGGTAAAGTTAGG	22
zma-m6642-5p	Chr1:263326095-263326169	-	75	-52.1	TAAAGAGCCCTTTGTCGAGTGTCA	24
zma-m10374-3p	Chr2:207564568-207564658	-	91	-52	TATTTTCGGCGGCTAGAAGGAGG	23
zma-m11018-5p	Chr3:28688523-28688591	+	69	-52	TGCATTTTCACTGGCGGTTTTA	22
zma-m11704-3p	Chr3:156607183-156607283	+	101	-52	CTACCAGCCTGCACTCGACAAAGG	24
zma-m11760-3p	Chr3:163778433-163778508	+	76	-52	AGTTACACCCCAATCTACCTCAAT	24
zma-m12124-5p	Chr3:208232559-208232627	+	69	-52	TGCATTTTCACTGGCGGTTTTA	22
zma-m14700-5p	Chr4:105784704-105784801	+	98	-52	ATTTTCGGCGGCTGACTTCCTGGC	24
zma-m15613-3p	Chr4:233161371-233161446	+	76	-52	ATTTTCGGTGGCTTCTGACACGGC	24
zma-m1630-3p	Chr10:24410855-24410955	-	101	-52	AACTTCTTACGGCTGGCTCTAGGA	24
zma-m16380-5p	Chr4:89898593-89898661	-	69	-52	TGCATTTTCACTGGCGGTTTTA	22
zma-m18273-5p	Chr5:93519542-93519614	+	73	-52	AACCTATTTCCACTGGCGGTTCTG	24
zma-m18614-5p	Chr5:159124967-159125035	+	69	-52	TGCATTTTCACTGGCGGTTTTA	22
zma-m19645-3p	Chr5:43405745-43405828	-	84	-52	CTTTGCCGAGTGTTTCAGACACT	23
zma-m24176-3p	Chr7:122302836-122302921	+	86	-52	ATATTTTATAAAACCCCCTGACGC	24
zma-m26501-5p	Chr8:68949983-68950083	+	101	-52	AAATAGGTTATCTCCGACGGGAAT	24
zma-m28277-5p	Chr8:120902331-120902423	-	93	-52	ATCACGGGGATTAGAGGAGATT	22
zma-m28562-3p	Chr8:154460930-154461013	-	84	-52	ATGACCATGTACCCTCTCTTC	21
zma-m28562-5p	Chr8:154460930-154461013	-	84	-52	AAGAGAGGGTACATGGTCATT	21
zma-m28871-5p	Chr9:3576314-3576401	+	88	-52	AACTTTCTAGAGGCGACCGTAGGA	24
zma-m30048-5p	Chr9:7031034-7031125	-	92	-52	CTCGTCCGAGTTCGAGCTGGCTA	23
zma-m4326-5p	Chr1:251836859-251836957	+	99	-52	TAATCCCCATCGGCCAGAAGAAGG	24
zma-m5551-5p	Chr1:98964526-98964600	-	75	-52	ATTGAAGGGGATTGAGGGAGA	21
zma-m8331-3p	Chr2:184358863-184358946	+	84	-52	AAGATCTACGGCGCCGAGGTACA	23
zma-m9269-5p	Chr2:41994735-41994835	-	101	-52	TTATCTCCGACGGCTGTACTGGCA	24
zma-m9661-5p	Chr2:106327792-106327887	-	96	-52	AGACCGTCGGATATAAGCTTA	21
zma-m0599-3p	Chr10:37992813-37992903	+	91	-51.9	ATTCTAGCCCCCTTAATCCAC	21
zma-m14772-3p	Chr4:121913524-121913594	+	71	-51.9	TTTTCGGCGGCCACGTAGTC	20
zma-m15237-5p	Chr4:189577477-189577574	+	98	-51.9	TTGACACTCGGCAAATGACTCT	22
zma-m15706-5p	Chr4:243810247-243810324	+	78	-51.9	TCTAGCACTCGGCAAAGTTTTTT	23
zma-m16424-5p	Chr4:99749741-99749831	-	91	-51.9	TTGCCGAGTGTTTTTTGACG	20
zma-m1675-5p	Chr10:33147885-33147977	-	93	-51.9	ATTTTCGGCGGCTAACTACGTGGC	24
zma-m1742-3p	Chr10:50513506-50513606	-	101	-51.9	ATAAAAACCCGGTAGAAAAATAGG	24
zma-m20993-5p	Chr6:22591073-22591160	+	88	-51.9	ATGTGTATTGAGGTGGATTGATGT	24
zma-m21874-5p	Chr6:142697370-142697464	+	95	-51.9	AGGCACTCGGCAAAGAAACTCTTT	24
zma-m2420-3p	Chr10:140121023-140121101	-	79	-51.9	ACTATCCAGCGACAAATAAAACGA	24
zma-m24649-3p	Chr7:177337647-177337717	+	71	-51.9	TTTTCGGCGGCCACGTAGTC	20
zma-m26743-3p	Chr8:105458119-105458219	+	101	-51.9	AATTCAACCATTGGGGCAGGCTGC	24
zma-m26945-3p	Chr8:132831469-132831567	+	99	-51.9	CACCAGGGACACTCGACAAAGC	22
zma-m27044-5p	Chr8:144159854-144159947	+	94	-51.9	TCTTTGTCGAGTGTCCCAGGTGAC	24
zma-m8136-5p	Chr2:160659853-160659947	+	95	-51.9	AGGCACTCGGCAAAGAAACTCTTT	24
zma-m1698-5p	Chr10:39034348-39034448	-	101	-51.8	ATAATCCCCGTCGGCTTGTGATGT	24
zma-m17268-5p	Chr4:214899537-214899630	-	94	-51.8	ACTAGCGGCTGTATTAAGTAAACC	24
zma-m17801-3p	Chr5:28357095-28357165	+	71	-51.8	TTTTCGGCGGCCACGTAGTC	20
zma-m19528-3p	Chr5:29578423-29578494	-	72	-51.8	AAACCGCCAGTAGAAATTATTT	22
zma-m23005-5p	Chr6:121531720-121531805	-	86	-51.8	ATCCATGGGGGAGGAATTTTCTTG	24
zma-m25075-5p	Chr7:51939240-51939324	-	85	-51.8	GTTTTCCCTGGTGCACCGGACACT	24
zma-m29242-5p	Chr9:58619643-58619716	+	74	-51.8	AGAGACGGCCGTAGGAAGTTAGCA	24
zma-m30712-5p	Chr9:109400837-109400927	-	91	-51.8	TTGGCAATAGCACTCGGCAAAGAT	24
zma-m4683-5p	Chr1:297763879-297763976	+	98	-51.8	GAGTCAGCTTGAGCTCGTAAACGA	24
zma-m6968-3p	Chr1:302468972-302469067	-	96	-51.8	ATTCCTCCCCCGTGGATCCCCTA	23
zma-m18458-3p	Chr5:131550457-131550531	+	75	-51.7	TCTATTCGGGTTCGGTTTGGGT	22
zma-m19710-5p	Chr5:53761351-53761438	-	88	-51.7	CGCTCTTCCTTGTAGCACCGGACA	24
zma-m20688-5p	Chr5:210138858-210138938	-	81	-51.7	GCTACTGGGGGCACTCGGCAAAGA	24
zma-m20735-5p	Chr5:214688566-214688648	-	83	-51.7	TTCTTTTTATTAGTCGCTGAATAG	24
zma-m21991-3p	Chr6:154439237-154439325	+	89	-51.7	TGAATTTCTCCCATGGATCC	20
zma-m28467-5p	Chr8:143122238-143122328	-	91	-51.7	CGTTGCCCCGCAGTTACACTGGAC	24
zma-m30081-3p	Chr9:9380512-9380588	-	77	-51.7	ACTGGTGGTTCTGTTACACCA	21
zma-m4567-3p	Chr1:284704576-284704664	+	89	-51.7	AATCCTCTCCGATCCTCCCGGGAT	24
zma-m4567-5p	Chr1:284704576-284704664	+	89	-51.7	GAGGATTAGAAAAGATTGAGGGAG	24
zma-m7068-3p	Chr2:4800823-4800896	+	74	-51.7	TAACTTCCTACGGACTCCTCT	21
zma-m9506-3p	Chr2:73829528-73829623	-	96	-51.7	AGCAGGACTTTGCCGAGTGTGGCA	24
zma-m0075-3p	B73V4_ctg14:35554-35654	-	101	-51.6	GTTTTTATTTAGCCGCCAGTGGAA	24
zma-m12118-3p	Chr3:207752792-207752868	+	77	-51.6	ACTATCCAGCGACTAATAAAAAT	23
zma-m14888-5p	Chr4:144821049-144821128	+	80	-51.6	TATCTTAACACAATCGCCAGTGGA	24
zma-m16254-5p	Chr4:68256005-68256082	-	78	-51.6	GAGGCTGACTGTCGCATGGCGCAC	24
zma-m18860-5p	Chr5:188470695-188470771	+	77	-51.6	ATTTTTAGTTGTCGCTGGATAGTT	24
zma-m20076-5p	Chr5:123892321-123892415	-	95	-51.6	AGAGGCTGTTCCTTATGAAAACCG	24
zma-m23317-3p	Chr6:157109608-157109700	-	93	-51.6	ACAACTAAAACGAAACGGAGGAGT	24
zma-m23317-5p	Chr6:157109608-157109700	-	93	-51.6	CTCCGTTTTTTAGTTGTCGCTGGA	24
zma-m23546-5p	Chr7:6114950-6115039	+	90	-51.6	ACGACACTCGGCAAAGGATCCGTC	24
zma-m27567-5p	Chr8:14849441-14849524	-	84	-51.6	TGCTCCACTAGCTCACCGGACA	22
zma-m29665-5p	Chr9:129605888-129605960	+	73	-51.6	ACTCACTCACACCAAGTCATGGAT	24
zma-m5361-3p	Chr1:69708990-69709090	-	101	-51.6	GTACATTTGTCGAGAGCTAGGCTA	24
zma-m6628-5p	Chr1:262194769-262194843	-	75	-51.6	GCACTCGGTAGAGAAGGAACACCT	24
zma-m8682-5p	Chr2:223323968-223324053	+	86	-51.6	TTGGTGACCAGGGAATTGGAG	21
zma-m0292-3p	B73V4_ctg73:29923-29996	-	74	-51.5	GCTAACTTTCTACGACCTCCTCT	23
zma-m13007-3p	Chr3:114388214-114388311	-	98	-51.5	ATTACTCCCCCATGGATCCCCTC	23
zma-m13231-5p	Chr3:152060071-152060157	-	87	-51.5	ATAGAGAACCGCCAGTAGAAATGT	24
zma-m13459-5p	Chr3:185011932-185012007	-	76	-51.5	ATTTTTATTTGTCGCTGGATAGTG	24
zma-m16090-5p	Chr4:40552769-40552846	-	78	-51.5	TGTTCAGCACTCGGTAAAGGGC	22
zma-m17274-5p	Chr4:215378963-215379058	-	96	-51.5	GGGACCGACACTCTTACGTTAAGA	24
zma-m19337-3p	Chr5:9132074-9132170	-	97	-51.5	AAAGATATCTTCGTTGTCGAGTGT	24
zma-m31138-3p	Chr9:154860642-154860725	-	84	-51.5	ATCAATTCCCTCAAATCCTCTCGG	24
zma-m31138-5p	Chr9:154860642-154860725	-	84	-51.5	AGTATTAGAGGGGATTGAGGGGAA	24
zma-m6859-5p	Chr1:290107262-290107339	-	78	-51.5	TGTTCAGCACTCGGTAAAGGGC	22
zma-m7348-5p	Chr2:32081420-32081517	+	98	-51.5	AAGGGGATCATGGGGGATTGG	21
zma-m0003-3p	B73V4_ctg101:57094-57168	-	75	-51.4	AGCCGTCGGACGTAGGATCTTATG	24
zma-m17271-3p	Chr4:215239119-215239194	-	76	-51.4	TTCCACTGGCGGCTGTATTAAGCA	24
zma-m21836-5p	Chr6:136571324-136571406	+	83	-51.4	ATATGTTGAGGTGGATTGGGGTAT	24
zma-m22714-5p	Chr6:85919357-85919440	-	84	-51.4	ATGTATTGAGGTGAATTGGGGTGT	24
zma-m25353-3p	Chr7:107634690-107634787	-	98	-51.4	TCAATCCTTACGTCCGACGGCTTT	24
zma-m25422-3p	Chr7:118050636-118050731	-	96	-51.4	ATTGAATCCCCTTGAATCCCTCTC	24
zma-m25534-5p	Chr7:131924592-131924668	-	77	-51.4	TCGGGCACTCGGTAAAGTTAGG	22
zma-m28170-5p	Chr8:108865559-108865659	-	101	-51.4	ACTGTTTTCGGCGGCGCAGCCTGG	24
zma-m28217-5p	Chr8:114506661-114506748	-	88	-51.4	GATGACCAGGGACCGACTAGGGG	23
zma-m28461-3p	Chr8:142742721-142742799	-	79	-51.4	AATATCCAGCGACTAATAAAAAGA	24
zma-m28527-5p	Chr8:151114647-151114723	-	77	-51.4	TCGGGCACTCGGTAAAGTTAGG	22
zma-m28581-5p	Chr8:155461111-155461178	-	68	-51.4	AATACACATGGGTTGAGGGG	20
zma-m30684-3p	Chr9:105834227-105834301	-	75	-51.4	AGCCGTCGGACGTAGGATCTTATG	24
zma-m3625-5p	Chr1:156595090-156595181	+	92	-51.4	ACCGAGTGCGGGACTTTGCCGAGT	24
zma-m8346-5p	Chr2:185791343-185791427	+	85	-51.4	ATGTATTGAGGTGGATTTAGGTGT	24
zma-m0222-3p	B73V4_ctg31:428333-428423	-	91	-51.3	GATTTAATCCTCTCCAATCCCCCT	24
zma-m10128-3p	Chr2:178651447-178651544	-	98	-51.3	AAGTTAATCTATCACAGGCGGTCA	24
zma-m10941-5p	Chr3:19590740-19590809	+	70	-51.3	ATAGGCCTTCGTAGCTCGGCGCCA	24
zma-m12249-3p	Chr3:221259380-221259472	+	93	-51.3	AAATAGCTCTATTTCCGACGGTAC	24
zma-m12428-3p	Chr3:3814841-3814940	-	100	-51.3	AACTAAAAAGAAATAGAGAGAGT	23
zma-m14479-5p	Chr4:66249442-66249524	+	83	-51.3	ATGTGTTGAGGTGGATTAGGGTGT	24
zma-m22181-3p	Chr6:1709543-1709627	-	85	-51.3	ACGGTCTGGTGAATTATAGTGGAG	24
zma-m22531-3p	Chr6:56914061-56914135	-	75	-51.3	AGCCCCTCCAATCCCCTCCGATTT	24
zma-m23126-5p	Chr6:136024338-136024415	-	78	-51.3	TGTTCAGCACTCGGTAAAGGGC	22
zma-m23348-5p	Chr6:160998940-160999025	-	86	-51.3	GTCTTTGCCGAGTGTCCCCTGGGT	24
zma-m25169-5p	Chr7:78859253-78859347	-	95	-51.3	ATCACGGGAGGATTGAAGGAGATT	24
zma-m26179-5p	Chr8:17355675-17355767	+	93	-51.3	AACACTCGGCGAAGAGGCTCTTTG	24
zma-m26465-5p	Chr8:64425494-64425563	+	70	-51.3	ATGTCGCTGGCACTCGGCAAAGAA	24
zma-m26476-5p	Chr8:65761546-65761643	+	98	-51.3	TTGACACTCGGCAAAGGACTCTT	23
zma-m28316-3p	Chr8:126225518-126225610	-	93	-51.3	AAATAGCTCTATTTCCGACGGTAC	24
zma-m29361-5p	Chr9:86304258-86304358	+	101	-51.3	ATCACAGGCGGTTCTTTTAAACAG	24
zma-m29531-5p	Chr9:114156471-114156546	+	76	-51.3	GTCTCTGGTGACACTCGGCAAAG	23
zma-m29847-5p	Chr9:148897599-148897689	+	91	-51.3	ACTAGGAAATTGGAGGGGATCCA	23
zma-m5782-5p	Chr1:149826949-149827018	-	70	-51.3	ATGTCGCTGGCACTCGGCAAAGAA	24
zma-m6938-3p	Chr1:298854605-298854705	-	101	-51.3	GTGTATATGGGTGACCCGATGGGA	24
zma-m8522-3p	Chr2:207564803-207564903	+	101	-51.3	ACCTTATTTTCGGCGGTTCCTGGC	24
zma-m0699-3p	Chr10:63999795-63999895	+	101	-51.2	TAACTTGGCACCGTGATATGTGG	23
zma-m0699-5p	Chr10:63999795-63999895	+	101	-51.2	ATAACGGCGCCGAGCTAGGCAATA	24
zma-m0931-3p	Chr10:94896774-94896848	+	75	-51.2	AATTTCCGTCGGCCCTGCGTGGCC	24
zma-m1116-5p	Chr10:117970867-117970942	+	76	-51.2	GTCTCTGGTGACACTCGGCAAAG	23
zma-m11902-3p	Chr3:185331243-185331334	+	92	-51.2	TGCGAGCAGGCTGGAAACGGAGC	23
zma-m12379-5p	Chr3:234821517-234821600	+	84	-51.2	CGTTTCGTTTTAGTTGTCACTGGA	24
zma-m12816-5p	Chr3:64769493-64769585	-	93	-51.2	AGTGATCAGGTGTACCTGCAGGGT	24
zma-m16296-3p	Chr4:76790962-76791057	-	96	-51.2	TTTTGTCGAGTGCTTTGGCCACTG	24
zma-m16961-3p	Chr4:180324705-180324780	-	76	-51.2	AACGCCTGTCGGTTCTCCTGGCCG	24
zma-m1751-3p	Chr10:52047858-52047933	-	76	-51.2	AGTCGTCGGACATAAGCTTATGTC	24
zma-m18071-5p	Chr5:65476454-65476536	+	83	-51.2	ATGGATTGAGGTGATTTGGAGTGT	24
zma-m2103-3p	Chr10:103796354-103796451	-	98	-51.2	AGATAGGCCGTCGGACATACAGTT	24
zma-m2103-5p	Chr10:103796354-103796451	-	98	-51.2	GTCCGAAGGCCTGTCAGACAGCCA	24
zma-m22228-5p	Chr6:6064191-6064282	-	92	-51.2	GTGGATTGAGGGGGTTAGAATCCC	24
zma-m29835-3p	Chr9:148102639-148102731	+	93	-51.2	ACTTAACTTTCGAGAGGCTCTTGG	24
zma-m31066-3p	Chr9:149766509-149766609	-	101	-51.2	AAGTTTCTTTGCCGAGTGTCTTTT	24
zma-m3548-3p	Chr1:141648950-141649025	+	76	-51.2	AGCACTCGGTAAAGAATACTTCTT	24
zma-m3548-5p	Chr1:141648950-141649025	+	76	-51.2	AAGAAGTCTGCTTTGCCGAGTGC	23
zma-m7827-3p	Chr2:107929093-107929193	+	101	-51.2	GTATATGGGTGATCCGATGGGGTT	24
zma-m8235-5p	Chr2:172070430-172070526	+	97	-51.2	GATCACGAGGAATTGAAGGGGTT	23
zma-m0062-5p	B73V4_ctg142:635918-636015	+	98	-51.1	GTCTATCGCCTCTCGGAAGGTT	22
zma-m10705-3p	Chr2:238381470-238381567	-	98	-51.1	AATAACCTTATTTTCGGCGGCCAA	24
zma-m13521-3p	Chr3:191916488-191916572	-	85	-51.1	AAGATCTGTGGTGCCGAGCTAGG	23
zma-m15165-3p	Chr4:180324769-180324853	+	85	-51.1	ACTGGGCTGACGGGAATTAATAAT	24
zma-m16749-3p	Chr4:157077501-157077576	-	76	-51.1	AGCACTCGGTAAAGAATACTTCTT	24
zma-m16749-5p	Chr4:157077501-157077576	-	76	-51.1	AAGAAGTCTGCTTTGCCGAGTGC	23
zma-m18559-3p	Chr5:149300741-149300829	+	89	-51.1	CCAATCCCCTTCAACCCCGAAG	22
zma-m20329-3p	Chr5:164364836-164364911	-	76	-51.1	AGCACTCGGTAAAGAATACTTCTT	24
zma-m20329-5p	Chr5:164364836-164364911	-	76	-51.1	AAGAAGTCTGCTTTGCCGAGTGC	23
zma-m24109-3p	Chr7:111464608-111464683	+	76	-51.1	AGCACTCGGTAAAGAATACTTCTT	24
zma-m24109-5p	Chr7:111464608-111464683	+	76	-51.1	AAGAAGTCTGCTTTGCCGAGTGC	23
zma-m24758-5p	Chr7:6588087-6588182	-	96	-51.1	AGGGCATGTTCGCTTAGACCAATC	24
zma-m26685-5p	Chr8:98128653-98128752	+	100	-51.1	GATTTCGGAGGGATTAGAGGGGAT	24
zma-m27146-3p	Chr8:154460931-154461014	+	84	-51.1	ATGACCATGTACCCTCTCTTC	21
zma-m27146-5p	Chr8:154460931-154461014	+	84	-51.1	AAGAGAGGGTACATGGTCATT	21
zma-m5036-3p	Chr1:29297044-29297122	-	79	-51.1	GACGCCGACGTGGTACCGAGCTC	23
zma-m5045-5p	Chr1:30079815-30079911	-	97	-51.1	ACTTTGTCGAGTGTCCAAGAATGG	24
zma-m6206-3p	Chr1:211148202-211148287	-	86	-51.1	ATTATATGTCCTCGTTGCAACACA	24
zma-m7787-5p	Chr2:98813023-98813120	+	98	-51.1	GTCTATCGCCTCTCGGAAGGTT	22
zma-m8501-3p	Chr2:204014811-204014886	+	76	-51.1	AGCACTCGGTAAAGAATACTTCTT	24
zma-m8501-5p	Chr2:204014811-204014886	+	76	-51.1	AAGAAGTCTGCTTTGCCGAGTGC	23
zma-m9534-3p	Chr2:80762911-80762996	-	86	-51.1	ACTAGCGGTTGTGTTAAGAGAACC	24
zma-m0339-5p	Chr10:1459794-1459879	+	86	-51	AGTTTCTTTTTAGTTGTCGCTGGA	24
zma-m11122-5p	Chr3:44942992-44943071	+	80	-51	GTGTCCAGCACTCGGTAAAGAACC	24
zma-m12399-3p	Chr3:1083694-1083788	-	95	-51	TAGAGGCGGACGTAGGAAGTTAGC	24
zma-m14390-3p	Chr4:53084670-53084764	+	95	-51	CTGTCGAGTGCTATGACCCTA	21
zma-m16709-5p	Chr4:152526503-152526600	-	98	-51	AATTTTCGGCGGCTGTGTCAGTAG	24
zma-m21120-3p	Chr6:35979012-35979108	+	97	-51	AATCCCTATCAATCCCCTTCAATC	24
zma-m24081-5p	Chr7:107718557-107718653	+	97	-51	GATCACGGGAGGATTGGAGAGGAT	24
zma-m24909-3p	Chr7:25819769-25819869	-	101	-51	AGAGCCCCATGAGGATAGATCAGA	24
zma-m27212-5p	Chr8:162832035-162832114	+	80	-51	GTGTCCAGCACTCGGTAAAGAACC	24
zma-m28430-5p	Chr8:138154564-138154656	-	93	-51	AACACTCGGCAAAGAGCTCTTTA	23
zma-m28941-3p	Chr9:11240945-11241037	+	93	-51	GCTTTTTCTCTGGCCGACGGGAGT	24
zma-m29146-3p	Chr9:37332547-37332623	+	77	-51	TCCCCTTCAATCCCCTCCAATC	22
zma-m4619-3p	Chr1:290214330-290214428	+	99	-51	AAAACACTCGGCAAAAAAACTCTT	24
zma-m5231-5p	Chr1:52511539-52511636	-	98	-51	AATTTTCGGCGGCTGTGTCAGTAG	24
zma-m5878-5p	Chr1:166910543-166910625	-	83	-51	CAGCGCCTGGATCTCGCTTCCGGG	24
zma-m7799-3p	Chr2:103005035-103005112	+	78	-51	ACTGGCGGTTCTATTACACCA	21
zma-m0463-3p	Chr10:15275622-15275701	+	80	-50.9	AAAAAAGCTGTTGTGGGTTGTGAG	24
zma-m0727-3p	Chr10:68345154-68345254	+	101	-50.9	AAGTAACTTCCTAGAGCTGGCTGT	24
zma-m12417-3p	Chr3:2634097-2634175	-	79	-50.9	ATTGAGGTGGATACATGTGCA	21
zma-m12588-5p	Chr3:25304562-25304644	-	83	-50.9	GAGAGCCAGCGGCTGACACTCGGC	24
zma-m14712-3p	Chr4:108304707-108304803	+	97	-50.9	ATTCGTATTTTCGTGGGCCGGC	22
zma-m1831-5p	Chr10:65796057-65796133	-	77	-50.9	AACACTCGGCAAAGAAGGCACACC	24
zma-m18895-3p	Chr5:191241854-191241947	+	94	-50.9	GCGACAACTAAAAAGAAACGGAAA	24
zma-m1890-3p	Chr10:72810281-72810370	-	90	-50.9	AAACTTCTTTGCCGAGTGCCCGAT	24
zma-m1890-5p	Chr10:72810281-72810370	-	90	-50.9	TTGGCACTCGGCAAACTTCTTT	22
zma-m24216-3p	Chr7:126709676-126709766	+	91	-50.9	ATAATTTCGGGTACGGGTTCGGGT	24
zma-m27666-3p	Chr8:29271786-29271886	-	101	-50.9	AATTCAACCATTGGGGCAGGCTGC	24
zma-m27857-5p	Chr8:65222615-65222692	-	78	-50.9	TGTTCAGCACTCGGTAAAGGGC	22
zma-m5473-5p	Chr1:87099354-87099425	-	72	-50.9	AATGTTATTTTCACTGGCGGTTCT	24
zma-m9061-5p	Chr2:15696730-15696808	-	79	-50.9	ATAGGTATCTGAGTGCCATGCGTC	24
zma-m0829-3p	Chr10:82596243-82596328	+	86	-50.8	ACTAGCGGTTGTGTTAAGAGAACC	24
zma-m12156-3p	Chr3:212205036-212205136	+	101	-50.8	AGACAACACTCGGCAAAGAAAAGC	24
zma-m13333-5p	Chr3:170011789-170011862	-	74	-50.8	ATGGCGCACTGGACAGTTCGGT	22
zma-m14393-3p	Chr4:53330412-53330505	+	94	-50.8	ATTTTCGGCGGCCAGGGAGTCAGC	24
zma-m17387-3p	Chr4:233263709-233263785	-	77	-50.8	ATTTTCGGCGGCTTCGACCTGGCC	24
zma-m18544-3p	Chr5:147481233-147481333	+	101	-50.8	AGACAACACTCGGCAAAGAAAAGC	24
zma-m21793-3p	Chr6:132526243-132526324	+	82	-50.8	AGGCTTTGCCGAGTGATTCAGACA	24
zma-m21793-5p	Chr6:132526243-132526324	+	82	-50.8	AGTGCGACACTCGGCAAAGCCTGT	24
zma-m2634-5p	Chr1:8802865-8802940	+	76	-50.8	GGTCGACGCCATAGATCTCGGCGC	24
zma-m29358-3p	Chr9:85664151-85664230	+	80	-50.8	GACAAAAATACCCTGGAACATATT	24
zma-m4902-3p	Chr1:13913477-13913573	-	97	-50.8	AGTTAGTCAGTTGACGGCGCTGAC	24
zma-m11282-3p	Chr3:76844207-76844300	+	94	-50.7	CAAAGAGCCCTTTGTCGAGTGTCA	24
zma-m12026-3p	Chr3:198416139-198416227	+	89	-50.7	AAGATGATTTTAGTCTCTCTAATC	24
zma-m13190-3p	Chr3:147864050-147864146	-	97	-50.7	AATTCAACCGTTGGGGCAGA	20
zma-m13690-5p	Chr3:210751158-210751245	-	88	-50.7	ACATGTGTTGAGGTGGATTGAAGT	24
zma-m15725-3p	Chr4:245028222-245028322	+	101	-50.7	CAACTAAAAAGAAACGGAAGGAGT	24
zma-m16743-3p	Chr4:156632978-156633060	-	83	-50.7	ATAGGTTCTTTGCCGAGTGTGGTG	24
zma-m23656-5p	Chr7:21576480-21576573	+	94	-50.7	AGCACTCGGCAAAGAAACTCTTTG	24
zma-m28914-3p	Chr9:8377931-8378031	+	101	-50.7	AATTTAAGAACGTCGGTACCCACG	24
zma-m29194-3p	Chr9:47058476-47058561	+	86	-50.7	ATTTTCGTCGGCCTGGCTGAGGC	23
zma-m29704-3p	Chr9:134869595-134869688	+	94	-50.7	TAATTCCCGTCGGTTGGACCAGGC	24
zma-m29713-5p	Chr9:136153166-136153249	+	84	-50.7	AGTGCGACACTCGGCAAAGCCTGT	24
zma-m29815-3p	Chr9:146551891-146551975	+	85	-50.7	ACTGTCTGGTGGGTCGGTCGCGAC	24
zma-m3372-3p	Chr1:109222138-109222226	+	89	-50.7	ATTTATTAAGGCTGCAAGGGTAGC	24
zma-m3473-3p	Chr1:125007489-125007586	+	98	-50.7	GTCAGTCGACCAGATATTTTCGT	23
zma-m4222-5p	Chr1:237845655-237845742	+	88	-50.7	GAGTGTTGGAGGGAACCAAA	20
zma-m6688-5p	Chr1:271079437-271079512	-	76	-50.7	GGAATAAGTTAACTCTCGTCGGCC	24
zma-m8828-3p	Chr2:238010633-238010709	+	77	-50.7	ACTATCCAGCGACAATTAAAACG	23
zma-m11222-3p	Chr3:61713696-61713768	+	73	-50.6	ATTCCCGTCGGCTCGTTATTGGCC	24
zma-m17095-5p	Chr4:194704824-194704913	-	90	-50.6	CAAAAAAAGCTCGGTGAACTGTAC	24
zma-m17321-5p	Chr4:223708261-223708353	-	93	-50.6	TTGGTTACTCTAGTATTTATC	21
zma-m17914-5p	Chr5:43518333-43518428	+	96	-50.6	ATTTTCGTCGGCCTGGCTGAGGC	23
zma-m18749-5p	Chr5:174686844-174686933	+	90	-50.6	ACGAAAATACATGGGCCAGCTATT	24
zma-m18754-3p	Chr5:175060581-175060654	+	74	-50.6	TTCCCGTCGGTTTGGTGCTTATT	23
zma-m25377-5p	Chr7:110654933-110655010	-	78	-50.6	TGTTCAGCACTCGGTAAAGGGC	22
zma-m29304-5p	Chr9:76315787-76315875	+	89	-50.6	AACACTCGGCAAAGAGCTCTTTA	23
zma-m3650-3p	Chr1:160911240-160911324	+	85	-50.6	ACTGGCGGTTGTATTAAGTGAACC	24
zma-m6677-3p	Chr1:270250124-270250223	-	100	-50.6	TATACCTTATGTCCGACGGCCTA	23
zma-m6714-3p	Chr1:273612251-273612350	-	100	-50.6	TTTTAGTCCCTCCAATCCTCTTC	23
zma-m9312-5p	Chr2:46921251-46921328	-	78	-50.6	GTTTCTTTTTATTTGTCGCTCGAA	24
zma-m0122-5p	B73V4_ctg175:17284-17360	+	77	-50.5	AAAAAGGGCATTTTCACTGGCGGT	24
zma-m19648-5p	Chr5:44110464-44110542	-	79	-50.5	AGGCTAGCGGACACTCGGCAAAGA	24
zma-m20907-3p	Chr6:7081410-7081496	+	87	-50.5	TTTTCGGCGGCCAGGGTCCGGCC	23
zma-m22582-5p	Chr6:65180550-65180629	-	80	-50.5	AACTCCGTTGTTCTCCAATCGCAC	24
zma-m25574-3p	Chr7:137484958-137485027	-	70	-50.5	GATCCCGACGCCTCCGCTGCC	21
zma-m25615-3p	Chr7:142571429-142571508	-	80	-50.5	GGCGCCGACGTGGTACTGAGCTCG	24
zma-m26035-3p	Chr8:3840280-3840359	+	80	-50.5	ACCGCCAGTAGAAATGCTATTTCC	24
zma-m2614-3p	Chr1:7303668-7303754	+	87	-50.5	GTTTGTGTCGGATTGGTGGCTCG	23
zma-m26994-3p	Chr8:138012500-138012578	+	79	-50.5	ACTATTCGGCGACAACTAAAACGA	24
zma-m30545-5p	Chr9:84259771-84259868	-	98	-50.5	GAAATTTCGGGTCGGGTTGTTCGG	24
zma-m30551-5p	Chr9:84817901-84817996	-	96	-50.5	ATCCTTTAGGGCTTGTTCGGTT	22
zma-m30947-3p	Chr9:137983840-137983926	-	87	-50.5	TTTTCGGCGGCCAGGGTCCGGCC	23
zma-m6247-5p	Chr1:214669819-214669886	-	68	-50.5	AGACGAAAAGCCGACGGGAGTT	22
zma-m0152-3p	B73V4_ctg188:15244-15342	-	99	-50.4	TAAGTAACTTCCTAGAGCCAGC	22
zma-m1061-3p	Chr10:111715955-111716035	+	81	-50.4	GCCGAGTGCTGTAGGGCAGACACT	24
zma-m11489-3p	Chr3:125516621-125516713	+	93	-50.4	GCTAATTTCCGTCGGTTCTGGGCT	24
zma-m11489-5p	Chr3:125516621-125516713	+	93	-50.4	AACCAACGGGAATTAACCATATAC	24
zma-m11690-3p	Chr3:153605412-153605506	+	95	-50.4	ATGTTCGACGGTTTCCCTTAGGCC	24
zma-m14079-3p	Chr4:15748667-15748764	+	98	-50.4	AAGAACAGAGAGGTTATGCTGCCG	24
zma-m16293-5p	Chr4:75974078-75974149	-	72	-50.4	ATGTTATTTTCACTGGCGGTTTCT	24
zma-m1711-3p	Chr10:42193304-42193401	-	98	-50.4	AAGAACAGAGAGGTTATGCTGCCG	24
zma-m1712-3p	Chr10:42205834-42205931	-	98	-50.4	AAGAACAGAGAGGTTATGCTGCCG	24
zma-m18246-3p	Chr5:88144694-88144791	+	98	-50.4	AAGAACAGAGAGGTTATGCTGCCG	24
zma-m18502-5p	Chr5:140760726-140760819	+	94	-50.4	ATCTCCGTCGGCTACGTTGACTGG	24
zma-m21717-5p	Chr6:123253987-123254083	+	97	-50.4	ACTTTGCCGAGTGTCCAACTAGGG	24
zma-m23702-3p	Chr7:27784233-27784330	+	98	-50.4	AAGAACAGAGAGGTTATGCTGCCG	24
zma-m23848-5p	Chr7:54415969-54416051	+	83	-50.4	CAAAGGGGATTGGAGTGGATTA	22
zma-m23972-3p	Chr7:87161954-87162052	+	99	-50.4	AACTAGAACACTCGGCAAAGGCGC	24
zma-m23972-5p	Chr7:87161954-87162052	+	99	-50.4	GCCGAGTGCGGGCTGGTAGACACT	24
zma-m25485-3p	Chr7:125730333-125730431	-	99	-50.4	GGCAAAGACTGCTTTACCGAGTGC	24
zma-m2748-3p	Chr1:21244706-21244800	+	95	-50.4	ACCGGTTTTGGGTCTGTTGACCAG	24
zma-m2800-3p	Chr1:28169060-28169143	+	84	-50.4	ATCTAGCGATAACTAAAAAGAAAC	24
zma-m2800-5p	Chr1:28169060-28169143	+	84	-50.4	ATTTCGTTTTAGTTATCGCTGGAT	24
zma-m29647-3p	Chr9:127418659-127418756	+	98	-50.4	AAGAACAGAGAGGTTATGCTGCCG	24
zma-m4220-5p	Chr1:237129871-237129943	+	73	-50.4	TCCCAGTGGCACTCGGCAAAGAT	23
zma-m5512-3p	Chr1:93681752-93681849	-	98	-50.4	AAGAACAGAGAGGTTATGCTGCCG	24
zma-m6141-3p	Chr1:202163204-202163301	-	98	-50.4	AAGAACAGAGAGGTTATGCTGCCG	24
zma-m6200-3p	Chr1:210731931-210732028	-	98	-50.4	AAGAACAGAGAGGTTATGCTGCCG	24
zma-m6641-5p	Chr1:263313341-263313418	-	78	-50.4	AAATAGATTTTCACTGGCGGTT	22
zma-m8559-3p	Chr2:211244307-211244404	+	98	-50.4	AAGAACAGAGAGGTTATGCTGCCG	24
zma-m0759-5p	Chr10:73295813-73295907	+	95	-50.3	AGACACTTGGCAAAGAAACTCTT	23
zma-m0760-5p	Chr10:73442097-73442191	+	95	-50.3	AGACACTTGGCAAAGAAACTCTT	23
zma-m11244-3p	Chr3:65624347-65624428	+	82	-50.3	GGCTTTGCCGAGTGCTTCGGACAC	24
zma-m16386-3p	Chr4:90570871-90570946	-	76	-50.3	ATTTTCGGCGGCCAACCCTTAGCC	24
zma-m22049-3p	Chr6:160351581-160351673	+	93	-50.3	AAACCACTCTAACCCATAAGGA	22
zma-m23708-5p	Chr7:28365510-28365604	+	95	-50.3	AGACACTTGGCAAAGAAACTCTT	23
zma-m25962-3p	Chr7:179078525-179078604	-	80	-50.3	GGCGCCGACGTGGTACTGAGCTCG	24
zma-m30138-5p	Chr9:14115411-14115484	-	74	-50.3	ACATACGGTTATGTCCGACGGCTG	24
zma-m5492-5p	Chr1:91627971-91628055	-	85	-50.3	ATTCTCCCCACAGCCAGCTTTTC	23
zma-m5749-3p	Chr1:143346686-143346778	-	93	-50.3	GACGTAAGCCTTATCTCTGATGGC	24
zma-m6827-3p	Chr1:285869234-285869315	-	82	-50.3	ACCGCCTGTAGAAATATGATTTCT	24
zma-m1000-3p	Chr10:103796358-103796445	+	88	-50.2	GTCCGATGGCTGTCTGACAGGCCT	24
zma-m1000-5p	Chr10:103796358-103796445	+	88	-50.2	GTATGTCCGACGGCCTATCTGACA	24
zma-m11555-5p	Chr3:134570580-134570680	+	101	-50.2	AGGGCTTGTTTGGTTAGAAGGGGA	24
zma-m13698-5p	Chr3:211805175-211805262	-	88	-50.2	CGCTCTTCCTTGTAGCACCGGACA	24
zma-m17828-3p	Chr5:32108488-32108588	+	101	-50.2	AATAAAATAGAGTGGCTCCATTCC	24
zma-m18606-3p	Chr5:157963117-157963215	+	99	-50.2	AACGCTATTTTCGGGAGCCGCTGA	24
zma-m22233-5p	Chr6:6504813-6504891	-	79	-50.2	TCCAGCACTCGGTAAAGTTT	20
zma-m22728-3p	Chr6:87899611-87899697	-	87	-50.2	ATATTTTATAAAACCCCCTGACGC	24
zma-m24619-3p	Chr7:173381954-173382049	+	96	-50.2	TTCTAGCCCCTCAATCCCCTC	21
zma-m29278-5p	Chr9:67836726-67836804	+	79	-50.2	TCTAGCACTCGGCAAAGTTTTTT	23
zma-m6676-5p	Chr1:269794761-269794856	-	96	-50.2	AGTTTAGCACTTCACTTTTAGCAT	24
zma-m7242-3p	Chr2:21889298-21889376	+	79	-50.2	AGTATAGCTTTACCGAGTGCGGCA	24
zma-m9054-3p	Chr2:15399021-15399115	-	95	-50.2	ACCAGTGTATATGAGTGATCCGGT	24
zma-m14272-5p	Chr4:37280702-37280790	+	89	-50.1	GCCGAGTGCCAGATCGCAGACACT	24
zma-m15174-3p	Chr4:180849381-180849457	+	77	-50.1	GACTGTCCGGTGCACTCTCTGCCA	24
zma-m16260-5p	Chr4:69352291-69352364	-	74	-50.1	ATAGGATGTTTTCACTGGCGGTTG	24
zma-m17310-3p	Chr4:222274992-222275065	-	74	-50.1	ATTTTCACCTCAATCCCCTCCAAT	24
zma-m17310-5p	Chr4:222274992-222275065	-	74	-50.1	ATTGAAGGGGATTGGAGGGGA	21
zma-m19680-5p	Chr5:49619571-49619655	-	85	-50.1	TTTATAGGTGTCTGAGTGCCT	21
zma-m19681-5p	Chr5:49630945-49631029	-	85	-50.1	TTTATAGGTGTCTGAGTGCCT	21
zma-m21015-3p	Chr6:24337331-24337403	+	73	-50.1	ATGTGAGGTGTGTTGGGCCGGAAT	24
zma-m21015-5p	Chr6:24337331-24337403	+	73	-50.1	TTCGGCCCAACACACCTCACATG	23
zma-m24754-3p	Chr7:6161630-6161713	-	84	-50.1	TTATTTTCGGCGGTTCCTGGT	21
zma-m28832-3p	Chr9:155773-155873	+	101	-50.1	ATTTCTGGACACTCGGCAAAGTAT	24
zma-m30188-5p	Chr9:18939667-18939745	-	79	-50.1	AACCAAACACCCCCTAAGACTAAT	24
zma-m31126-5p	Chr9:154341731-154341819	-	89	-50.1	AGGGCCACAGCACTCGACAAAGAA	24
zma-m6078-5p	Chr1:195844000-195844099	-	100	-50.1	AGACCGCCAGTGAAAATCGATTTC	24
zma-m13160-3p	Chr3:144124237-144124328	-	92	-50	ATCCAGAGAACAACGGGGAGGTGC	24
zma-m14069-5p	Chr4:15142441-15142518	+	78	-50	ATAAGCATCTCTTATGTCCGACGG	24
zma-m15276-5p	Chr4:192871342-192871433	+	92	-50	AACTTTCTAGAGGCGACCGTAGGA	24
zma-m15837-5p	Chr4:11003934-11004020	-	87	-50	ACCATAGCACTCGACAAAGAAGGC	24
zma-m16084-5p	Chr4:39735643-39735719	-	77	-50	CGTTTTAGTTGTCGTTGGATAGTA	24
zma-m16197-5p	Chr4:57084355-57084441	-	87	-50	ATGTATTGATGTGGATTGGGGTGT	24
zma-m19368-5p	Chr5:12223901-12223982	-	82	-50	GAGGCAAGCGGCGTCCGTTGAA	22
zma-m19920-5p	Chr5:88292729-88292814	-	86	-50	TGGGACACTCGGCAAAGAACCTG	23
[truncated: 11 more rows]
