# Supplementary material for: Identification of miRNAs Involved in Maize-Induced Systemic Resistance Primed by Trichoderma harzianum T28 against Cochliobolus heterostrophus
Source: J Fungi (Basel). 2023 Feb 20;9(2):278. doi: 10.3390/jof9020278 (PMC9964586; doi:10.3390/jof9020278)
Supplement: Supplementary file 1 [file jof-09-00278-s001.zip › Table S4.xlsx]

## Sheet: Sheet1
Table S4 Differentially expressed miRNAs in maize leaves of B73 and B73+T28
ID	Read Counts						FoldChange
	B73_1	B73_2	B73_3	B73_T28_1	B73_T28_2	B73_T28_3
zma-miR827-5p	11435	10171	23661	26958	22072	23305	2.38544
zma-miR827-3p	7690	8661	22283	15331	11757	13492	1.64383
zma-miR399b-3p	65	55	120	521	251	228	6.00155
zma-miR399h-3p	306	282	611	1824	693	841	4.02433
zma-miR399d-3p	72	93	174	546	227	159	4.00914
zma-miR399f-5p	13	86	132	441	130	92	4.3941
zma-miR399c-5p	0	0	0	23	5	5	Inf
zma-miR399j-5p	46	21	49	128	72	43	2.84307
zma-miR399e-5p	32	0	7	39	90	34	4.97904
zma-miR156b-3p	0	0	0	0	11	0	Inf
zma-miR156j-3p	59	23	57	68	100	16	1.88846
zma-miR319c-5p	5	0	16	3	34	6	4.32178
zma-miR1432-5p	241	210	483	382	387	204	1.58204
zma-miR399j-3p	4889	4502	10758	9120	5668	7512	1.6476
zma-miR166d-3p	6474	9679	21163	12850	10213	13642	1.52506
zma-miR156h-3p	125	140	196	156	243	121	1.6158
zma-miR172c-5p	374	361	835	581	443	706	1.64027
zma-miR169j-5p	335	687	1448	128	67	365	0.34508
zma-miR395o-3p	15	46	50	0	0	0	0
zma-miR408b-3p	27971	42060	195015	25481	20921	31575	0.538955
zma-miR164f-5p	129	151	442	82	31	119	0.500325
zma-miR166a-5p	444	890	1994	533	273	459	0.598494
zma-miR390b-3p	49	31	34	0	5	12	0.185317
zma-miR395p-3p	192	302	1006	131	148	231	0.585376
zma-miR395a-5p	17	9	50	3	0	0	0.0612262
zma-miR395b-5p	5	3	33	0	0	0	0
zma-miR319d-3p	228	231	755	232	37	110	0.483976
zma-miR171i-3p	225	227	788	237	66	145	0.575563
zma-miR164h-3p	24	78	81	8	18	53	0.598309
zma-miR390b-5p	8458	9089	19064	7319	4432	7036	0.626458
zma-miR167c-5p	4779	4244	10900	4234	2219	3042	0.627222
zma-miR528b-5p	13568	15267	19454	6154	8143	8697	0.616602
zma-miR528b-3p	1050	1018	1705	506	603	671	0.624558
zma-miR156j-5p	412	417	847	256	232	306	0.612243
zma-miR408b-5p	575	795	1107	430	385	547	0.657017
zma-miR397b-5p	233	365	684	292	125	283	0.597624
zma-m16709-5p	16	14	5	0	0	0	0.00930126
zma-m5231-5p	16	14	5	0	0	0	0.0110814
