# Supplementary material for: Identification of miRNAs Involved in Maize-Induced Systemic Resistance Primed by Trichoderma harzianum T28 against Cochliobolus heterostrophus
Source: J Fungi (Basel). 2023 Feb 20;9(2):278. doi: 10.3390/jof9020278 (PMC9964586; doi:10.3390/jof9020278)
Supplement: Supplementary file 1 [file jof-09-00278-s001.zip › Table S5.xlsx]

## Sheet: Sheet1
Table S5. Summary of the transcriptome sequencing data.
Sample	Raw reads	Clean reads	Uniquely_Mapped	Mapped_to_Gene	Mapped_to_Exon
B73_1	48782014	46484604	42049153 (96.04%)	39296904 (93.45%)	38399511 (97.72%)
B73_2	43263786	41129726	37168233 (96.08%)	34765502 (93.54%)	33976681 (97.73%)
B73_3	48498716	46236394	41831034 (96.24%)	39388438 (94.16%)	38542333 (97.85%)
B73_T28_1	50670324	48227506	43359183 (96.14%)	40788633 (94.07%)	39918424 (97.87%)
B73_T28_2	53715446	51121654	46031624 (96.11%)	43310279 (94.09%)	42414829 (97.93%)
B73_T28_3	52166342	49683436	44732426 (96.26%)	42175673 (94.28%)	41301729 (97.93%)
