# Supplementary material for: Identification of miRNAs Involved in Maize-Induced Systemic Resistance Primed by Trichoderma harzianum T28 against Cochliobolus heterostrophus
Source: J Fungi (Basel). 2023 Feb 20;9(2):278. doi: 10.3390/jof9020278 (PMC9964586; doi:10.3390/jof9020278)
Supplement: Supplementary file 1 [file jof-09-00278-s001.zip › Table S6.xlsx]

## Sheet: Sheet1
	Table S6. Differentially expressed genes in maize leaves of B73 and B73+T28.
Gene ID	baseMean	baseMean_B73	baseMean_B73_T28	log2FoldChange	pval	Regulation	Chromosome	Start Site	End Site	Direction	Length	GO	KEGG	Swissprot	Description	BP	CC	MF	Pathway
Zm00001d002392	2.48621	0	4.97243	Inf	0.0219165	Up Regulation	Chr2	11811593	11814449	+	1113	-	K07466	-	PREDICTED: probable replication factor A 73 kDa subunit [Zea mays]	-	-	-	ko03440(Homologous recombination);ko03430(Mismatch repair);ko03420(Nucleotide excision repair);ko03030(DNA replication)
Zm00001d034181	2.88521	0	5.77043	Inf	0.0266147	Up Regulation	Chr1	285863974	285871788	+	1625	GO:0006355;GO:0044212;GO:0005634	-	sp|Q9C616|KAN2_ARATH Probable transcription factor KAN2 OS=Arabidopsis thaliana GN=KAN2 PE=2 SV=1	uncharacterized protein LOC100382654 [Zea mays]	GO:0006355//regulation of transcription, DNA-templated;	GO:0005634//nucleus;	-	-
Zm00001d010680	2.27803	0	4.55606	Inf	0.0298083	Up Regulation	Chr8	124102246	124103296	-	623	-	K13680	sp|Q6Z2T9|CSLA6_ORYSJ Probable mannan synthase 6 OS=Oryza sativa subsp. japonica GN=CSLA6 PE=2 SV=2	PREDICTED: probable mannan synthase 6 isoform X1 [Zea mays]	-	-	-	-
Zm00001d016532	3.95628	0.334009	7.57855	4.50396	0.0092984	Up Regulation	Chr5	166583492	166584211	+	563	GO:0000062	-	sp|Q75LJ4|ACBP6_ORYSJ Acyl-CoA-binding domain-containing protein 6 OS=Oryza sativa subsp. japonica GN=ACBP6 PE=2 SV=1	hypothetical protein ZEAMMB73_003451 [Zea mays]	-	-	GO:0000062//fatty-acyl-CoA binding;	-
Zm00001d028591	3.55108	0.334009	6.76814	4.3408	0.0178247	Up Regulation	Chr1	40117200	40118564	+	1365	GO:0006508;GO:0004190	-	sp|Q9LZL3|PCS1L_ARATH Aspartic proteinase PCS1 OS=Arabidopsis thaliana GN=PCS1 PE=2 SV=1	TPA: putative aspartic protease family protein [Zea mays]	GO:0006508//proteolysis;	-	GO:0004190//aspartic-type endopeptidase activity;	-
Zm00001d010986	3.22526	0.334009	6.11651	4.19475	0.0284201	Up Regulation	Chr8	135932034	135940852	+	1139	-	-	sp|Q9SK02|RA51B_ARATH DNA repair protein RAD51 homolog 2 OS=Arabidopsis thaliana GN=RAD51B PE=2 SV=2	Milt1a putative polyprotein [Zea mays]	-	-	-	-
Zm00001d053873	5.86017	0.706257	11.0141	3.96301	0.00365327	Up Regulation	Chr4	242643886	242649671	+	1507	-	-	-	PREDICTED: uncharacterized protein LOC100279602 isoform X1 [Zea mays]	-	-	-	-
Zm00001d012769	2.94808	0.369677	5.52648	3.90202	0.0437471	Up Regulation	Chr8	180446677	180449856	-	3180	GO:0000166;GO:0004672;GO:0016310;GO:0016020	-	sp|O49545|BAME1_ARATH Leucine-rich repeat receptor-like serine/threonine-protein kinase BAM1 OS=Arabidopsis thaliana GN=BAM1 PE=1 SV=1	PREDICTED: LOW QUALITY PROTEIN: receptor-like protein kinase HSL1 [Zea mays]	GO:0016310//phosphorylation;	GO:0016020//membrane;	GO:0000166//nucleotide binding;GO:0004672//protein kinase activity;	-
Zm00001d033514	4.30778	0.67316	7.94241	3.56055	0.0168483	Up Regulation	Chr1	265248146	265249172	-	945	GO:0008146	-	sp|Q9FZ80|SOT17_ARATH Cytosolic sulfotransferase 17 OS=Arabidopsis thaliana GN=SOT17 PE=1 SV=1	uncharacterized protein LOC100383989 [Zea mays]	-	-	GO:0008146//sulfotransferase activity;	-
Zm00001d025687	4.23017	0.668018	7.79232	3.54409	0.0403921	Up Regulation	Chr10	126206150	126211865	+	2391	-	-	sp|A2XUN8|PCH2_ORYSI Pachytene checkpoint protein 2 homolog OS=Oryza sativa subsp. indica GN=OsI_16324 PE=3 SV=2	hypothetical protein ZEAMMB73_904197 [Zea mays]	-	-	-	-
Zm00001d053617	6.23919	1.00203	11.4764	3.51767	0.00343103	Up Regulation	Chr4	236577171	236580231	+	2508	-	K15639	sp|Q6Z6D6|C7342_ORYSJ Cytochrome P450 734A2 OS=Oryza sativa subsp. japonica GN=CYP734A2 PE=2 SV=1	PREDICTED: cytochrome P450 734A2-like isoform X1 [Zea mays]	-	-	-	ko00905(Brassinosteroid biosynthesis)
Zm00001d019400	48.8189	8.7249	88.9129	3.34918	0.000391287	Up Regulation	Chr7	32222031	32222348	+	318	-	-	-	TPA: putative bifunctional inhibitor/lipid-transfer protein/seed storage 2S albumin superfamily protein [Zea mays]	-	-	-	-
Zm00001d025264	7.82359	1.47871	14.1685	3.26027	0.00112046	Up Regulation	Chr10	111792673	111794363	+	1101	GO:0006979;GO:0004601;GO:0055114;GO:0098869;GO:0020037	-	sp|B4F8Z1|ATP4_MAIZE Pentatricopeptide repeat-containing protein ATP4, chloroplastic OS=Zea mays GN=ATP4 PE=2 SV=1	hypothetical protein ZEAMMB73_609509 [Zea mays]	GO:0006979//response to oxidative stress;GO:0055114//obsolete oxidation-reduction process;GO:0098869//cellular oxidant detoxification;	-	GO:0004601//peroxidase activity;GO:0020037//heme binding;	-
Zm00001d052652	3.51279	0.668018	6.35756	3.25052	0.0477501	Up Regulation	Chr4	195879376	195881620	-	550	-	K00106	-	hypothetical protein SORBI_009G256300 [Sorghum bicolor]	-	-	-	ko04146(Peroxisome);ko00232(Caffeine metabolism);ko00230(Purine metabolism)
Zm00001d020996	5.74753	1.10903	10.386	3.22727	0.0213074	Up Regulation	Chr7	139825079	139828471	-	1635	-	-	sp|Q0JNK6|CCB13_ORYSJ Cyclin-B1-3 OS=Oryza sativa subsp. japonica GN=CYCB1-3 PE=2 SV=2	PREDICTED: G2/mitotic-specific cyclin S13-7-like [Zea mays]	-	-	-	-
Zm00001d014843	3.45573	0.668018	6.24344	3.22438	0.0491925	Up Regulation	Chr5	65146662	65147468	-	807	-	-	sp|Q9ZVP8|NAC35_ARATH NAC domain-containing protein 35 OS=Arabidopsis thaliana GN=NAC035 PE=1 SV=2	putative NAC domain transcription factor superfamily protein [Zea mays]	-	-	-	-
Zm00001d019399	60.6357	11.7997	109.472	3.21373	0.0114106	Up Regulation	Chr7	32081114	32081425	+	312	-	-	sp|Q8W453|DIRL1_ARATH Putative lipid-transfer protein DIR1 OS=Arabidopsis thaliana GN=DIR1 PE=1 SV=1	PREDICTED: putative lipid-transfer protein DIR1 [Zea mays]	-	-	-	-
Zm00001d045357	3.43928	0.67316	6.2054	3.2045	0.0496197	Up Regulation	Chr9	19502359	19503229	-	522	-	-	-	uncharacterized protein LOC100193778 [Zea mays]	-	-	-	-
Zm00001d041606	5.08147	1.00203	9.16091	3.19257	0.023256	Up Regulation	Chr3	129567273	129572209	+	3007	-	K02210	sp|B8BMI1|MCM7_ORYSI DNA replication licensing factor MCM7 OS=Oryza sativa subsp. indica GN=MCM7 PE=3 SV=1	PREDICTED: uncharacterized protein LOC100273978 isoform X1 [Zea mays]	-	-	-	ko03030(DNA replication)
Zm00001d007949	6.99438	1.78219	12.2066	2.77593	0.00751959	Up Regulation	Chr2	243898782	243908001	+	6295	GO:0046983;GO:0003677;GO:0006355;GO:0003700;GO:0005634	K09264	sp|Q6Q9I2|MAD15_ORYSJ MADS-box transcription factor 15 OS=Oryza sativa subsp. japonica GN=MADS15 PE=1 SV=2	hypothetical protein SORBIDRAFT_02g001090 [Sorghum bicolor]	GO:0006355//regulation of transcription, DNA-templated;	GO:0005634//nucleus;	GO:0046983//protein dimerization activity;GO:0003677//DNA binding;GO:0003700//DNA-binding transcription factor activity;	-
Zm00001d051776	7.06758	1.84839	12.2868	2.73277	0.00649199	Up Regulation	Chr4	169258292	169260093	-	1176	-	-	sp|P08823|RUBA_WHEAT RuBisCO large subunit-binding protein subunit alpha, chloroplastic (Fragment) OS=Triticum aestivum PE=1 SV=1	PREDICTED: uncharacterized protein LOC103644977 [Zea mays]	-	-	-	-
Zm00001d022222	9.32463	2.45021	16.1991	2.72493	0.00207459	Up Regulation	Chr7	173071691	173073010	+	1060	-	-	-	PREDICTED: uncharacterized protein LOC103633458 [Zea mays]	-	-	-	-
Zm00001d016223	6.62618	1.78219	11.4702	2.68616	0.0110684	Up Regulation	Chr5	151001655	151004102	-	2448	GO:0004674;GO:0005886;GO:0006468;GO:0016021;GO:0005524	-	sp|Q8RWZ5|SD25_ARATH G-type lectin S-receptor-like serine/threonine-protein kinase SD2-5 OS=Arabidopsis thaliana GN=SD25 PE=1 SV=1	putative D-mannose binding lectin receptor-like protein kinase family protein [Zea mays]	GO:0006468//protein phosphorylation;	GO:0005886//plasma membrane;GO:0016021//integral component of membrane;	GO:0004674//protein serine/threonine kinase activity;GO:0005524//ATP binding;	-
Zm00001d003364	13.9181	4.10001	23.7362	2.53339	0.0122091	Up Regulation	Chr2	41645551	41646269	+	444	-	-	-	TPA: hypothetical protein ZEAMMB73_588334 [Zea mays]	-	-	-	-
Zm00001d021697	6.75762	2.0831	11.4321	2.45629	0.0178956	Up Regulation	Chr7	160598331	160600914	-	2088	GO:0030247;GO:0004553;GO:0046658;GO:0005975	-	sp|Q9FJU9|E1313_ARATH Glucan endo-1,3-beta-glucosidase 13 OS=Arabidopsis thaliana GN=At5g56590 PE=1 SV=1	TPA: putative O-glycosyl hydrolase family 17 protein, partial [Zea mays]	GO:0005975//carbohydrate metabolic process;	GO:0046658//anchored component of plasma membrane;	GO:0030247//polysaccharide binding;GO:0004553//hydrolase activity, hydrolyzing O-glycosyl compounds;	-
Zm00001d049672	5.60034	1.7491	9.45158	2.43395	0.0364381	Up Regulation	Chr4	39552630	39553664	-	672	-	K05868	sp|Q0JNK6|CCB13_ORYSJ Cyclin-B1-3 OS=Oryza sativa subsp. japonica GN=CYCB1-3 PE=2 SV=2	hypothetical protein ZEAMMB73_015448 [Zea mays]	-	-	-	-
Zm00001d011063	95.4974	31.9241	159.071	2.31695	3.95093e-12	Up Regulation	Chr8	137939414	137940319	-	814	GO:0046872	-	-	putative metallothionein famil protein, partial [Zea mays]	-	-	GO:0046872//metal ion binding;	-
Zm00001d014013	5.83024	2.0092	9.65129	2.2641	0.0428695	Up Regulation	Chr5	28634910	28639671	-	4535	-	-	sp|Q9AV47|ARFV_ORYSJ Auxin response factor 22 OS=Oryza sativa subsp. japonica GN=ARF22 PE=2 SV=1	auxin response factor 17 [Zea mays]	-	-	-	-
Zm00001d043898	7.20423	2.68236	11.7261	2.12815	0.032923	Up Regulation	Chr3	213265745	213266609	-	703	-	-	-	PREDICTED: uncharacterized protein LOC103651368 [Zea mays]	-	-	-	-
Zm00001d014084	14.1893	5.47172	22.9068	2.06571	0.00237372	Up Regulation	Chr5	31806662	31810166	+	2112	GO:0008270	-	sp|Q55874|Y103_SYNY3 Uncharacterized protein sll0103 OS=Synechocystis sp. (strain PCC 6803 / Kazusa) GN=sll0103 PE=4 SV=1	PREDICTED: inter-alpha-trypsin inhibitor heavy chain H4-like [Zea mays]	-	-	GO:0008270//zinc ion binding;	-
Zm00001d044812	9.76161	3.79139	15.7318	2.05289	0.0141444	Up Regulation	Chr9	3291763	3295059	-	2454	GO:0005886;GO:0010315;GO:0005783;GO:0055085;GO:0010329;GO:0009926;GO:0010252;GO:0016021	K13947	sp|Q67UL3|PIN1C_ORYSJ Probable auxin efflux carrier component 1c OS=Oryza sativa subsp. japonica GN=PIN1C PE=2 SV=1	probable auxin efflux carrier component 1c [Zea mays]	GO:0010315//auxin efflux;GO:0055085//transmembrane transport;GO:0009926//auxin polar transport;GO:0010252//auxin homeostasis;	GO:0005886//plasma membrane;GO:0005783//endoplasmic reticulum;GO:0016021//integral component of membrane;	GO:0010329//auxin efflux transmembrane transporter activity;	-
Zm00001d019371	13.3018	5.237	21.3666	2.02855	0.00311284	Up Regulation	Chr7	30370224	30371135	-	912	GO:0006511	K03094	sp|Q9SL93|ASK3_ARATH SKP1-like protein 3 OS=Arabidopsis thaliana GN=ASK3 PE=1 SV=1	uncharacterized protein LOC100276863 [Zea mays]	GO:0006511//ubiquitin-dependent protein catabolic process;	-	-	ko04141(Protein processing in endoplasmic reticulum);ko04120(Ubiquitin mediated proteolysis)
Zm00001d029999	14.4065	5.77006	23.0429	1.99766	0.00353875	Up Regulation	Chr1	98390539	98392128	-	1590	-	-	sp|Q9SKQ4|PP167_ARATH Pentatricopeptide repeat-containing protein At2g21090 OS=Arabidopsis thaliana GN=PCMP-E48 PE=2 SV=1	PREDICTED: pentatricopeptide repeat-containing protein At2g21090-like [Zea mays]	-	-	-	-
Zm00001d016840	36.0492	14.5512	57.5472	1.98361	3.10139e-06	Up Regulation	Chr5	178096482	178097375	+	894	GO:0046872	K16286	sp|Q9LRB7|EL5_ORYSJ E3 ubiquitin-protein ligase EL5 OS=Oryza sativa subsp. japonica GN=EL5.1 PE=1 SV=1	PREDICTED: E3 ubiquitin-protein ligase EL5-like [Zea mays]	-	-	GO:0046872//metal ion binding;	-
Zm00001d051645	8.44891	3.45995	13.4379	1.95748	0.0260752	Up Regulation	Chr4	165613065	165613753	+	453	GO:0016021	-	sp|Q9C7C1|TET6_ARATH Tetraspanin-6 OS=Arabidopsis thaliana GN=TET6 PE=2 SV=1	hypothetical protein ZEAMMB73_976828 [Zea mays]	-	GO:0016021//integral component of membrane;	-	-
Zm00001d023447	12.8782	5.33629	20.4202	1.93609	0.00710917	Up Regulation	Chr10	5753455	5754612	-	1158	GO:0008270	-	sp|Q9LZ19|PP364_ARATH Pentatricopeptide repeat-containing protein At5g04780, mitochondrial OS=Arabidopsis thaliana GN=PCMP-H16 PE=2 SV=2	hypothetical protein SORBIDRAFT_08g003540 [Sorghum bicolor]	-	-	GO:0008270//zinc ion binding;	-
Zm00001d021345	15.0197	6.2416	23.7979	1.93085	0.00319073	Up Regulation	Chr7	149522815	149527418	-	2790	-	K11593	sp|Q69UP6|AGO18_ORYSJ Protein argonaute 18 OS=Oryza sativa subsp. japonica GN=AGO18 PE=2 SV=1	PREDICTED: protein argonaute 18-like [Zea mays]	-	-	-	-
Zm00001d008569	7.54466	3.18956	11.8998	1.8995	0.0389992	Up Regulation	Chr8	13251597	13255829	+	3951	-	K00227	sp|Q9ZT29|SC5D_TOBAC Delta(7)-sterol-C5(6)-desaturase OS=Nicotiana tabacum PE=2 SV=1	delta-7-sterol-C5 [Zea mays]	-	-	-	ko00100(Steroid biosynthesis)
Zm00001d024522	12.9962	5.5151	20.4772	1.89256	0.00645109	Up Regulation	Chr10	75943680	75945921	+	1260	-	-	sp|Q2HIV9|BH035_ARATH Transcription factor bHLH35 OS=Arabidopsis thaliana GN=BHLH35 PE=2 SV=1	DNA binding like [Zea mays]	-	-	-	-
Zm00001d018773	56.1238	24.1178	88.1297	1.86953	5.61509e-08	Up Regulation	Chr7	4825840	4826987	+	1056	GO:0005634;GO:0006355;GO:0003677	-	sp|Q9SK55|NAC42_ARATH Transcription factor JUNGBRUNNEN 1 OS=Arabidopsis thaliana GN=JUB1 PE=1 SV=1	TPA: putative NAC domain transcription factor superfamily protein [Zea mays]	GO:0006355//regulation of transcription, DNA-templated;	GO:0005634//nucleus;	GO:0003677//DNA binding;	-
Zm00001d017078	11.0335	4.7706	17.2964	1.85823	0.0173834	Up Regulation	Chr5	184648994	184657183	+	2056	-	K10683	sp|F4I443|BARD1_ARATH BRCA1-associated RING domain protein 1 OS=Arabidopsis thaliana GN=BARD1 PE=1 SV=1	PREDICTED: hypothetical protein isoform X1 [Zea mays]	-	-	-	ko03440(Homologous recombination)
Zm00001d052179	21.7447	9.68869	33.8006	1.80268	0.000885889	Up Regulation	Chr4	181786055	181787263	+	1209	-	-	-	PREDICTED: uncharacterized protein LOC103655745 [Zea mays]	-	-	-	-
Zm00001d028110	11.5579	5.15538	17.9605	1.80067	0.0157525	Up Regulation	Chr1	23114397	23116894	-	807	-	-	-	TPA: hypothetical protein ZEAMMB73_179991 [Zea mays]	-	-	-	-
Zm00001d016436	8.38579	3.82449	12.9471	1.75929	0.0452581	Up Regulation	Chr5	162242095	162250117	+	1826	GO:0008270	K08960	sp|Q6K9N1|CKI1_ORYSJ Casein kinase 1 OS=Oryza sativa subsp. japonica GN=CKI1 PE=1 SV=1	hypothetical protein ZEAMMB73_297185 [Zea mays]	-	-	GO:0008270//zinc ion binding;	-
Zm00001d007360	8.79578	4.02096	13.5706	1.75487	0.0416839	Up Regulation	Chr2	229671848	229673506	+	1659	-	-	-	PREDICTED: uncharacterized protein LOC103648014 [Zea mays]	-	-	-	-
Zm00001d029353	12.8353	5.88221	19.7884	1.75023	0.0134783	Up Regulation	Chr1	67108827	67116860	-	1520	GO:0032259;GO:0046983;GO:0008171	-	sp|A8QW53|OMT3_SORBI 5-pentadecatrienyl resorcinol O-methyltransferase OS=Sorghum bicolor GN=OMT3 PE=1 SV=1	AF187822_1 transposase [Zea mays]	GO:0032259//methylation;	-	GO:0046983//protein dimerization activity;GO:0008171//O-methyltransferase activity;	-
Zm00001d053699	10.4922	4.83423	16.1503	1.7402	0.02394	Up Regulation	Chr4	239540604	239540843	+	240	-	-	-	PREDICTED: uncharacterized protein LOC100276159 [Zea mays]	-	-	-	-
Zm00001d024481	22.3133	10.3799	34.2467	1.72218	0.0456928	Up Regulation	Chr10	73442460	73446118	-	2185	-	-	sp|Q6JD69|TPS5B_MAIZE Inactive sesquithujene synthase B OS=Zea mays GN=TPS5B PE=2 SV=1	TPS5B_MAIZE RecName: Full=Inactive sesquithujene synthase B; AltName: Full=Terpene synthase 5; Short=tps5-Del2	-	-	-	-
Zm00001d001976	4109.4	1917.84	6300.96	1.71609	6.93548e-24	Up Regulation	Chr2	3771819	3773923	+	1893	GO:0005215;GO:0006810;GO:0016021	K14638	sp|Q8RX77|PTR21_ARATH Protein NRT1/ PTR FAMILY 2.13 OS=Arabidopsis thaliana GN=NPF2.13 PE=1 SV=1	TPA: hypothetical protein ZEAMMB73_763704 [Zea mays]	GO:0006810//transport;	GO:0016021//integral component of membrane;	GO:0005215//transporter activity;	-
Zm00001d049092	18.1502	8.49276	27.8077	1.71118	0.00301922	Up Regulation	Chr4	15796722	15806888	-	5716	-	-	sp|F4JKQ7|NIPA5_ARATH Probable magnesium transporter NIPA5 OS=Arabidopsis thaliana GN=At4g09640 PE=2 SV=1	PREDICTED: putative ribonuclease H protein At1g65750 [Zea mays]	-	-	-	-
Zm00001d038630	17.9587	8.48294	27.4344	1.69335	0.00499211	Up Regulation	Chr6	161315164	161316342	-	1072	GO:0005506;GO:0016491;GO:0006633;GO:0055114;GO:0016021	K04713	sp|Q9AST3|SBH2_ARATH Sphinganine C4-monooxygenase 2 OS=Arabidopsis thaliana GN=SBH2 PE=1 SV=1	uncharacterized protein LOC100273604 [Zea mays]	GO:0006633//fatty acid biosynthetic process;GO:0055114//obsolete oxidation-reduction process;	GO:0016021//integral component of membrane;	GO:0005506//iron ion binding;GO:0016491//oxidoreductase activity;	ko00600(Sphingolipid metabolism)
Zm00001d003545	11.8973	5.63977	18.1548	1.68664	0.0179656	Up Regulation	Chr2	47671245	47671586	+	342	-	-	-	TPA: hypothetical protein ZEAMMB73_162927 [Zea mays]	-	-	-	-
Zm00001d021135	15.3392	7.33296	23.3455	1.67068	0.00906267	Up Regulation	Chr7	143617763	143627668	-	2497	-	K16223	sp|Q9S7R5|TSF_ARATH Protein TWIN SISTER of FT OS=Arabidopsis thaliana GN=TSF PE=2 SV=1	unknown [Zea mays]	-	-	-	ko04712(Circadian rhythm - plant)
Zm00001d054054	9.47515	4.53331	14.417	1.66913	0.0437048	Up Regulation	Chr4	245624694	245630094	+	3884	-	-	-	PREDICTED: uncharacterized protein LOC103654982 isoform X2 [Zea mays]	-	-	-	-
Zm00001d007872	13.3525	6.42779	20.2771	1.65746	0.0161914	Up Regulation	Chr2	241407634	241407864	-	231	GO:0005774	-	-	hypothetical protein [Zea mays]	-	GO:0005774//vacuolar membrane;	-	-
Zm00001d021804	115.909	56.0095	175.808	1.65026	2.31832e-09	Up Regulation	Chr7	163311408	163314632	+	2282	-	K17871	sp|O80874|NDA2_ARATH Internal alternative NAD(P)H-ubiquinone oxidoreductase A2, mitochondrial OS=Arabidopsis thaliana GN=NDA2 PE=1 SV=1	uncharacterized protein LOC100279865 [Zea mays]	-	-	-	-
Zm00001d029480	40.3223	19.5841	61.0605	1.64055	3.86123e-05	Up Regulation	Chr1	72566160	72566564	-	324	-	-	sp|F4I2J8|CATIN_ARATH Cactin OS=Arabidopsis thaliana GN=CTN PE=1 SV=1	TPA: hypothetical protein ZEAMMB73_968934 [Zea mays]	-	-	-	-
Zm00001d024798	19.2188	9.39807	29.0394	1.62758	0.0354103	Up Regulation	Chr10	88673507	88673767	-	261	-	-	-	hypothetical protein ZEAMMB73_582383 [Zea mays]	-	-	-	-
Zm00001d040364	11.3661	5.61439	17.1178	1.6083	0.029281	Up Regulation	Chr3	40090612	40092906	-	1410	GO:0004601;GO:0046872;GO:0042744;GO:0005576;GO:0006979;GO:0020037;GO:0055114;GO:0098869	K00430	sp|Q9SI16|PER15_ARATH Peroxidase 15 OS=Arabidopsis thaliana GN=PER15 PE=2 SV=1	peroxidase 72 precursor [Zea mays]	GO:0042744//hydrogen peroxide catabolic process;GO:0006979//response to oxidative stress;GO:0055114//obsolete oxidation-reduction process;GO:0098869//cellular oxidant detoxification;	GO:0005576//extracellular region;	GO:0004601//peroxidase activity;GO:0046872//metal ion binding;GO:0020037//heme binding;	ko00940(Phenylpropanoid biosynthesis)
Zm00001d051548	53.4283	26.4559	80.4008	1.60362	0.0125324	Up Regulation	Chr4	162157755	162160239	-	2182	GO:0016021;GO:0005215;GO:0006810	K14638	sp|P46032|PTR2_ARATH Protein NRT1/ PTR FAMILY 8.3 OS=Arabidopsis thaliana GN=NPF8.3 PE=1 SV=1	hypothetical protein ZEAMMB73_638606 [Zea mays]	GO:0006810//transport;	GO:0016021//integral component of membrane;	GO:0005215//transporter activity;	-
Zm00001d001865	53.0816	26.3948	79.7685	1.59556	4.76278e-06	Up Regulation	Chr2	2078887	2079669	-	783	GO:0005622;GO:0000160	K14492	sp|A2XYV5|ORR6_ORYSI Two-component response regulator ORR6 OS=Oryza sativa subsp. indica GN=RR6 PE=2 SV=1	cytokinin response regulator 1 [Zea mays]	GO:0000160//phosphorelay signal transduction system;	GO:0005622//intracellular anatomical structure;	-	ko04075(Plant hormone signal transduction)
Zm00001d012736	17.1585	8.55428	25.7627	1.59057	0.00829358	Up Regulation	Chr8	179522293	179525398	-	688	GO:0005634;GO:0003700;GO:0006355;GO:0003677	-	sp|O04681|PTI5_SOLLC Pathogenesis-related genes transcriptional activator PTI5 OS=Solanum lycopersicum GN=PTI5 PE=2 SV=1	hypothetical protein SORBIDRAFT_03g034780 [Sorghum bicolor]	GO:0006355//regulation of transcription, DNA-templated;	GO:0005634//nucleus;	GO:0003700//DNA-binding transcription factor activity;GO:0003677//DNA binding;	-
Zm00001d014244	229.1	114.331	343.87	1.58865	4.31515e-06	Up Regulation	Chr5	37833152	37834955	+	1412	GO:0016788	-	sp|Q8RXT9|GDL8_ARATH GDSL esterase/lipase At1g28590 OS=Arabidopsis thaliana GN=At1g28590 PE=2 SV=2	PREDICTED: esterase isoform X1 [Zea mays]	-	-	GO:0016788//hydrolase activity, acting on ester bonds;	-
Zm00001d042099	688.123	345.224	1031.02	1.57847	5.39891e-13	Up Regulation	Chr3	150690594	150691502	-	829	GO:0005737;GO:0006749;GO:0009407;GO:0004364	K00799	sp|P32111|GSTX1_SOLTU Probable glutathione S-transferase OS=Solanum tuberosum GN=PRP1 PE=2 SV=1	TPA: hypothetical protein ZEAMMB73_212158, partial [Zea mays]	GO:0006749//glutathione metabolic process;GO:0009407//toxin catabolic process;	GO:0005737//cytoplasm;	GO:0004364//glutathione transferase activity;	ko00480(Glutathione metabolism)
Zm00001d042150	18.3891	9.24511	27.5332	1.57441	0.00651944	Up Regulation	Chr3	153854392	153856678	-	573	GO:0052689;GO:0018738;GO:0005737;GO:0046294	K01070	sp|Q8LAS8|SFGH_ARATH S-formylglutathione hydrolase OS=Arabidopsis thaliana GN=SFGH PE=1 SV=2	TPA: hypothetical protein ZEAMMB73_242745 [Zea mays]	GO:0046294//formaldehyde catabolic process;	GO:0005737//cytoplasm;	GO:0052689//carboxylic ester hydrolase activity;GO:0018738//S-formylglutathione hydrolase activity;	-
Zm00001d028275	11.6769	5.91016	17.4436	1.56143	0.0328634	Up Regulation	Chr1	28835340	28836758	-	1419	-	-	sp|Q9LVS3|PP422_ARATH Pentatricopeptide repeat-containing protein At5g47360 OS=Arabidopsis thaliana GN=At5g47360 PE=2 SV=1	TPA: hypothetical protein ZEAMMB73_462017 [Zea mays]	-	-	-	-
Zm00001d045896	17.9709	9.14054	26.8013	1.55195	0.00708911	Up Regulation	Chr9	46334718	46335173	-	456	GO:0016021	-	-	uncharacterized protein LOC100272593 [Zea mays]	-	GO:0016021//integral component of membrane;	-	-
Zm00001d048670	12.8723	6.57561	19.169	1.54358	0.0279451	Up Regulation	Chr4	3063257	3064807	+	1551	-	-	sp|O80488|PPR23_ARATH Pentatricopeptide repeat-containing protein At1g09190 OS=Arabidopsis thaliana GN=PCMP-E70 PE=2 SV=1	PREDICTED: pentatricopeptide repeat-containing protein At1g09190-like [Zea mays]	-	-	-	-
Zm00001d038503	157.648	80.6725	234.623	1.54019	5.71317e-11	Up Regulation	Chr6	158787568	158795745	+	4084	-	-	sp|C0LGD7|Y1684_ARATH Probable LRR receptor-like serine/threonine-protein kinase At1g06840 OS=Arabidopsis thaliana GN=At1g06840 PE=2 SV=2	putative leucine-rich repeat receptor-like protein kinase family protein [Zea mays]	-	-	-	-
Zm00001d041775	13.9681	7.31496	20.6212	1.4952	0.0264503	Up Regulation	Chr3	137091203	137104652	+	1310	GO:0006284;GO:0006310;GO:0003824;GO:0015074;GO:0003677;GO:0008270	-	sp|P10978|POLX_TOBAC Retrovirus-related Pol polyprotein from transposon TNT 1-94 OS=Nicotiana tabacum PE=2 SV=1	AC084763_20 putative gag-pol polyprotein [Oryza sativa Japonica Group]	GO:0006284//base-excision repair;GO:0006310//DNA recombination;GO:0015074//DNA integration;	-	GO:0003824//catalytic activity;GO:0003677//DNA binding;GO:0008270//zinc ion binding;	-
Zm00001d008795	1890.31	990.963	2789.66	1.49318	2.81907e-06	Up Regulation	Chr8	20660019	20662322	+	1850	GO:0016758;GO:0008152	-	sp|M0Y4P1|UGT13_HORVV UDP-glucosyltransferase UGT13248 OS=Hordeum vulgare subsp. vulgare PE=2 SV=1	PREDICTED: uncharacterized protein LOC100274322 isoform X1 [Zea mays]	GO:0008152//metabolic process;	-	GO:0016758//hexosyltransferase activity;	-
Zm00001d042132	14.0529	7.37601	20.7299	1.4908	0.0199649	Up Regulation	Chr3	152615685	152616893	-	1209	-	-	sp|O48716|JGB_ARATH Protein JINGUBANG OS=Arabidopsis thaliana GN=JGB PE=1 SV=1	PREDICTED: F-box/WD repeat-containing protein pof1 [Zea mays]	-	-	-	-
Zm00001d037033	589.96	311.332	868.589	1.48022	1.22613e-16	Up Regulation	Chr6	109748197	109748535	-	339	-	-	-	hypothetical protein ZEAMMB73_155685 [Zea mays]	-	-	-	-
Zm00001d026221	105.639	55.9327	155.345	1.47371	1.24472e-07	Up Regulation	Chr10	141436929	141438999	+	1734	GO:0005215;GO:0006810;GO:0016021	-	sp|P46032|PTR2_ARATH Protein NRT1/ PTR FAMILY 8.3 OS=Arabidopsis thaliana GN=NPF8.3 PE=1 SV=1	PREDICTED: protein NRT1/ PTR FAMILY 8.3-like [Zea mays]	GO:0006810//transport;	GO:0016021//integral component of membrane;	GO:0005215//transporter activity;	-
Zm00001d021583	24.8191	13.281	36.3571	1.45287	0.00339239	Up Regulation	Chr7	156885893	156890748	-	3234	-	K16812	sp|F4I2H7|TPX2_ARATH Protein TPX2 OS=Arabidopsis thaliana GN=TPX2 PE=1 SV=1	uncharacterized protein LOC100383389 [Zea mays]	-	-	-	-
Zm00001d012382	11.6799	6.26441	17.0955	1.44836	0.0422826	Up Regulation	Chr8	173269489	173271090	+	1417	-	-	-	PREDICTED: universal stress protein A-like protein [Zea mays]	-	-	-	-
Zm00001d041298	42.4386	22.8756	62.0016	1.4385	0.000185179	Up Regulation	Chr3	110788361	110796970	-	4023	GO:0003964;GO:0006278	-	sp|Q9SD62|Y3471_ARATH Putative receptor-like protein kinase At3g47110 OS=Arabidopsis thaliana GN=At3g47110 PE=3 SV=1	retrotransposon protein, putative, unclassified [Oryza sativa Japonica Group]	GO:0006278//RNA-dependent DNA biosynthetic process;	-	GO:0003964//RNA-directed DNA polymerase activity;	-
Zm00001d043738	27.4044	14.8062	40.0027	1.4339	0.00261209	Up Regulation	Chr3	208785996	208787123	+	1128	GO:0005524;GO:0023014;GO:0005737;GO:0004702	-	sp|O80888|M3K17_ARATH Mitogen-activated protein kinase kinase kinase 17 OS=Arabidopsis thaliana GN=MAPKKK17 PE=1 SV=1	PREDICTED: mitogen-activated protein kinase kinase kinase ANP1-like [Zea mays]	-	GO:0005737//cytoplasm;	GO:0005524//ATP binding;GO:0004702//obsolete signal transducer, downstream of receptor, with serine/threonine kinase activity;	-
Zm00001d002374	21.6708	11.81	31.5315	1.41678	0.00774765	Up Regulation	Chr2	11368790	11369293	-	504	GO:0009733	K14488	sp|Q9SGU2|SAU71_ARATH Auxin-responsive protein SAUR71 OS=Arabidopsis thaliana GN=SAUR71 PE=2 SV=1	uncharacterized protein LOC100382528 [Zea mays]	GO:0009733//response to auxin;	-	-	ko04075(Plant hormone signal transduction)
Zm00001d018508	20.3219	11.0784	29.5654	1.41616	0.010048	Up Regulation	Chr5	222085925	222086662	+	738	GO:0003677	-	sp|Q8GWQ2|AHL20_ARATH AT-hook motif nuclear-localized protein 20 OS=Arabidopsis thaliana GN=AHL20 PE=2 SV=1	DNA-binding protein [Zea mays]	-	-	GO:0003677//DNA binding;	-
Zm00001d028587	14.9777	8.20998	21.7454	1.40526	0.0350019	Up Regulation	Chr1	40098704	40100074	+	1371	-	-	sp|Q9FGR2|PP436_ARATH Pentatricopeptide repeat-containing protein At5g59600 OS=Arabidopsis thaliana GN=PCMP-E1 PE=2 SV=1	pentatricopeptide repeat protein PPR868-14 [Zea mays]	-	-	-	-
Zm00001d023443	13.0234	7.1469	18.8999	1.40298	0.0438334	Up Regulation	Chr10	5649486	5650525	+	564	-	-	-	PREDICTED: DNA-binding protein EMBP-1-like [Zea mays]	-	-	-	-
Zm00001d051863	27.5268	15.1861	39.8675	1.39246	0.00343403	Up Regulation	Chr4	172596420	172598117	-	1608	GO:0016705;GO:0004497;GO:0020037;GO:0055114;GO:0005506	-	sp|Q2QYH7|C14C2_ORYSJ Cytochrome P450 714C2 OS=Oryza sativa subsp. japonica GN=CYP714C2 PE=2 SV=1	PREDICTED: cytochrome P450 714C3 [Zea mays]	GO:0055114//obsolete oxidation-reduction process;	-	GO:0016705//oxidoreductase activity, acting on paired donors, with incorporation or reduction of molecular oxygen;GO:0004497//monooxygenase activity;GO:0020037//heme binding;GO:0005506//iron ion binding;	-
Zm00001d002434	13979.2	7730.88	20227.5	1.38761	1.49501e-12	Up Regulation	Chr2	12564577	12567196	+	2511	GO:0009916;GO:0055114;GO:0016021;GO:0046872;GO:0070469	K17893	sp|O82766|AOX1B_ORYSJ Ubiquinol oxidase 1b, mitochondrial OS=Oryza sativa subsp. japonica GN=AOX1B PE=2 SV=1	TPA: hypothetical protein ZEAMMB73_161603 [Zea mays]	GO:0055114//obsolete oxidation-reduction process;	GO:0016021//integral component of membrane;GO:0070469//respirasome;	GO:0009916//alternative oxidase activity;GO:0046872//metal ion binding;	-
Zm00001d012022	39.1262	21.6624	56.59	1.38535	0.000527263	Up Regulation	Chr8	166711119	166712722	-	1530	-	-	sp|P0C042|Y4597_ARATH Uncharacterized protein At4g15970 OS=Arabidopsis thaliana GN=At4g15970 PE=2 SV=1	PREDICTED: hypothetical protein isoform X1 [Zea mays]	-	-	-	-
Zm00001d006768	13.5965	7.55225	19.6408	1.37888	0.0458966	Up Regulation	Chr2	216335689	216336837	+	1149	GO:0046872	-	sp|Q9M202|ZAT9_ARATH Zinc finger protein ZAT9 OS=Arabidopsis thaliana GN=ZAT9 PE=2 SV=1	uncharacterized protein LOC100280366 [Zea mays]	-	-	GO:0046872//metal ion binding;	-
Zm00001d044351	15.2597	8.48294	22.0365	1.37726	0.0346892	Up Regulation	Chr3	225652482	225658762	-	1339	GO:0008236	-	sp|Q9ZSP5|AIR3_ARATH Subtilisin-like protease SBT5.3 OS=Arabidopsis thaliana GN=AIR3 PE=2 SV=1	TPA: hypothetical protein ZEAMMB73_661595 [Zea mays]	-	-	GO:0008236//serine-type peptidase activity;	-
Zm00001d020418	56.974	31.6996	82.2485	1.37552	0.00432861	Up Regulation	Chr7	112714260	112717015	-	1909	-	K10717	sp|Q9ZW95|C7352_ARATH Cytokinin hydroxylase OS=Arabidopsis thaliana GN=CYP735A2 PE=1 SV=1	putative cytochrome P450 superfamily protein [Zea mays]	-	-	-	ko00908(Zeatin biosynthesis)
Zm00001d054083	25.3765	14.1304	36.6226	1.37393	0.00508377	Up Regulation	Chr4	246088241	246090896	+	653	-	-	sp|Q9FJT7|NDL1_ARATH Protein NDL1 OS=Arabidopsis thaliana GN=NDL1 PE=1 SV=1	TPA: hypothetical protein ZEAMMB73_756614 [Zea mays]	-	-	-	-
Zm00001d010525	30.3609	16.9808	43.7409	1.36508	0.00216685	Up Regulation	Chr8	119256795	119260935	+	2903	-	K10403	sp|Q6L512|KN10C_ORYSJ Kinesin-like protein KIN-10C OS=Oryza sativa subsp. japonica GN=KIN10C PE=2 SV=1	hypothetical protein ZEAMMB73_482075 [Zea mays]	-	-	-	-
Zm00001d045092	83.4094	46.9323	119.887	1.35302	1.90957e-06	Up Regulation	Chr9	12257338	12258660	-	1323	GO:0016747	K13065	sp|Q5SMM6|HCT4_ORYSJ Hydroxycinnamoyltransferase 4 OS=Oryza sativa subsp. japonica GN=HCT4 PE=1 SV=1	hypothetical protein SORBIDRAFT_10g005760 [Sorghum bicolor]	-	-	GO:0016747//acyltransferase activity, transferring groups other than amino-acyl groups;	ko00945(Stilbenoid, diarylheptanoid and gingerol biosynthesis);ko00941(Flavonoid biosynthesis);ko00940(Phenylpropanoid biosynthesis)
Zm00001d025377	14.4468	8.15922	20.7344	1.34553	0.0406492	Up Regulation	Chr10	116400600	116400836	-	237	-	-	-	hypothetical protein ZEAMMB73_621767 [Zea mays]	-	-	-	-
Zm00001d021024	37.013	20.9506	53.0755	1.34106	0.000947278	Up Regulation	Chr7	140750988	140754908	-	2108	GO:0030247;GO:0004553;GO:0046658;GO:0005975	-	sp|Q06915|EA6_ARATH Probable glucan endo-1,3-beta-glucosidase A6 OS=Arabidopsis thaliana GN=A6 PE=2 SV=1	glucan endo-1,3-beta-glucosidase A6 precursor [Zea mays]	GO:0005975//carbohydrate metabolic process;	GO:0046658//anchored component of plasma membrane;	GO:0030247//polysaccharide binding;GO:0004553//hydrolase activity, hydrolyzing O-glycosyl compounds;	-
Zm00001d033300	492.804	279.888	705.721	1.33425	8.55794e-13	Up Regulation	Chr1	258063193	258065454	-	1350	GO:0034485;GO:0004439;GO:0043813;GO:0046856;GO:0036092	-	sp|Q5EAF2|IP5PB_ARATH Type IV inositol polyphosphate 5-phosphatase 11 OS=Arabidopsis thaliana GN=IP5P11 PE=1 SV=1	TPA: hypothetical protein ZEAMMB73_298739 [Zea mays]	GO:0046856//phosphatidylinositol dephosphorylation;GO:0036092//phosphatidylinositol-3-phosphate biosynthetic process;	-	GO:0034485//phosphatidylinositol-3,4,5-trisphosphate 5-phosphatase activity;GO:0004439//phosphatidylinositol-4,5-bisphosphate 5-phosphatase activity;GO:0043813//phosphatidylinositol-3,5-bisphosphate 5-phosphatase activity;	-
Zm00001d044183	14.6784	8.39861	20.9581	1.31929	0.0361261	Up Regulation	Chr3	221290748	221294556	-	3267	-	K11593	sp|Q6EU14|AGO1A_ORYSJ Protein argonaute 1A OS=Oryza sativa subsp. japonica GN=AGO1A PE=2 SV=1	putative argonaute family protein [Zea mays]	-	-	-	-
Zm00001d031044	43.4322	24.941	61.9234	1.31197	0.00218824	Up Regulation	Chr1	174811257	174813790	+	1467	GO:0046983	K16189	-	putative HLH DNA-binding domain superfamily protein [Zea mays]	-	-	GO:0046983//protein dimerization activity;	ko04075(Plant hormone signal transduction)
Zm00001d025519	174.55	100.541	248.558	1.30579	2.72083e-08	Up Regulation	Chr10	121061028	121062528	+	885	-	-	sp|Q9ZUF7|LOR6_ARATH Protein LURP-one-related 6 OS=Arabidopsis thaliana GN=At2g05910 PE=2 SV=1	PREDICTED: protein LURP-one-related 6-like isoform X1 [Zea mays]	-	-	-	-
Zm00001d044345	62.7357	36.356	89.1155	1.29348	0.0063466	Up Regulation	Chr3	225530008	225530681	-	507	-	-	-	PREDICTED: uncharacterized protein LOC103651548 isoform X2 [Zea mays]	-	-	-	-
Zm00001d017713	1180.77	685.885	1675.65	1.28868	1.77198e-07	Up Regulation	Chr5	205042879	205045991	+	2071	GO:0006810;GO:0005215;GO:0016021	K14638	sp|P46032|PTR2_ARATH Protein NRT1/ PTR FAMILY 8.3 OS=Arabidopsis thaliana GN=NPF8.3 PE=1 SV=1	PREDICTED: uncharacterized protein LOC100383742 isoform X1 [Zea mays]	GO:0006810//transport;	GO:0016021//integral component of membrane;	GO:0005215//transporter activity;	-
Zm00001d006511	834.383	486.084	1182.68	1.28278	3.77599e-20	Up Regulation	Chr2	210204093	210207784	-	2086	-	K15283	sp|Q94B38|GPT2_ARATH Glucose-6-phosphate/phosphate translocator 2, chloroplastic OS=Arabidopsis thaliana GN=GPT2 PE=2 SV=2	uncharacterized protein LOC100279907 [Zea mays]	-	-	-	-
Zm00001d039520	77.5607	45.1888	109.933	1.28258	0.000891637	Up Regulation	Chr3	6768568	6770820	+	1761	GO:0055114;GO:0009690;GO:0019139;GO:0050660;GO:0016614	K00279	sp|Q9T0N8|CKX1_MAIZE Cytokinin dehydrogenase 1 OS=Zea mays GN=CKX1 PE=1 SV=2	TPA: cytokinin oxidase1 [Zea mays]	GO:0055114//obsolete oxidation-reduction process;GO:0009690//cytokinin metabolic process;	-	GO:0019139//cytokinin dehydrogenase activity;GO:0050660//flavin adenine dinucleotide binding;GO:0016614//oxidoreductase activity, acting on CH-OH group of donors;	ko00908(Zeatin biosynthesis)
Zm00001d041584	24.6247	14.375	34.8744	1.27861	0.00974749	Up Regulation	Chr3	128389890	128392834	+	2820	GO:0043531	-	sp|Q6L400|R1B16_SOLDE Putative late blight resistance protein homolog R1B-16 OS=Solanum demissum GN=R1B-16 PE=3 SV=1	PREDICTED: LOW QUALITY PROTEIN: putative disease resistance RPP13-like protein 3 [Zea mays]	-	-	GO:0043531//ADP binding;	-
Zm00001d045456	19.9243	11.6368	28.2117	1.27759	0.0239403	Up Regulation	Chr9	22969331	22971448	+	1809	-	-	-	hypothetical protein ZEAMMB73_593364 [Zea mays]	-	-	-	-
Zm00001d023815	26.9959	15.7699	38.2219	1.27722	0.00743895	Up Regulation	Chr10	23244591	23252478	+	2337	GO:0006278;GO:0005739;GO:0003964;GO:0003723	-	sp|P11369|LORF2_MOUSE LINE-1 retrotransposable element ORF2 protein OS=Mus musculus GN=Pol PE=1 SV=2	Putative reverse transcriptase [Oryza sativa Japonica Group]	GO:0006278//RNA-dependent DNA biosynthetic process;	GO:0005739//mitochondrion;	GO:0003964//RNA-directed DNA polymerase activity;GO:0003723//RNA binding;	-
Zm00001d025288	41.024	24.0998	57.9483	1.26574	0.00100293	Up Regulation	Chr10	112744855	112745818	-	404	GO:0055114;GO:0050661;GO:0004345;GO:0006006;GO:0006098	K00036	sp|Q93ZW0|G6PD4_ARATH Glucose-6-phosphate 1-dehydrogenase 4, chloroplastic OS=Arabidopsis thaliana GN=At1g09420 PE=2 SV=1	glucose-6-phosphate 1-dehydrogenase [Zea mays]	GO:0055114//obsolete oxidation-reduction process;GO:0006006//glucose metabolic process;GO:0006098//pentose-phosphate shunt;	-	GO:0050661//NADP binding;GO:0004345//glucose-6-phosphate dehydrogenase activity;	ko00480(Glutathione metabolism);ko00030(Pentose phosphate pathway)
Zm00001d027787	23.3689	13.7328	33.0051	1.26506	0.0119229	Up Regulation	Chr1	13461684	13461890	+	207	-	-	-	hypothetical protein SETIT_039905mg, partial [Setaria italica]	-	-	-	-
Zm00001d002905	320.093	188.639	451.548	1.25925	0.00255795	Up Regulation	Chr2	26329482	26339000	+	5439	GO:0016021;GO:0005524;GO:0004674;GO:0006468	-	sp|Q9FX99|Y1497_ARATH Probable receptor-like protein kinase At1g49730 OS=Arabidopsis thaliana GN=At1g49730 PE=2 SV=1	PREDICTED: probable receptor-like protein kinase At1g49730 [Zea mays]	GO:0006468//protein phosphorylation;	GO:0016021//integral component of membrane;	GO:0005524//ATP binding;GO:0004674//protein serine/threonine kinase activity;	-
Zm00001d024799	16.6569	9.8344	23.4795	1.25549	0.0391901	Up Regulation	Chr10	88684061	88684357	-	297	-	-	-	PREDICTED: uncharacterized protein LOC103641371 [Zea mays]	-	-	-	-
Zm00001d002435	1285.8	760.828	1810.77	1.25096	1.58631e-05	Up Regulation	Chr2	12596887	12598336	+	1262	GO:0055114;GO:0009916;GO:0070469;GO:0046872;GO:0016021	K17893	sp|O82766|AOX1B_ORYSJ Ubiquinol oxidase 1b, mitochondrial OS=Oryza sativa subsp. japonica GN=AOX1B PE=2 SV=1	transposon protein [Zea mays]	GO:0055114//obsolete oxidation-reduction process;	GO:0070469//respirasome;GO:0016021//integral component of membrane;	GO:0009916//alternative oxidase activity;GO:0046872//metal ion binding;	-
Zm00001d048417	1778.78	1052.76	2504.8	1.25051	8.76898e-08	Up Regulation	Chr9	155903728	155905302	+	1299	GO:0055114;GO:0004497;GO:0044550;GO:0071949	-	sp|O81816|MO2_ARATH Monooxygenase 2 OS=Arabidopsis thaliana GN=MO2 PE=2 SV=1	uncharacterized protein LOC100217165 [Zea mays]	GO:0055114//obsolete oxidation-reduction process;GO:0044550//secondary metabolite biosynthetic process;	-	GO:0004497//monooxygenase activity;GO:0071949//FAD binding;	-
Zm00001d021820	169.602	100.487	238.717	1.2483	0.000753172	Up Regulation	Chr7	163678563	163680179	-	1393	GO:0007165	-	sp|Q9SSN3|TIR_ARATH Toll/interleukin-1 receptor-like protein OS=Arabidopsis thaliana GN=TIR PE=1 SV=1	TPA: hypothetical protein ZEAMMB73_680203 [Zea mays]	GO:0007165//signal transduction;	-	-	-
Zm00001d039569	31.5416	18.6968	44.3863	1.24732	0.00418645	Up Regulation	Chr3	8118477	8119052	-	576	-	-	-	TPA: hypothetical protein ZEAMMB73_766441, partial [Zea mays]	-	-	-	-
Zm00001d006143	18.6561	11.0707	26.2415	1.24511	0.0263405	Up Regulation	Chr2	199701466	199706707	+	5179	-	K18178	-	TPA: hypothetical protein ZEAMMB73_292465 [Zea mays]	-	-	-	-
Zm00001d047698	36.0876	21.4226	50.7526	1.24435	0.00239635	Up Regulation	Chr9	139494480	139495729	-	1118	-	-	sp|P50160|TS2_MAIZE Sex determination protein tasselseed-2 OS=Zea mays GN=TS2 PE=2 SV=1	PREDICTED: sex determination protein tasselseed-2-like [Zea mays]	-	-	-	-
Zm00001d016674	34.2696	20.3613	48.1779	1.24254	0.00667221	Up Regulation	Chr5	172180319	172183764	-	2403	GO:0005634;GO:0003700;GO:0043565;GO:0005737;GO:0006355	K09419	sp|Q6H6Q7|HSFA3_ORYSJ Heat stress transcription factor A-3 OS=Oryza sativa subsp. japonica GN=HSFA3 PE=2 SV=1	heat shock factor protein 2 [Zea mays]	GO:0006355//regulation of transcription, DNA-templated;	GO:0005634//nucleus;GO:0005737//cytoplasm;	GO:0003700//DNA-binding transcription factor activity;GO:0043565//sequence-specific DNA binding;	-
Zm00001d005349	28.8161	17.1317	40.5005	1.24127	0.0068199	Up Regulation	Chr2	170601641	170603719	+	2079	-	-	sp|Q9C9I6|PP116_ARATH Pentatricopeptide repeat-containing protein At1g71490 OS=Arabidopsis thaliana GN=PCMP-E67 PE=2 SV=1	PREDICTED: pentatricopeptide repeat-containing protein At1g71490-like [Zea mays]	-	-	-	-
Zm00001d025355	15.9152	9.47969	22.3507	1.23741	0.0438257	Up Regulation	Chr10	115297049	115299353	+	1764	GO:0004575;GO:0048046;GO:0005618;GO:0005975	K01193	sp|Q01IS8|INV3_ORYSI Beta-fructofuranosidase, insoluble isoenzyme 3 OS=Oryza sativa subsp. indica GN=CIN3 PE=2 SV=2	invertase cell wall3 [Zea mays]	GO:0005975//carbohydrate metabolic process;	GO:0048046//apoplast;GO:0005618//cell wall;	GO:0004575//sucrose alpha-glucosidase activity;	ko00500(Starch and sucrose metabolism);ko00052(Galactose metabolism)
Zm00001d032401	28.1263	16.7667	39.4859	1.23574	0.00747958	Up Regulation	Chr1	225525275	225526045	+	771	GO:0016301;GO:0016310	-	sp|Q9LRJ9|CRR38_ARATH Cysteine-rich repeat secretory protein 38 OS=Arabidopsis thaliana GN=CRRSP38 PE=2 SV=1	serine/threonine kinase-like protein precursor [Zea mays]	GO:0016310//phosphorylation;	-	GO:0016301//kinase activity;	-
Zm00001d007546	55.9272	33.3449	78.5095	1.2354	0.000255924	Up Regulation	Chr2	234413695	234414872	-	732	-	-	-	PREDICTED: stromal membrane-associated protein 1-like [Zea mays]	-	-	-	-
Zm00001d014250	532.813	318.149	747.477	1.23233	1.97593e-15	Up Regulation	Chr5	38073928	38074939	+	767	-	K13464	sp|Q8H395|TI10B_ORYSJ Protein TIFY 10b OS=Oryza sativa subsp. japonica GN=TIFY10B PE=1 SV=1	PREDICTED: protein TIFY 10A-like [Zea mays]	-	-	-	ko04075(Plant hormone signal transduction)
Zm00001d006154	26.0456	15.5555	36.5357	1.23189	0.00939607	Up Regulation	Chr2	199945525	199947408	+	1884	-	-	sp|Q9SJK9|PP189_ARATH Pentatricopeptide repeat-containing protein At2g36980, mitochondrial OS=Arabidopsis thaliana GN=PCMP-E73 PE=2 SV=1	TPA: hypothetical protein ZEAMMB73_314346 [Zea mays]	-	-	-	-
Zm00001d004366	1205.81	725.053	1686.57	1.21793	3.92229e-11	Up Regulation	Chr2	106628660	106630400	-	1436	GO:0008152;GO:0016758	-	sp|M0Y4P1|UGT13_HORVV UDP-glucosyltransferase UGT13248 OS=Hordeum vulgare subsp. vulgare PE=2 SV=1	TPA: hypothetical protein ZEAMMB73_564484, partial [Zea mays]	GO:0008152//metabolic process;	-	GO:0016758//hexosyltransferase activity;	-
Zm00001d049610	281.845	169.514	394.177	1.21744	5.89448e-08	Up Regulation	Chr4	37573636	37577238	-	1703	GO:0009507;GO:0000162;GO:0004834	K01696	sp|P43283|TRPB1_MAIZE Tryptophan synthase beta chain 1 (Fragment) OS=Zea mays GN=TSB1 PE=2 SV=1	PREDICTED: tryptophan synthase beta chain 1 [Zea mays]	GO:0000162//tryptophan biosynthetic process;	GO:0009507//chloroplast;	GO:0004834//tryptophan synthase activity;	ko00400(Phenylalanine, tyrosine and tryptophan biosynthesis);ko00260(Glycine, serine and threonine metabolism)
Zm00001d038665	163.943	99.2877	228.599	1.20313	0.0277065	Up Regulation	Chr6	162205876	162207609	-	1734	GO:0006520;GO:0005764;GO:0005615;GO:0030170;GO:0016831;GO:0004197;GO:0051603;GO:0005783	K01592	sp|P54769|TYDC2_PAPSO Tyrosine/DOPA decarboxylase 2 OS=Papaver somniferum GN=TYDC2 PE=2 SV=1	tyrosine/DOPA decarboxylase 1 [Zea mays]	GO:0006520//cellular amino acid metabolic process;GO:0051603//proteolysis involved in cellular protein catabolic process;	GO:0005764//lysosome;GO:0005615//extracellular space;GO:0005783//endoplasmic reticulum;	GO:0030170//pyridoxal phosphate binding;GO:0016831//carboxy-lyase activity;GO:0004197//cysteine-type endopeptidase activity;	ko00950(Isoquinoline alkaloid biosynthesis);ko00350(Tyrosine metabolism)
Zm00001d011319	188.237	114.672	261.801	1.19096	0.000951398	Up Regulation	Chr8	146546991	146554204	-	5483	-	-	sp|Q8GU89|AB37G_ORYSJ ABC transporter G family member 37 OS=Oryza sativa subsp. japonica GN=ABCG37 PE=2 SV=1	hypothetical protein ZEAMMB73_049092 [Zea mays]	-	-	-	-
Zm00001d026353	23.8675	14.5534	33.1816	1.18902	0.0150256	Up Regulation	Chr10	144152298	144156481	-	3847	-	-	-	PREDICTED: uncharacterized protein LOC100275937 isoform X1 [Zea mays]	-	-	-	-
Zm00001d028598	36.9864	22.5546	51.4183	1.18886	0.0165213	Up Regulation	Chr1	40268286	40268585	-	300	-	-	-	uncharacterized protein LOC100217060 [Zea mays]	-	-	-	-
Zm00001d019936	53.0498	32.3708	73.7289	1.18754	0.000468916	Up Regulation	Chr7	77664397	77665592	+	999	-	-	-	heavy metal-associated domain containing protein [Zea mays]	-	-	-	-
Zm00001d052842	46.0839	28.1468	64.0209	1.18557	0.0325563	Up Regulation	Chr4	202395006	202396286	-	1131	GO:0032259;GO:0008171	K00588	sp|Q9XGP7|OMT15_ORYSJ Tricin synthase 1 OS=Oryza sativa subsp. japonica GN=ROMT-15 PE=1 SV=1	caffeoyl-CoA O-methyltransferase 1 [Zea mays]	GO:0032259//methylation;	-	GO:0008171//O-methyltransferase activity;	ko00945(Stilbenoid, diarylheptanoid and gingerol biosynthesis);ko00941(Flavonoid biosynthesis);ko00940(Phenylpropanoid biosynthesis)
Zm00001d016091	17.229	10.5304	23.9277	1.18412	0.0487681	Up Regulation	Chr5	144132627	144133823	+	1197	GO:0008152;GO:0016758	-	sp|Q9ZQ95|U73C6_ARATH UDP-glycosyltransferase 73C6 OS=Arabidopsis thaliana GN=UGT73C6 PE=2 SV=1	hypothetical protein ZEAMMB73_200813 [Zea mays]	GO:0008152//metabolic process;	-	GO:0016758//hexosyltransferase activity;	-
Zm00001d033471	245.441	150.84	340.041	1.17269	0.00228696	Up Regulation	Chr1	263620528	263621882	+	913	GO:0006355;GO:0043565;GO:0003700	-	-	PREDICTED: putative WRKY DNA-binding domain superfamily protein isoform X1 [Zea mays]	GO:0006355//regulation of transcription, DNA-templated;	-	GO:0043565//sequence-specific DNA binding;GO:0003700//DNA-binding transcription factor activity;	-
Zm00001d017784	25.3113	15.5709	35.0518	1.17064	0.0159964	Up Regulation	Chr5	206700640	206701893	-	1254	GO:0003677	-	sp|Q8S3Q9|ZHD7_ORYSJ Zinc-finger homeodomain protein 7 OS=Oryza sativa subsp. japonica GN=ZHD7 PE=3 SV=1	zinc finger homeodomain protein 1 [Zea mays]	-	-	GO:0003677//DNA binding;	-
Zm00001d002436	1868.32	1150.98	2585.67	1.16768	4.22166e-20	Up Regulation	Chr2	12637877	12640584	+	1411	GO:0016021;GO:0046872;GO:0070469;GO:0009916;GO:0055114	K17893	sp|O82807|AOX1A_ORYSJ Ubiquinol oxidase 1a, mitochondrial OS=Oryza sativa subsp. japonica GN=AOX1A PE=2 SV=1	transposon protein [Zea mays]	GO:0055114//obsolete oxidation-reduction process;	GO:0016021//integral component of membrane;GO:0070469//respirasome;	GO:0046872//metal ion binding;GO:0009916//alternative oxidase activity;	-
Zm00001d043247	28.2999	17.4657	39.134	1.1639	0.0132738	Up Regulation	Chr3	193129483	193136306	+	1678	GO:0023014;GO:0000160;GO:0000155;GO:0016021;GO:0005622	K14509	sp|A2XL32|ERS1_ORYSI Probable ethylene response sensor 1 OS=Oryza sativa subsp. indica GN=ERS1 PE=2 SV=1	ethylene receptor [Zea mays]	GO:0000160//phosphorelay signal transduction system;	GO:0016021//integral component of membrane;GO:0005622//intracellular anatomical structure;	GO:0000155//phosphorelay sensor kinase activity;	ko04075(Plant hormone signal transduction);ko04016(MAPK signaling pathway - plant)
Zm00001d051116	42.2392	26.1013	58.377	1.16128	0.00309409	Up Regulation	Chr4	143960387	143962013	-	630	-	K11130	sp|Q93XX8|NOP10_ARATH H/ACA ribonucleoprotein complex subunit 3-like protein OS=Arabidopsis thaliana GN=At2g20490 PE=3 SV=2	h/ACA ribonucleoprotein complex subunit 3-like protein [Zea mays]	-	-	-	ko03008(Ribosome biogenesis in eukaryotes)
Zm00001d016354	589.483	365.114	813.851	1.15642	4.34242e-15	Up Regulation	Chr5	158889636	158893874	-	1731	-	-	sp|Q9LTS4|BH041_ARATH Putative transcription factor bHLH041 OS=Arabidopsis thaliana GN=BHLH41 PE=3 SV=1	putative HLH DNA-binding domain superfamily protein [Zea mays]	-	-	-	-
Zm00001d011654	18.9285	11.7258	26.1311	1.15608	0.0428749	Up Regulation	Chr8	157636613	157637983	+	1371	GO:0006468;GO:0004674;GO:0005524	-	sp|O80888|M3K17_ARATH Mitogen-activated protein kinase kinase kinase 17 OS=Arabidopsis thaliana GN=MAPKKK17 PE=1 SV=1	PREDICTED: mitogen-activated protein kinase kinase kinase A-like [Zea mays]	GO:0006468//protein phosphorylation;	-	GO:0004674//protein serine/threonine kinase activity;GO:0005524//ATP binding;	-
Zm00001d047743	329.211	204.468	453.954	1.15067	0.0404029	Up Regulation	Chr9	140447306	140450284	+	1803	GO:0006629;GO:0016717;GO:0016021;GO:0055114	K10257	sp|P48621|FAD3C_SOYBN Omega-3 fatty acid desaturase, chloroplastic OS=Glycine max GN=FAD7 PE=2 SV=1	hypothetical protein ZEAMMB73_490609 [Zea mays]	GO:0006629//lipid metabolic process;GO:0055114//obsolete oxidation-reduction process;	GO:0016021//integral component of membrane;	GO:0016717//oxidoreductase activity, acting on paired donors, with oxidation of a pair of donors resulting in the reduction of molecular oxygen to two molecules of water;	-
Zm00001d044640	57.4443	35.7034	79.1851	1.14917	0.00142066	Up Regulation	Chr3	233816809	233822007	+	2299	-	-	sp|Q3EAQ5|PTR36_ARATH Probable peptide/nitrate transporter At3g43790 OS=Arabidopsis thaliana GN=ZIFL2 PE=2 SV=2	PREDICTED: uncharacterized protein LOC100280090 isoform X3 [Zea mays]	-	-	-	-
Zm00001d008623	38.5572	24.01	53.1044	1.1452	0.00340267	Up Regulation	Chr8	15007294	15014756	+	1949	-	K10703	sp|Q7XSZ4|HACDA_ORYSJ Very-long-chain (3R)-3-hydroxyacyl-CoA dehydratase PASTICCINO 2A OS=Oryza sativa subsp. japonica GN=PAS2A PE=2 SV=2	PREDICTED: hypothetical protein isoform X2 [Zea mays]	-	-	-	ko01040(Biosynthesis of unsaturated fatty acids);ko00062(Fatty acid elongation)
Zm00001d028931	56.4402	35.1649	77.7156	1.14407	0.0428277	Up Regulation	Chr1	51977839	51979551	+	1498	GO:0047216;GO:0006012	K18819	sp|C7G304|GOLS2_SOLLC Galactinol synthase 2 OS=Solanum lycopersicum GN=GOLS2 PE=2 SV=1	galactinol synthase 1 [Zea mays]	GO:0006012//galactose metabolic process;	-	GO:0047216//inositol 3-alpha-galactosyltransferase activity;	ko00052(Galactose metabolism)
Zm00001d034848	284.101	177.721	390.48	1.13564	4.1721e-10	Up Regulation	Chr1	303766808	303768672	+	1747	GO:0005506;GO:0020037;GO:0055114;GO:0016709;GO:0016021;GO:0098542;GO:0044550	K13029	sp|O48958|C71E1_SORBI 4-hydroxyphenylacetaldehyde oxime monooxygenase OS=Sorghum bicolor GN=CYP71E1 PE=1 SV=1	putative cytochrome P450 superfamily protein [Zea mays]	GO:0055114//obsolete oxidation-reduction process;GO:0098542//defense response to other organism;GO:0044550//secondary metabolite biosynthetic process;	GO:0016021//integral component of membrane;	GO:0005506//iron ion binding;GO:0020037//heme binding;GO:0016709//oxidoreductase activity, acting on paired donors, with incorporation or reduction of molecular oxygen, NAD(P)H as one donor, and incorporation of one atom of oxygen;	ko00460(Cyanoamino acid metabolism)
Zm00001d027874	100.425	63.2323	137.618	1.12194	1.18778e-05	Up Regulation	Chr1	16038734	16042002	-	2959	GO:0006355;GO:0003677;GO:0016602;GO:0003700	K08064	sp|Q93ZH2|NFYA3_ARATH Nuclear transcription factor Y subunit A-3 OS=Arabidopsis thaliana GN=NFYA3 PE=2 SV=2	PREDICTED: uncharacterized protein LOC100194365 isoform X3 [Zea mays]	GO:0006355//regulation of transcription, DNA-templated;	GO:0016602//CCAAT-binding factor complex;	GO:0003677//DNA binding;GO:0003700//DNA-binding transcription factor activity;	-
Zm00001d007015	114.055	71.9236	156.187	1.11874	6.93669e-05	Up Regulation	Chr2	220203442	220204047	-	606	GO:0005509	-	sp|Q93Z27|CML45_ARATH Probable calcium-binding protein CML45 OS=Arabidopsis thaliana GN=CML45 PE=1 SV=1	TPA: EF hand family protein [Zea mays]	-	-	GO:0005509//calcium ion binding;	-
Zm00001d029405	26.9099	16.986	36.8339	1.11669	0.0170019	Up Regulation	Chr1	69140925	69141753	+	510	GO:0005634;GO:0003700;GO:0006355;GO:0043565	K09338	-	unknown [Zea mays]	GO:0006355//regulation of transcription, DNA-templated;	GO:0005634//nucleus;	GO:0003700//DNA-binding transcription factor activity;GO:0043565//sequence-specific DNA binding;	-
Zm00001d049452	18.2297	11.5091	24.9502	1.11627	0.0454257	Up Regulation	Chr4	30714265	30717256	-	1790	-	-	-	hypothetical protein ZEAMMB73_526698 [Zea mays]	-	-	-	-
Zm00001d039572	336.905	213.12	460.689	1.11213	0.00765952	Up Regulation	Chr3	8161404	8161958	-	555	-	-	-	TPA: hypothetical protein ZEAMMB73_916471 [Zea mays]	-	-	-	-
Zm00001d006398	160.161	101.504	218.817	1.10818	6.85091e-05	Up Regulation	Chr2	206591023	206592594	+	801	-	-	sp|Q9LU21|PNSB3_ARATH Photosynthetic NDH subunit of subcomplex B 3, chloroplastic OS=Arabidopsis thaliana GN=PNSB3 PE=2 SV=1	electron carrier/ electron transporter/ iron ion binding protein [Zea mays]	-	-	-	-
Zm00001d039150	27.6589	17.5496	37.7683	1.10574	0.020194	Up Regulation	Chr6	171097451	171099773	-	2255	GO:0055085;GO:0016021	-	sp|Q9ASQ7|SLAH2_ARATH S-type anion channel SLAH2 OS=Arabidopsis thaliana GN=SLAH2 PE=2 SV=1	PREDICTED: S-type anion channel SLAH2-like [Zea mays]	GO:0055085//transmembrane transport;	GO:0016021//integral component of membrane;	-	-
Zm00001d031407	21.3209	13.554	29.0878	1.1017	0.0363895	Up Regulation	Chr1	189258081	189261763	-	2385	-	-	sp|Q9LMN8|WAK3_ARATH Wall-associated receptor kinase 3 OS=Arabidopsis thaliana GN=WAK3 PE=2 SV=2	TPA: putative wall-associated receptor protein kinase family protein [Zea mays]	-	-	-	-
Zm00001d009260	26.3952	16.7844	36.0061	1.10112	0.0188969	Up Regulation	Chr8	47906365	47913252	-	1315	GO:0009507;GO:0016310;GO:0004140;GO:0015937;GO:0005524;GO:0005777;GO:0005773	K00859	sp|Q94DR2|COAE_ORYSJ Dephospho-CoA kinase OS=Oryza sativa subsp. japonica GN=Os01g0360600 PE=2 SV=1	hypothetical protein ZEAMMB73_739184 [Zea mays]	GO:0016310//phosphorylation;GO:0015937//coenzyme A biosynthetic process;	GO:0009507//chloroplast;GO:0005777//peroxisome;GO:0005773//vacuole;	GO:0004140//dephospho-CoA kinase activity;GO:0005524//ATP binding;	ko00770(Pantothenate and CoA biosynthesis)
Zm00001d000168	62.98	40.1019	85.8581	1.09828	0.00204722	Up Regulation	B73V4_ctg50	189024	191498	+	2065	GO:0097027;GO:0050790;GO:0010997;GO:0051301	K03363	sp|Q9SZA4|CDC21_ARATH Cell division cycle 20.1, cofactor of APC complex OS=Arabidopsis thaliana GN=CDC20-1 PE=1 SV=1	PREDICTED: cell division cycle protein 20 isoform X1 [Zea mays]	GO:0050790//regulation of catalytic activity;GO:0051301//cell division;	-	GO:0097027//ubiquitin-protein transferase activator activity;GO:0010997//anaphase-promoting complex binding;	ko04120(Ubiquitin mediated proteolysis)
Zm00001d008498	3259.24	2082.76	4435.73	1.09068	1.6687e-10	Up Regulation	Chr8	10450076	10453191	-	1155	-	-	sp|O57734|ALAXL_PYRHO Alanyl-tRNA editing protein AlaX-L OS=Pyrococcus horikoshii (strain ATCC 700860 / DSM 12428 / JCM 9974 / NBRC 100139 / OT-3) GN=alaXL PE=3 SV=1	unknown [Zea mays]	-	-	-	-
Zm00001d011644	3095.43	1978.35	4212.5	1.09038	2.87948e-11	Up Regulation	Chr8	157385847	157391117	-	3979	-	K05658	sp|Q9FWX7|AB11B_ARATH ABC transporter B family member 11 OS=Arabidopsis thaliana GN=ABCB11 PE=2 SV=1	hypothetical protein ZEAMMB73_678152 [Zea mays]	-	-	-	ko02010(ABC transporters)
Zm00001d021321	1443.96	926.22	1961.69	1.08267	3.12861e-17	Up Regulation	Chr7	148806602	148807834	-	1233	GO:0004586;GO:0005737;GO:0033387	K01581	sp|O22616|DCOR_SOLLC Ornithine decarboxylase OS=Solanum lycopersicum GN=ODC PE=2 SV=2	TPA: hypothetical protein ZEAMMB73_329907 [Zea mays]	GO:0033387//putrescine biosynthetic process from ornithine;	GO:0005737//cytoplasm;	GO:0004586//ornithine decarboxylase activity;	ko00480(Glutathione metabolism);ko00330(Arginine and proline metabolism)
Zm00001d013550	330.064	211.821	448.307	1.08164	2.45126e-10	Up Regulation	Chr5	14087770	14088135	+	366	-	-	-	PREDICTED: KH domain-containing, RNA-binding, signal transduction-associated protein 1 [Zea mays]	-	-	-	-
Zm00001d049420	47.629	30.6039	64.654	1.07902	0.00628182	Up Regulation	Chr4	29946807	29947888	+	913	GO:0005576;GO:0030145;GO:0045735	-	sp|Q2QXJ4|GL121_ORYSJ Germin-like protein 12-1 OS=Oryza sativa subsp. japonica GN=Os12g0154700 PE=2 SV=1	PREDICTED: putative germin-like protein 12-4 [Zea mays]	-	GO:0005576//extracellular region;	GO:0030145//manganese ion binding;GO:0045735//nutrient reservoir activity;	-
Zm00001d016280	27.566	17.7202	37.4119	1.0781	0.0356091	Up Regulation	Chr5	155458102	155469870	-	3506	GO:0016021	K15285	sp|Q8GUJ1|UXT2_ARATH UDP-xylose transporter 2 OS=Arabidopsis thaliana GN=UXT2 PE=1 SV=1	PREDICTED: uncharacterized protein LOC103631087 [Zea mays]	-	GO:0016021//integral component of membrane;	-	-
Zm00001d029934	53.0858	34.1582	72.0134	1.07603	0.00155471	Up Regulation	Chr1	95220121	95221774	+	1387	GO:0003700;GO:0005634;GO:0006355;GO:0043565	K09338	sp|Q01I23|HOX17_ORYSI Homeobox-leucine zipper protein HOX17 OS=Oryza sativa subsp. indica GN=HOX17 PE=2 SV=1	PREDICTED: homeobox-leucine zipper protein HOX1-like [Zea mays]	GO:0006355//regulation of transcription, DNA-templated;	GO:0005634//nucleus;	GO:0003700//DNA-binding transcription factor activity;GO:0043565//sequence-specific DNA binding;	-
Zm00001d019758	8101.7	5219.68	10983.7	1.07333	0.000477004	Up Regulation	Chr7	56866086	56867185	-	957	-	K08099	sp|O22527|CLH1_ARATH Chlorophyllase-1 OS=Arabidopsis thaliana GN=CLH1 PE=1 SV=1	PREDICTED: chlorophyllase-2, chloroplastic-like [Zea mays]	-	-	-	ko00860(Porphyrin metabolism)
Zm00001d016841	335.835	217.159	454.512	1.06557	3.21464e-10	Up Regulation	Chr5	178195938	178198322	+	1466	GO:0016021;GO:0071949;GO:0055114;GO:0016491	-	sp|O81815|MO1_ARATH Monooxygenase 1 OS=Arabidopsis thaliana GN=MO1 PE=2 SV=1	unknown [Zea mays]	GO:0055114//obsolete oxidation-reduction process;	GO:0016021//integral component of membrane;	GO:0071949//FAD binding;GO:0016491//oxidoreductase activity;	-
Zm00001d037542	41.3987	26.7872	56.0103	1.06415	0.0199303	Up Regulation	Chr6	128781156	128781932	-	645	GO:0010181;GO:0016491;GO:0055114;GO:0045892	K03809	sp|Q9AYU0|QR2_TRIVS Quinone-oxidoreductase QR2 OS=Triphysaria versicolor PE=1 SV=1	PREDICTED: flavoprotein-like protein YCP4 [Zea mays]	GO:0055114//obsolete oxidation-reduction process;GO:0045892//negative regulation of transcription, DNA-templated;	-	GO:0010181//FMN binding;GO:0016491//oxidoreductase activity;	ko00130(Ubiquinone and other terpenoid-quinone biosynthesis)
Zm00001d028154	403.117	261.396	544.838	1.05959	0.00072173	Up Regulation	Chr1	24416953	24417897	+	945	GO:0005737;GO:0006535;GO:0009001	K00640	sp|Q10QH1|SAT4_ORYSJ Probable serine acetyltransferase 4 OS=Oryza sativa subsp. japonica GN=SAT4 PE=2 SV=1	serine acetyltransferase 2 [Zea mays]	GO:0006535//cysteine biosynthetic process from serine;	GO:0005737//cytoplasm;	GO:0009001//serine O-acetyltransferase activity;	ko00920(Sulfur metabolism);ko00270(Cysteine and methionine metabolism)
Zm00001d012088	1531.91	993.455	2070.37	1.05937	0.000750776	Up Regulation	Chr8	168007697	168007981	+	285	-	-	-	hypothetical protein ZEAMMB73_919794 [Zea mays]	-	-	-	-
Zm00001d012378	2356.88	1529.22	3184.54	1.05829	6.4233e-07	Up Regulation	Chr8	173232285	173232962	-	678	GO:0010017;GO:0005773;GO:0005794;GO:0005886	-	sp|Q9SR77|HBPL1_ARATH Heme-binding-like protein At3g10130, chloroplastic OS=Arabidopsis thaliana GN=At3g10130 PE=1 SV=1	uncharacterized protein LOC100274367 [Zea mays]	GO:0010017//red or far-red light signaling pathway;	GO:0005773//vacuole;GO:0005794//Golgi apparatus;GO:0005886//plasma membrane;	-	-
Zm00001d035021	211.339	137.499	285.179	1.05244	0.00113137	Up Regulation	Chr6	1989940	1990641	-	702	GO:0004857;GO:0043086	-	sp|Q0J8J8|PMI28_ORYSJ Pectinesterase inhibitor 28 OS=Oryza sativa subsp. japonica GN=PMEI28 PE=2 SV=1	PREDICTED: cell wall / vacuolar inhibitor of fructosidase 2-like [Zea mays]	GO:0043086//negative regulation of catalytic activity;	-	GO:0004857//enzyme inhibitor activity;	-
Zm00001d039574	326.948	212.856	441.04	1.05103	9.64519e-06	Up Regulation	Chr3	8200206	8200772	-	567	-	-	-	TPA: hypothetical protein ZEAMMB73_724211 [Zea mays]	-	-	-	-
Zm00001d018117	159.532	103.982	215.082	1.04855	1.3805e-06	Up Regulation	Chr5	214683295	214683846	-	552	-	-	-	hypothetical protein ZEAMMB73_216341 [Zea mays]	-	-	-	-
Zm00001d004750	53.678	35.099	72.257	1.04171	0.0220386	Up Regulation	Chr2	136158002	136159256	-	834	-	-	-	PREDICTED: stromal membrane-associated protein 1-like [Zea mays]	-	-	-	-
Zm00001d000008	75.7842	49.6344	101.934	1.03822	0.000311045	Up Regulation	B73V4_ctg150	572908	573968	+	893	GO:0046872	-	sp|Q2QXJ0|GL124_ORYSJ Putative germin-like protein 12-4 OS=Oryza sativa subsp. japonica GN=Os12g0155000 PE=3 SV=2	PREDICTED: putative germin-like protein 12-4 [Zea mays]	-	-	GO:0046872//metal ion binding;	-
Zm00001d019692	45.5533	29.9333	61.1734	1.03115	0.00407027	Up Regulation	Chr7	51184119	51189112	-	1933	-	-	sp|Q6GN98|EFMT1_XENLA EEF1A lysine methyltransferase 1 OS=Xenopus laevis GN=eef1akmt1 PE=2 SV=1	TPA: hypothetical protein ZEAMMB73_592594 [Zea mays]	-	-	-	-
Zm00001d038667	37.199	24.4467	49.9513	1.03089	0.0199499	Up Regulation	Chr6	162268229	162273500	+	2960	GO:0080090;GO:0044260;GO:0031323;GO:0044464;GO:0090304	K10683	sp|Q8RXD4|BRCA1_ARATH Protein BREAST CANCER SUSCEPTIBILITY 1 homolog OS=Arabidopsis thaliana GN=BRCA1 PE=1 SV=1	PREDICTED: protein BREAST CANCER SUSCEPTIBILITY 1 homolog [Zea mays]	GO:0080090//regulation of primary metabolic process;GO:0044260//cellular macromolecule metabolic process;GO:0031323//regulation of cellular metabolic process;GO:0090304//nucleic acid metabolic process;	GO:0044464//obsolete cell part;	-	ko03440(Homologous recombination)
Zm00001d003358	945.771	621.992	1269.55	1.02935	2.07117e-14	Up Regulation	Chr2	41528672	41529144	+	342	GO:0030001;GO:0046916;GO:0005737;GO:0046914	-	sp|Q9SSF0|HIP16_ARATH Heavy metal-associated isoprenylated plant protein 16 OS=Arabidopsis thaliana GN=HIPP16 PE=2 SV=1	TPA: hypothetical protein ZEAMMB73_318699 [Zea mays]	GO:0030001//metal ion transport;GO:0046916//cellular transition metal ion homeostasis;	GO:0005737//cytoplasm;	GO:0046914//transition metal ion binding;	-
Zm00001d039573	237.541	156.371	318.711	1.02728	6.16164e-08	Up Regulation	Chr3	8182308	8182853	-	546	-	-	-	TPA: hypothetical protein ZEAMMB73_916471 [Zea mays]	-	-	-	-
Zm00001d042098	82.533	54.3523	110.714	1.02642	0.000341668	Up Regulation	Chr3	150672697	150673480	-	681	GO:0016740	K00799	sp|P32111|GSTX1_SOLTU Probable glutathione S-transferase OS=Solanum tuberosum GN=PRP1 PE=2 SV=1	PREDICTED: probable glutathione S-transferase [Zea mays]	-	-	GO:0016740//transferase activity;	ko00480(Glutathione metabolism)
Zm00001d008552	30.1106	19.839	40.3823	1.02539	0.0199304	Up Regulation	Chr8	12747963	12748690	+	627	-	-	-	PREDICTED: uncharacterized protein LOC103634794 [Zea mays]	-	-	-	-
Zm00001d015496	25.3112	16.6825	33.94	1.02465	0.0321053	Up Regulation	Chr5	93747095	93751463	+	1020	-	-	-	hypothetical protein ZEAMMB73_283224 [Zea mays]	-	-	-	-
Zm00001d017994	374.542	247.399	501.686	1.01995	1.53951e-09	Up Regulation	Chr5	211567137	211568207	+	1071	-	-	sp|O48716|JGB_ARATH Protein JINGUBANG OS=Arabidopsis thaliana GN=JGB PE=1 SV=1	PREDICTED: transcription initiation factor TFIID subunit 5 [Zea mays]	-	-	-	-
Zm00001d049957	82.5693	54.6126	110.526	1.01708	0.0109025	Up Regulation	Chr4	55492468	55496164	-	2660	-	K04121	sp|Q0JA82|KS1_ORYSJ Ent-kaur-16-ene synthase, chloroplastic OS=Oryza sativa subsp. japonica GN=KS1 PE=1 SV=1	hypothetical protein ZEAMMB73_371062 [Zea mays]	-	-	-	ko00904(Diterpenoid biosynthesis)
Zm00001d031599	96.713	64.0655	129.361	1.01378	0.0057581	Up Regulation	Chr1	195873413	195875927	+	934	-	K02732	sp|O64464|PSB1_ORYSJ Proteasome subunit beta type-1 OS=Oryza sativa subsp. japonica GN=PBF1 PE=2 SV=1	TPA: proteasome subunit beta type [Zea mays]	-	-	-	ko03050(Proteasome)
Zm00001d002082	23.1293	15.3238	30.9348	1.01346	0.0471548	Up Regulation	Chr2	5631271	5638279	-	5865	-	K10882	sp|C5H8J1|EME1B_ARATH Crossover junction endonuclease EME1B OS=Arabidopsis thaliana GN=EME1B PE=1 SV=1	TPA: hypothetical protein ZEAMMB73_940396 [Zea mays]	-	-	-	ko03440(Homologous recombination)
Zm00001d000380	26.3588	17.4859	35.2316	1.01068	0.0344549	Up Regulation	B73V4_ctg24	17371	19441	-	1171	-	-	sp|Q6NLC8|Y1648_ARATH Uncharacterized protein At1g66480 OS=Arabidopsis thaliana GN=At1g66480 PE=2 SV=1	uncharacterized protein LOC100501255 [Zea mays]	-	-	-	-
Zm00001d021683	1363.02	904.951	1821.09	1.00889	1.60323e-13	Up Regulation	Chr7	159950207	159953273	+	2386	-	-	sp|O81906|B120_ARATH G-type lectin S-receptor-like serine/threonine-protein kinase B120 OS=Arabidopsis thaliana GN=B120 PE=2 SV=1	PREDICTED: putative cysteine-rich receptor-like protein kinase 20 [Zea mays]	-	-	-	-
Zm00001d019550	54.5867	36.3487	72.8247	1.00252	0.00750573	Up Regulation	Chr7	41861976	41864144	-	1133	-	-	-	TPA: hypothetical protein ZEAMMB73_929947 [Zea mays]	-	-	-	-
Zm00001d032781	3456.54	4609.56	2303.52	-1.00079	1.82395e-08	Down Regulation	Chr1	237933326	237950976	+	5943	-	-	sp|Q94HW2|POLR1_ARATH Retrovirus-related Pol polyprotein from transposon RE1 OS=Arabidopsis thaliana GN=RE1 PE=2 SV=1	retrotransposon protein, putative, unclassified [Oryza sativa Japonica Group]	-	-	-	-
Zm00001d010606	565.447	754.793	376.1	-1.00496	0.000363062	Down Regulation	Chr8	121735846	121745421	+	7391	GO:0003676;GO:0016021	-	sp|Q8RWG3|RER6_ARATH Protein RETICULATA-RELATED 6, chloroplastic OS=Arabidopsis thaliana GN=RER6 PE=2 SV=1	Polycomb group protein EMBRYONIC FLOWER 2 [Triticum urartu]	-	GO:0016021//integral component of membrane;	GO:0003676//nucleic acid binding;	-
Zm00001d018623	104.129	139.132	69.1261	-1.00915	0.0167805	Down Regulation	Chr7	1246476	1247258	+	783	GO:0045156;GO:0009654;GO:0009767;GO:0005509;GO:0009344;GO:0009535;GO:0019898	K08901	sp|Q9SGH4|PNSL3_ARATH Photosynthetic NDH subunit of lumenal location 3, chloroplastic OS=Arabidopsis thaliana GN=PNSL3 PE=1 SV=1	oxygen evolving enhancer protein 3 containing protein [Zea mays]	GO:0009767//photosynthetic electron transport chain;	GO:0009654//photosystem II oxygen evolving complex;GO:0009344//nitrite reductase complex [NAD(P)H];GO:0009535//chloroplast thylakoid membrane;GO:0019898//extrinsic component of membrane;	GO:0045156//electron transporter, transferring electrons within the cyclic electron transport pathway of photosynthesis activity;GO:0005509//calcium ion binding;	ko00195(Photosynthesis)
Zm00001d007383	2360.26	3155.8	1564.72	-1.0121	2.44476e-09	Down Regulation	Chr2	230345638	230366608	+	5321	GO:0016020	-	sp|P11369|LORF2_MOUSE LINE-1 retrotransposable element ORF2 protein OS=Mus musculus GN=Pol PE=1 SV=2	H0215A08.3 [Oryza sativa Indica Group]	-	GO:0016020//membrane;	-	-
Zm00001d013725	26.9084	35.9808	17.836	-1.01244	0.0368967	Down Regulation	Chr5	18631981	18633840	+	1684	GO:0055114;GO:0016491;GO:0005506	-	sp|Q39111|GAOX2_ARATH Gibberellin 20 oxidase 2 OS=Arabidopsis thaliana GN=GA20OX2 PE=2 SV=1	hypothetical protein ZEAMMB73_450421 [Zea mays]	GO:0055114//obsolete oxidation-reduction process;	-	GO:0016491//oxidoreductase activity;GO:0005506//iron ion binding;	-
Zm00001d051130	59.9583	80.2299	39.6868	-1.01548	0.00185115	Down Regulation	Chr4	145118778	145122364	-	2560	GO:0046577;GO:0055114;GO:0016020;GO:0050660	K17756	sp|B5WWZ9|FAO2_LOTJA Long-chain-alcohol oxidase FAO2 OS=Lotus japonicus GN=FAO2 PE=2 SV=1	unknown [Zea mays]	GO:0055114//obsolete oxidation-reduction process;	GO:0016020//membrane;	GO:0046577//long-chain-alcohol oxidase activity;GO:0050660//flavin adenine dinucleotide binding;	-
Zm00001d031893	225.686	302.017	149.356	-1.01587	0.00721729	Down Regulation	Chr1	205617823	205620362	+	2091	GO:0016747	K19747	sp|Q9FF86|DCR_ARATH BAHD acyltransferase DCR OS=Arabidopsis thaliana GN=DCR PE=2 SV=1	acyltransferase [Zea mays]	-	-	GO:0016747//acyltransferase activity, transferring groups other than amino-acyl groups;	-
Zm00001d038772	151.188	202.548	99.8273	-1.02076	0.00673657	Down Regulation	Chr6	164180911	164182075	+	1165	GO:0046872	-	sp|Q65X92|C3H37_ORYSJ Zinc finger CCCH domain-containing protein 37 OS=Oryza sativa subsp. japonica GN=Os05g0525900 PE=2 SV=1	CCCH transcription factor [Zea mays]	-	-	GO:0046872//metal ion binding;	-
Zm00001d038768	139.9	187.489	92.3124	-1.02221	4.21872e-06	Down Regulation	Chr6	164162505	164164754	+	1274	-	-	sp|Q9SUR3|RTNLA_ARATH Reticulon-like protein B1 OS=Arabidopsis thaliana GN=RTNLB1 PE=1 SV=1	hypothetical protein ZEAMMB73_677867, partial [Zea mays]	-	-	-	-
Zm00001d020984	302.793	405.873	199.713	-1.0231	2.84279e-09	Down Regulation	Chr7	139074709	139076907	-	1543	GO:0016491;GO:0055114	K00306	sp|Q9SJA7|SOX_ARATH Probable sarcosine oxidase OS=Arabidopsis thaliana GN=At2g24580 PE=2 SV=1	unknown [Zea mays]	GO:0055114//obsolete oxidation-reduction process;	-	GO:0016491//oxidoreductase activity;	ko04146(Peroxisome);ko00310(Lysine degradation);ko00260(Glycine, serine and threonine metabolism)
Zm00001d022326	248.756	333.48	164.032	-1.02362	2.75349e-05	Down Regulation	Chr7	175514899	175515924	-	1026	GO:0016787;GO:0008152	-	sp|Q9LT10|CXE18_ARATH Probable carboxylesterase 18 OS=Arabidopsis thaliana GN=CXE18 PE=1 SV=1	TPA: gibberellin receptor GID1L2 [Zea mays]	GO:0008152//metabolic process;	-	GO:0016787//hydrolase activity;	-
Zm00001d051656	23.4281	31.42	15.4362	-1.02537	0.0375974	Down Regulation	Chr4	165895866	165903079	-	1808	GO:0019878;GO:0000287;GO:0008897	K06133	-	hypothetical protein ZEAMMB73_461239 [Zea mays]	GO:0019878//lysine biosynthetic process via aminoadipic acid;	-	GO:0000287//magnesium ion binding;GO:0008897//holo-[acyl-carrier-protein] synthase activity;	ko00770(Pantothenate and CoA biosynthesis)
Zm00001d051567	25.0263	33.5687	16.4839	-1.02606	0.0366301	Down Regulation	Chr4	162923074	162924909	-	1392	GO:0009941	-	sp|P19076|DMPD_PSEUF 2-hydroxymuconate semialdehyde hydrolase OS=Pseudomonas sp. (strain CF600) GN=dmpD PE=3 SV=1	uncharacterized protein LOC100272809 [Zea mays]	-	GO:0009941//chloroplast envelope;	-	-
Zm00001d027928	442.205	593.2	291.209	-1.02647	8.65483e-11	Down Regulation	Chr1	17833120	17833935	-	816	GO:0003677;GO:0006355;GO:0005634;GO:0003700	-	sp|Q8H0T5|ERF73_ARATH Ethylene-responsive transcription factor ERF073 OS=Arabidopsis thaliana GN=ERF073 PE=2 SV=1	putative AP2/EREBP transcription factor superfamily protein [Zea mays]	GO:0006355//regulation of transcription, DNA-templated;	GO:0005634//nucleus;	GO:0003677//DNA binding;GO:0003700//DNA-binding transcription factor activity;	-
Zm00001d029645	44.082	59.1428	29.0213	-1.02709	0.0279286	Down Regulation	Chr1	80944986	80946641	+	1560	GO:1904659;GO:0005351;GO:0005355;GO:0046323;GO:0005887;GO:0015992	-	sp|Q8VZ80|PLT5_ARATH Polyol transporter 5 OS=Arabidopsis thaliana GN=PLT5 PE=1 SV=2	TPA: hypothetical protein ZEAMMB73_850316 [Zea mays]	GO:1904659//glucose transmembrane transport;GO:0046323//glucose import;	GO:0005887//integral component of plasma membrane;	GO:0005351//carbohydrate:proton symporter activity;GO:0005355//glucose transmembrane transporter activity;	-
Zm00001d013191	40.7437	54.6778	26.8096	-1.02821	0.0445181	Down Regulation	Chr5	6160424	6160777	-	354	GO:0009512;GO:0016021	-	sp|P80883|PETM_SPIOL Cytochrome b6-f complex subunit 7 (Fragment) OS=Spinacia oleracea GN=petM PE=1 SV=1	unknown [Zea mays]	-	GO:0009512//cytochrome b6f complex;GO:0016021//integral component of membrane;	-	-
Zm00001d022424	1537.37	2063.58	1011.16	-1.02913	0.000216818	Down Regulation	Chr7	177373961	177375996	+	1409	-	-	sp|D2SMN4|NAMB1_HORVS NAC transcription factor NAM-B1 OS=Hordeum vulgare subsp. spontaneum GN=NAM-B1 PE=4 SV=1	TPA: putative NAC domain transcription factor superfamily protein [Zea mays]	-	-	-	-
Zm00001d032570	33.1274	44.4668	21.788	-1.0292	0.0133301	Down Regulation	Chr1	230853577	230855383	-	1417	-	-	sp|P95276|EPHB_MYCTO Epoxide hydrolase B OS=Mycobacterium tuberculosis (strain CDC 1551 / Oshkosh) GN=MT1988 PE=1 SV=2	uncharacterized protein LOC100383654 [Zea mays]	-	-	-	-
Zm00001d041709	27.0882	36.3632	17.8133	-1.02953	0.0284657	Down Regulation	Chr3	134442050	134444575	+	2526	GO:0016021	-	-	uncharacterized protein LOC100383326 [Zea mays]	-	GO:0016021//integral component of membrane;	-	-
Zm00001d036951	108.984	146.31	71.6586	-1.02982	4.91843e-05	Down Regulation	Chr6	107194843	107195520	+	678	GO:0006749;GO:0009407;GO:0005737;GO:0004364	K00799	sp|Q10CE7|GSTU1_ORYSJ Probable glutathione S-transferase GSTU1 OS=Oryza sativa subsp. japonica GN=GSTU1 PE=1 SV=1	unknown [Zea mays]	GO:0006749//glutathione metabolic process;GO:0009407//toxin catabolic process;	GO:0005737//cytoplasm;	GO:0004364//glutathione transferase activity;	ko00480(Glutathione metabolism)
Zm00001d023343	685.833	921.128	450.537	-1.03176	0.00126729	Down Regulation	Chr10	3824749	3825745	-	902	GO:0006869;GO:0008289	-	sp|P19656|NLTP_MAIZE Non-specific lipid-transfer protein OS=Zea mays PE=1 SV=1	non-specific lipid-transfer protein precursor [Zea mays]	GO:0006869//lipid transport;	-	GO:0008289//lipid binding;	-
Zm00001d024541	256.246	344.315	168.177	-1.03375	3.87727e-05	Down Regulation	Chr10	77459850	77461526	+	1677	GO:0016614;GO:0050660;GO:0055114	-	sp|P93479|RETO_PAPSO Reticuline oxidase OS=Papaver somniferum GN=BBE1 PE=2 SV=1	PREDICTED: reticuline oxidase-like [Zea mays]	GO:0055114//obsolete oxidation-reduction process;	-	GO:0016614//oxidoreductase activity, acting on CH-OH group of donors;GO:0050660//flavin adenine dinucleotide binding;	-
Zm00001d017867	42.8682	57.6708	28.0657	-1.03903	0.00523132	Down Regulation	Chr5	209143689	209145255	+	1437	GO:0004190;GO:0006508	-	sp|Q8S9J6|ASPA_ARATH Aspartyl protease family protein At5g10770 OS=Arabidopsis thaliana GN=At5g10770 PE=2 SV=1	uncharacterized protein LOC100273550 precursor [Zea mays]	GO:0006508//proteolysis;	-	GO:0004190//aspartic-type endopeptidase activity;	-
Zm00001d040724	21.5484	28.9899	14.1069	-1.03915	0.0482426	Down Regulation	Chr3	60048141	60062020	-	4338	GO:0006310;GO:0006284;GO:0015074;GO:0003824;GO:0008270;GO:0003677	-	sp|P10978|POLX_TOBAC Retrovirus-related Pol polyprotein from transposon TNT 1-94 OS=Nicotiana tabacum PE=2 SV=1	AC084763_20 putative gag-pol polyprotein [Oryza sativa Japonica Group]	GO:0006310//DNA recombination;GO:0006284//base-excision repair;GO:0015074//DNA integration;	-	GO:0003824//catalytic activity;GO:0008270//zinc ion binding;GO:0003677//DNA binding;	-
Zm00001d038894	2379.86	3202.38	1557.34	-1.04006	0.0104601	Down Regulation	Chr6	166576973	166590299	-	2036	-	-	sp|Q9S713|STT7_ARATH Serine/threonine-protein kinase STN7, chloroplastic OS=Arabidopsis thaliana GN=STN7 PE=1 SV=1	TPA: hypothetical protein ZEAMMB73_990381 [Zea mays]	-	-	-	-
Zm00001d002799	122.14	164.46	79.8198	-1.04291	1.52547e-05	Down Regulation	Chr2	22972434	22973879	-	1315	GO:0043565;GO:0006355;GO:0003700;GO:0005634	-	sp|Q01IK0|HOX22_ORYSI Homeobox-leucine zipper protein HOX22 OS=Oryza sativa subsp. indica GN=HOX22 PE=2 SV=2	PREDICTED: homeobox-leucine zipper protein HOX22-like [Zea mays]	GO:0006355//regulation of transcription, DNA-templated;	GO:0005634//nucleus;	GO:0043565//sequence-specific DNA binding;GO:0003700//DNA-binding transcription factor activity;	-
Zm00001d042809	212.476	286.159	138.792	-1.04389	7.99254e-08	Down Regulation	Chr3	180800042	180806507	-	5486	-	K13946	sp|Q5N892|LAX11_ORYSJ Auxin transporter-like protein 1 OS=Oryza sativa subsp. japonica GN=Os01g0856500 PE=2 SV=2	TPA: hypothetical protein ZEAMMB73_201637 [Zea mays]	-	-	-	ko04075(Plant hormone signal transduction)
Zm00001d007301	49.4982	66.6641	32.3324	-1.04393	0.00220092	Down Regulation	Chr2	227279908	227283960	+	2992	GO:0016853	K09580	sp|P52588|PDI_MAIZE Protein disulfide-isomerase OS=Zea mays GN=PDI PE=2 SV=1	uncharacterized protein LOC100857026 precursor [Zea mays]	-	-	GO:0016853//isomerase activity;	ko04141(Protein processing in endoplasmic reticulum)
Zm00001d036388	22.0597	29.719	14.4004	-1.04527	0.0452047	Down Regulation	Chr6	86354659	86356906	-	1501	-	-	-	PREDICTED: uncharacterized protein LOC100278560 isoform X1 [Zea mays]	-	-	-	-
Zm00001d042580	65.6448	88.4888	42.8007	-1.04786	0.000679143	Down Regulation	Chr3	172642954	172645804	-	2011	GO:0005739;GO:0003677;GO:0006355;GO:0005634	-	sp|Q9ZVP8|NAC35_ARATH NAC domain-containing protein 35 OS=Arabidopsis thaliana GN=NAC035 PE=1 SV=2	unknown [Zea mays]	GO:0006355//regulation of transcription, DNA-templated;	GO:0005739//mitochondrion;GO:0005634//nucleus;	GO:0003677//DNA binding;	-
Zm00001d027387	5013.46	6760.35	3266.58	-1.04932	5.73247e-05	Down Regulation	Chr1	4133373	4135619	-	2247	GO:0004252;GO:0006508;GO:0005618	-	sp|O64495|SBT12_ARATH Subtilisin-like protease SBT1.2 OS=Arabidopsis thaliana GN=SBT1.2 PE=2 SV=1	TPA: putative subtilase family protein [Zea mays]	GO:0006508//proteolysis;	GO:0005618//cell wall;	GO:0004252//serine-type endopeptidase activity;	-
Zm00001d039139	127.829	172.405	83.2524	-1.05024	0.0171248	Down Regulation	Chr6	170961639	170962935	-	995	-	-	sp|Q8VYE5|E1312_ARATH Glucan endo-1,3-beta-glucosidase 12 OS=Arabidopsis thaliana GN=At4g29360 PE=1 SV=1	PREDICTED: glucan endo-1,3-beta-glucosidase-like protein 3 isoform X2 [Zea mays]	-	-	-	-
Zm00001d006340	122.988	165.934	80.0414	-1.0518	0.000356482	Down Regulation	Chr2	205015688	205019006	+	1456	-	-	-	hypothetical protein SORBI_002G296900 [Sorghum bicolor]	-	-	-	-
Zm00001d002958	96.4678	130.201	62.7347	-1.05341	0.000602758	Down Regulation	Chr2	28096160	28097300	+	1011	-	-	sp|Q9FTA0|GEML4_ARATH GEM-like protein 4 OS=Arabidopsis thaliana GN=At5g08350 PE=2 SV=1	FIP1 [Zea mays]	-	-	-	-
Zm00001d043954	2303.83	3109.44	1498.22	-1.05341	0.000238482	Down Regulation	Chr3	214757882	214765155	-	2885	GO:0016740	-	sp|Q5SN53|MPK8_ORYSJ Mitogen-activated protein kinase 8 OS=Oryza sativa subsp. japonica GN=MPK8 PE=2 SV=2	PREDICTED: uncharacterized protein LOC103627756 [Zea mays]	-	-	GO:0016740//transferase activity;	-
Zm00001d048481	65.1444	88.0248	42.264	-1.05848	0.000616834	Down Regulation	Chr9	157030533	157034917	+	2879	-	-	-	uncharacterized protein LOC100383385 [Zea mays]	-	-	-	-
Zm00001d052482	553.073	747.376	358.769	-1.05878	3.0039e-06	Down Regulation	Chr4	190922252	190924942	-	321	GO:0004751;GO:0009052	K01807	sp|Q9ZU38|RPI2_ARATH Probable ribose-5-phosphate isomerase 2 OS=Arabidopsis thaliana GN=RPI2 PE=1 SV=1	ribose-5-phosphate isomerase [Zea mays]	GO:0009052//pentose-phosphate shunt, non-oxidative branch;	-	GO:0004751//ribose-5-phosphate isomerase activity;	ko00710(Carbon fixation in photosynthetic organisms);ko00030(Pentose phosphate pathway)
Zm00001d011301	21.7923	29.4542	14.1304	-1.05967	0.0400625	Down Regulation	Chr8	146174056	146176755	+	2700	GO:0003844;GO:0043169;GO:0005978;GO:0004553	K00700	sp|D2WL32|GLGB3_ARATH 1,4-alpha-glucan-branching enzyme 3, chloroplastic/amyloplastic OS=Arabidopsis thaliana GN=SBE3 PE=1 SV=1	starch branching enzyme III [Zea mays]	GO:0005978//glycogen biosynthetic process;	-	GO:0003844//1,4-alpha-glucan branching enzyme activity;GO:0043169//cation binding;GO:0004553//hydrolase activity, hydrolyzing O-glycosyl compounds;	ko00500(Starch and sucrose metabolism)
Zm00001d032897	164.193	221.981	106.404	-1.06088	4.31849e-07	Down Regulation	Chr1	242037797	242040088	-	1636	GO:0008375;GO:0016020	-	sp|Q9LFQ0|GT14B_ARATH Beta-glucuronosyltransferase GlcAT14B OS=Arabidopsis thaliana GN=GLCAT14B PE=2 SV=1	unknown [Zea mays]	-	GO:0016020//membrane;	GO:0008375//acetylglucosaminyltransferase activity;	-
Zm00001d031526	29.5399	39.9562	19.1235	-1.06307	0.0178289	Down Regulation	Chr1	192898539	192899528	+	990	-	-	sp|Q9M2A1|PP263_ARATH Pentatricopeptide repeat-containing protein At3g42630 OS=Arabidopsis thaliana GN=At3g42630 PE=2 SV=2	PREDICTED: pentatricopeptide repeat-containing protein At3g42630-like [Zea mays]	-	-	-	-
Zm00001d015084	365.321	495.001	235.641	-1.07084	3.96455e-05	Down Regulation	Chr5	74823634	74826133	-	1683	GO:0008289;GO:0016021	-	-	PREDICTED: uncharacterized protein LOC100191642 isoform X1 [Zea mays]	-	GO:0016021//integral component of membrane;	GO:0008289//lipid binding;	-
Zm00001d011900	25.6377	34.777	16.4984	-1.07581	0.0276747	Down Regulation	Chr8	164238449	164244768	-	1892	GO:0097159;GO:1901363	K13207	sp|Q8LFS6|BRN1L_ARATH RNA-binding protein BRN1 OS=Arabidopsis thaliana GN=BRN1 PE=2 SV=1	uncharacterized protein LOC100286166 [Zea mays]	-	-	GO:0097159//organic cyclic compound binding;GO:1901363//heterocyclic compound binding;	-
Zm00001d012964	64.9361	88.0886	41.7835	-1.07602	0.000594925	Down Regulation	Chr5	2431015	2437696	+	6412	-	-	-	unknown [Zea mays]	-	-	-	-
Zm00001d051420	71.6366	97.2334	46.0398	-1.07857	0.0250993	Down Regulation	Chr4	157872166	157873662	-	1419	GO:0006950;GO:0009415	-	-	unknown [Zea mays]	GO:0006950//response to stress;GO:0009415//response to water;	-	-	-
Zm00001d039040	176.593	239.725	113.46	-1.0792	0.00378631	Down Regulation	Chr6	169031091	169031891	+	801	GO:0009941;GO:0010287;GO:0009523;GO:0009522;GO:0018298;GO:0009768;GO:0016168;GO:0046872;GO:0016021;GO:0009535;GO:0009416;GO:0031409	K08912	sp|P06671|CB22_MAIZE Chlorophyll a-b binding protein, chloroplastic OS=Zea mays PE=2 SV=1	unknown [Zea mays]	GO:0018298//protein-chromophore linkage;GO:0009768//photosynthesis, light harvesting in photosystem I;GO:0009416//response to light stimulus;	GO:0009941//chloroplast envelope;GO:0010287//plastoglobule;GO:0009523//photosystem II;GO:0009522//photosystem I;GO:0016021//integral component of membrane;GO:0009535//chloroplast thylakoid membrane;	GO:0016168//chlorophyll binding;GO:0046872//metal ion binding;GO:0031409//pigment binding;	ko00196(Photosynthesis - antenna proteins)
Zm00001d031657	239.201	324.737	153.666	-1.07947	1.33947e-08	Down Regulation	Chr1	197692665	197700005	-	2533	GO:0003993;GO:0016311;GO:0046872	-	sp|Q8H1R2|PPA24_ARATH Probable inactive purple acid phosphatase 24 OS=Arabidopsis thaliana GN=PAP24 PE=2 SV=1	uncharacterized protein LOC100191759 precursor [Zea mays]	GO:0016311//dephosphorylation;	-	GO:0003993//acid phosphatase activity;GO:0046872//metal ion binding;	-
Zm00001d045935	1076.42	1461.63	691.216	-1.08036	0.000158019	Down Regulation	Chr9	47746695	47747102	+	408	-	-	-	hypothetical protein ZEAMMB73_203847 [Zea mays]	-	-	-	-
Zm00001d026154	58.6511	79.7163	37.586	-1.08468	0.000837311	Down Regulation	Chr10	139926048	139927942	-	871	-	K00432	sp|O48646|GPX6_ARATH Probable phospholipid hydroperoxide glutathione peroxidase 6, mitochondrial OS=Arabidopsis thaliana GN=GPX6 PE=2 SV=2	glutathione peroxidase [Zea mays]	-	-	-	ko00590(Arachidonic acid metabolism);ko00480(Glutathione metabolism)
Zm00001d022153	48.1929	65.5043	30.8815	-1.08485	0.0202763	Down Regulation	Chr7	171356492	171370857	+	10412	GO:0016021;GO:0008889;GO:0006629	K01126	sp|Q9FJ62|GPDL4_ARATH Glycerophosphodiester phosphodiesterase GDPDL4 OS=Arabidopsis thaliana GN=GDPDL4 PE=1 SV=1	unknown [Zea mays]	GO:0006629//lipid metabolic process;	GO:0016021//integral component of membrane;	GO:0008889//glycerophosphodiester phosphodiesterase activity;	ko00564(Glycerophospholipid metabolism)
Zm00001d032230	20.74	28.1942	13.2857	-1.08552	0.04986	Down Regulation	Chr1	218044839	218047096	-	1563	-	-	sp|B1B1U3|ZSS1_ZINZE Alpha-humulene synthase OS=Zingiber zerumbet GN=ZSS1 PE=1 SV=1	LOC542156 [Zea mays]	-	-	-	-
Zm00001d042574	404.678	550.297	259.06	-1.08693	6.23953e-09	Down Regulation	Chr3	172353120	172353404	-	285	GO:0016021	-	-	TPA: hypothetical protein ZEAMMB73_000948 [Zea mays]	-	GO:0016021//integral component of membrane;	-	-
Zm00001d027505	29.2799	39.841	18.7187	-1.08977	0.0172031	Down Regulation	Chr1	6915078	6918536	-	2773	GO:0005488	-	sp|P08770|TRA1_MAIZE Putative AC transposase OS=Zea mays PE=2 SV=2	PREDICTED: zinc finger BED domain-containing protein RICESLEEPER 2-like [Setaria italica]	-	-	GO:0005488//binding;	-
Zm00001d051700	100.289	136.525	64.0523	-1.09185	2.98826e-05	Down Regulation	Chr4	167124669	167125430	-	762	GO:0003677;GO:0006355;GO:0016747	-	sp|Q6Z345|DOF4_ORYSJ Dof zinc finger protein 4 OS=Oryza sativa subsp. japonica GN=DOF4 PE=2 SV=1	hypothetical protein ZEAMMB73_629493 [Zea mays]	GO:0006355//regulation of transcription, DNA-templated;	-	GO:0003677//DNA binding;GO:0016747//acyltransferase activity, transferring groups other than amino-acyl groups;	-
Zm00001d018687	40.4311	55.0809	25.7813	-1.09523	0.0050239	Down Regulation	Chr7	2641390	2648016	+	5840	-	-	sp|Q7XA40|RGA3_SOLBU Putative disease resistance protein RGA3 OS=Solanum bulbocastanum GN=RGA3 PE=2 SV=2	PREDICTED: uncharacterized protein LOC103631897 [Zea mays]	-	-	-	-
Zm00001d032740	359.117	489.404	228.831	-1.09675	2.01969e-06	Down Regulation	Chr1	237003744	237006992	-	2013	GO:0016021;GO:0006810;GO:0005215	-	sp|Q9FNL7|PTR3_ARATH Protein NRT1/ PTR FAMILY 5.2 OS=Arabidopsis thaliana GN=NPF5.2 PE=2 SV=1	PREDICTED: protein NRT1/ PTR FAMILY 5.2-like [Zea mays]	GO:0006810//transport;	GO:0016021//integral component of membrane;	GO:0005215//transporter activity;	-
Zm00001d045203	32.9188	44.8944	20.9432	-1.10005	0.0112668	Down Regulation	Chr9	15993040	15994659	+	1267	GO:0009987	K14484	sp|Q5VRR0|IAA20_ORYSJ Auxin-responsive protein IAA20 OS=Oryza sativa subsp. japonica GN=IAA20 PE=2 SV=1	uncharacterized protein LOC107522023 [Zea mays]	GO:0009987//cellular process;	-	-	ko04075(Plant hormone signal transduction)
Zm00001d032926	34.4095	46.9342	21.8847	-1.10072	0.0182576	Down Regulation	Chr1	243418415	243419837	+	1333	GO:0047746;GO:0015996	K08099	sp|Q9M7I7|CLH2_ARATH Chlorophyllase-2, chloroplastic OS=Arabidopsis thaliana GN=CLH2 PE=1 SV=1	chlorophyllase-2 [Zea mays]	GO:0015996//chlorophyll catabolic process;	-	GO:0047746//chlorophyllase activity;	ko00860(Porphyrin metabolism)
Zm00001d049096	125.744	171.55	79.938	-1.10168	2.48773e-06	Down Regulation	Chr4	15938197	15939261	-	1065	-	-	-	uncharacterized protein LOC100193887 [Zea mays]	-	-	-	-
Zm00001d013126	51.7585	70.6285	32.8885	-1.10267	0.00132882	Down Regulation	Chr5	5155184	5157887	+	1772	-	-	-	uncharacterized protein LOC100278482 [Zea mays]	-	-	-	-
Zm00001d042730	39.6765	54.1424	25.2107	-1.10272	0.00486785	Down Regulation	Chr3	178426779	178427189	-	411	GO:0005634;GO:0000786;GO:0046982;GO:0003677	K11253	sp|P59226|H32_ARATH Histone H3.2 OS=Arabidopsis thaliana GN=HTR2 PE=1 SV=2	hypothetical protein POPTR_0001s05450g [Populus trichocarpa]	-	GO:0005634//nucleus;GO:0000786//nucleosome;	GO:0046982//protein heterodimerization activity;GO:0003677//DNA binding;	-
Zm00001d032608	1217.73	1661.87	773.585	-1.10318	2.29128e-06	Down Regulation	Chr1	231931416	231934263	-	1268	-	K07407	sp|Q9FT97|AGAL1_ARATH Alpha-galactosidase 1 OS=Arabidopsis thaliana GN=AGAL1 PE=2 SV=1	alpha-galactosidase precursor [Zea mays]	-	-	-	ko00603(Glycosphingolipid biosynthesis - globo and isoglobo series);ko00600(Sphingolipid metabolism);ko00561(Glycerolipid metabolism);ko00052(Galactose metabolism)
Zm00001d034324	32.1643	43.9431	20.3855	-1.1081	0.0115102	Down Regulation	Chr1	289238687	289240063	-	1377	GO:0005634;GO:0016021;GO:0005737	-	-	TPA: hypothetical protein ZEAMMB73_042143 [Zea mays]	-	GO:0005634//nucleus;GO:0016021//integral component of membrane;GO:0005737//cytoplasm;	-	-
Zm00001d017677	25.5249	34.8744	16.1755	-1.10836	0.0202723	Down Regulation	Chr5	204020338	204023940	+	1791	-	-	sp|Q9C7T4|BH096_ARATH Transcription factor bHLH96 OS=Arabidopsis thaliana GN=BHLH96 PE=1 SV=1	unknown [Zea mays]	-	-	-	-
Zm00001d053763	19.2187	26.259	12.1784	-1.10849	0.0483319	Down Regulation	Chr4	240654631	240663764	-	1891	GO:0016021;GO:0008375	-	-	PREDICTED: uncharacterized protein LOC100274672 isoform X1 [Zea mays]	-	GO:0016021//integral component of membrane;	GO:0008375//acetylglucosaminyltransferase activity;	-
Zm00001d014072	677.868	926.462	429.273	-1.10984	0.000267361	Down Regulation	Chr5	31557770	31558015	-	246	-	-	-	PREDICTED: uncharacterized protein LOC103626187 [Zea mays]	-	-	-	-
Zm00001d035462	75.4061	103.193	47.6189	-1.11574	0.000306037	Down Regulation	Chr6	27973065	27977307	+	1601	GO:0055114;GO:0051213;GO:0005506	-	sp|Q9SRM3|DIOX6_ARATH Probable 2-oxoglutarate-dependent dioxygenase At3g111800 OS=Arabidopsis thaliana GN=At3g11180 PE=2 SV=1	PREDICTED: leucoanthocyanidin dioxygenase-like [Zea mays]	GO:0055114//obsolete oxidation-reduction process;	-	GO:0051213//dioxygenase activity;GO:0005506//iron ion binding;	-
Zm00001d028750	9674.38	13246.8	6101.93	-1.11831	6.56093e-15	Down Regulation	Chr1	45286331	45290076	-	2202	-	K01953	sp|Q10MX3|ASNS1_ORYSJ Asparagine synthetase [glutamine-hydrolyzing] 1 OS=Oryza sativa subsp. japonica GN=Os03g0291500 PE=2 SV=1	unknown [Zea mays]	-	-	-	ko00250(Alanine, aspartate and glutamate metabolism)
Zm00001d020595	1513.96	2077.3	950.613	-1.12778	5.7325e-09	Down Regulation	Chr7	124130947	124133914	+	1812	-	K09286	sp|Q6K7E6|ERF1_ORYSJ Ethylene-responsive transcription factor 1 OS=Oryza sativa subsp. japonica GN=EREBP1 PE=1 SV=1	uncharacterized protein LOC100284306 [Zea mays]	-	-	-	-
Zm00001d016863	35.4879	48.7012	22.2746	-1.12856	0.0058861	Down Regulation	Chr5	178551174	178635959	-	3372	GO:0008270;GO:0015074;GO:0003676	-	sp|Q94HW2|POLR1_ARATH Retrovirus-related Pol polyprotein from transposon RE1 OS=Arabidopsis thaliana GN=RE1 PE=2 SV=1	Ji4 putative pol protein [Zea diploperennis]	GO:0015074//DNA integration;	-	GO:0008270//zinc ion binding;GO:0003676//nucleic acid binding;	-
Zm00001d009183	40.7166	55.8863	25.5469	-1.12935	0.00305456	Down Regulation	Chr8	41566548	41571824	-	3705	GO:0016787;GO:0006796	K14165	sp|Q75QN6|DPHS1_ARATH Dual specificity protein phosphatase PHS1 OS=Arabidopsis thaliana GN=PHS1 PE=1 SV=1	PREDICTED: dual specificity protein phosphatase PHS1-like isoform X1 [Zea mays]	GO:0006796//phosphate-containing compound metabolic process;	-	GO:0016787//hydrolase activity;	-
Zm00001d026131	25.841	35.4714	16.2106	-1.12972	0.0166804	Down Regulation	Chr10	139320952	139323275	+	1800	GO:0016020;GO:0003333;GO:0015171	-	sp|Q9SX98|LHTL8_ARATH Lysine histidine transporter-like 8 OS=Arabidopsis thaliana GN=AATL1 PE=1 SV=1	PREDICTED: lysine histidine transporter-like 8 [Zea mays]	GO:0003333//amino acid transmembrane transport;	GO:0016020//membrane;	GO:0015171//amino acid transmembrane transporter activity;	-
Zm00001d020685	2086.09	2866.38	1305.8	-1.1343	4.02872e-06	Down Regulation	Chr7	128259399	128264656	-	3913	-	K16732	sp|Q9SIS3|MA656_ARATH 65-kDa microtubule-associated protein 6 OS=Arabidopsis thaliana GN=MAP65-6 PE=1 SV=1	TPA: hypothetical protein ZEAMMB73_874970 [Zea mays]	-	-	-	-
Zm00001d038197	59.6866	82.0618	37.3114	-1.13709	0.00507261	Down Regulation	Chr6	151277845	151283466	-	1417	-	-	sp|Q32SG3|LBD6_MAIZE LOB domain-containing protein 6 OS=Zea mays GN=LBD6 PE=1 SV=1	PREDICTED: ASYMMETRIC LEAVES2 isoform X1 [Zea mays]	-	-	-	-
Zm00001d046838	626.695	861.679	391.712	-1.13736	1.32383e-06	Down Regulation	Chr9	108226063	108230008	+	3426	GO:0005524;GO:0016021;GO:0006468;GO:0004674	-	sp|Q9LX66|HERK_ARATH Receptor-like protein kinase HERK 1 OS=Arabidopsis thaliana GN=HERK1 PE=1 SV=1	PREDICTED: uncharacterized protein LOC100193715 isoform X1 [Zea mays]	GO:0006468//protein phosphorylation;	GO:0016021//integral component of membrane;	GO:0005524//ATP binding;GO:0004674//protein serine/threonine kinase activity;	-
Zm00001d051316	59.7079	82.1254	37.2903	-1.13903	0.000316722	Down Regulation	Chr4	153362817	153366616	-	3007	GO:0003677	-	sp|Q39117|TGT2_ARATH Trihelix transcription factor GT-2 OS=Arabidopsis thaliana GN=GT-2 PE=2 SV=1	trihelix transcription factor GTL1 [Zea mays]	-	-	GO:0003677//DNA binding;	-
Zm00001d003247	8521.4	11721.8	5321	-1.13943	1.88441e-12	Down Regulation	Chr2	37815902	37818424	+	2273	GO:0003824	K01638	sp|P49081|MASY_MAIZE Malate synthase, glyoxysomal OS=Zea mays GN=LIP PE=2 SV=1	TPA: malate synthase, glyoxysomal [Zea mays]	-	-	GO:0003824//catalytic activity;	ko00630(Glyoxylate and dicarboxylate metabolism);ko00620(Pyruvate metabolism)
Zm00001d052409	151.046	207.855	94.2372	-1.14121	3.74671e-05	Down Regulation	Chr4	189311314	189312757	-	1138	-	-	-	hypothetical protein ZEAMMB73_469827 [Zea mays]	-	-	-	-
Zm00001d011710	638.529	879.008	398.049	-1.14293	6.38007e-07	Down Regulation	Chr8	159460166	159461104	-	939	GO:0005829;GO:0009972;GO:0004126;GO:0008270	K01489	sp|O65896|CDA1_ARATH Cytidine deaminase 1 OS=Arabidopsis thaliana GN=CDA1 PE=1 SV=1	CDA1 [Zea mays]	GO:0009972//cytidine deamination;	GO:0005829//cytosol;	GO:0004126//cytidine deaminase activity;GO:0008270//zinc ion binding;	ko00240(Pyrimidine metabolism)
Zm00001d043984	32.0618	44.1731	19.9505	-1.14675	0.00739386	Down Regulation	Chr3	215620670	215622306	-	438	GO:0016020	-	sp|Q84WP5|CSPL8_ARATH CASP-like protein 4A3 OS=Arabidopsis thaliana GN=At2g36330 PE=2 SV=1	uncharacterized protein LOC100192666 [Zea mays]	-	GO:0016020//membrane;	-	-
Zm00001d041381	96.3035	132.714	59.8924	-1.14788	1.62641e-05	Down Regulation	Chr3	115132711	115134129	-	1419	-	-	sp|O48716|JGB_ARATH Protein JINGUBANG OS=Arabidopsis thaliana GN=JGB PE=1 SV=1	PREDICTED: WD repeat-containing protein 86-like [Zea mays]	-	-	-	-
Zm00001d032475	128.131	176.579	79.6837	-1.14795	9.56738e-07	Down Regulation	Chr1	227990837	227991226	+	390	GO:0009733	K14488	sp|Q9ZUZ3|SAU32_ARATH Auxin-responsive protein SAUR32 OS=Arabidopsis thaliana GN=SAUR32 PE=2 SV=1	uncharacterized protein LOC107546748 [Zea mays]	GO:0009733//response to auxin;	-	-	ko04075(Plant hormone signal transduction)
Zm00001d018807	16.1722	22.3099	10.0346	-1.1527	0.0482941	Down Regulation	Chr7	5751377	5754873	-	3318	GO:0004674;GO:0048443;GO:0002237;GO:0006468;GO:0007165;GO:0016021;GO:0005524	-	sp|Q9SHI2|Y1723_ARATH Leucine-rich repeat receptor-like serine/threonine-protein kinase At1g17230 OS=Arabidopsis thaliana GN=At1g17230 PE=2 SV=2	hypothetical protein SORBIDRAFT_02g003080 [Sorghum bicolor]	GO:0048443//stamen development;GO:0002237//response to molecule of bacterial origin;GO:0006468//protein phosphorylation;GO:0007165//signal transduction;	GO:0016021//integral component of membrane;	GO:0004674//protein serine/threonine kinase activity;GO:0005524//ATP binding;	-
Zm00001d053406	40.2176	55.5437	24.8915	-1.15797	0.0499878	Down Regulation	Chr4	230521921	230522307	+	387	-	-	-	uncharacterized protein LOC100277463 [Zea mays]	-	-	-	-
Zm00001d020937	22.2152	30.6904	13.7401	-1.15939	0.0283734	Down Regulation	Chr7	137154591	137157038	-	2320	-	-	sp|Q9LXU9|IRKI_ARATH IRK-interacting protein OS=Arabidopsis thaliana GN=IRKI PE=1 SV=1	uncharacterized protein LOC100279200 [Zea mays]	-	-	-	-
Zm00001d052532	18.4956	25.5677	11.4234	-1.16233	0.042515	Down Regulation	Chr4	192393400	192396824	-	1615	-	-	-	uncharacterized protein LOC100272739 precursor [Zea mays]	-	-	-	-
Zm00001d027630	753.326	1042.17	464.486	-1.16588	7.62743e-14	Down Regulation	Chr1	9488000	9492140	+	3499	-	-	-	PREDICTED: uncharacterized protein LOC100272791 isoform X1 [Zea mays]	-	-	-	-
Zm00001d003306	334.719	463.066	206.372	-1.16597	6.28231e-06	Down Regulation	Chr2	39644137	39644676	-	540	GO:0010951;GO:0005576;GO:0004867	-	sp|A2WK50|IBBR_ORYSI Bowman-Birk type bran trypsin inhibitor OS=Oryza sativa subsp. indica GN=RBBI3.3 PE=2 SV=2	TPA: bowman-Birk type bran trypsin inhibitor [Zea mays]	GO:0010951//negative regulation of endopeptidase activity;	GO:0005576//extracellular region;	GO:0004867//serine-type endopeptidase inhibitor activity;	-
Zm00001d026633	264.305	365.674	162.936	-1.16625	0.00295704	Down Regulation	Chr10	149198714	149200759	+	1534	-	-	-	PREDICTED: uncharacterized protein LOC103642202 [Zea mays]	-	-	-	-
Zm00001d007258	21.6382	29.9381	13.3382	-1.16642	0.0303814	Down Regulation	Chr2	225923664	225924725	-	1062	GO:0016787;GO:0008152	-	sp|Q9LT10|CXE18_ARATH Probable carboxylesterase 18 OS=Arabidopsis thaliana GN=CXE18 PE=1 SV=1	PREDICTED: probable carboxylesterase 18 [Zea mays]	GO:0008152//metabolic process;	-	GO:0016787//hydrolase activity;	-
Zm00001d015791	50.6111	70.0315	31.1908	-1.16689	0.000975531	Down Regulation	Chr5	120452482	120453852	+	1371	GO:0044267	-	-	F-box domain containing protein [Zea mays]	GO:0044267//cellular protein metabolic process;	-	-	-
Zm00001d016128	21.9111	30.3211	13.5011	-1.16724	0.0213149	Down Regulation	Chr5	145732053	145734414	+	2274	-	-	-	PREDICTED: embryonic protein DC-8-like [Zea mays]	-	-	-	-
Zm00001d017573	100.056	138.506	61.6062	-1.1688	1.53292e-05	Down Regulation	Chr5	200047657	200053076	+	3663	GO:0046983	-	sp|Q9XIN0|LHW_ARATH Transcription factor LHW OS=Arabidopsis thaliana GN=LHW PE=1 SV=1	PREDICTED: putative HLH DNA-binding domain superfamily protein isoform X1 [Zea mays]	-	-	GO:0046983//protein dimerization activity;	-
Zm00001d012972	22.7615	31.5343	13.9886	-1.17267	0.020854	Down Regulation	Chr5	2582304	2584012	+	1195	-	K01859	sp|Q08704|CFI_MAIZE Chalcone--flavonone isomerase OS=Zea mays GN=CHI PE=2 SV=1	unknown [Zea mays]	-	-	-	ko00941(Flavonoid biosynthesis)
Zm00001d018639	1343.72	1862.52	824.914	-1.17494	0.00128759	Down Regulation	Chr7	1414460	1422894	-	5543	GO:0009507;GO:0008270;GO:1900865	-	sp|Q9SZT8|PP354_ARATH Pentatricopeptide repeat-containing protein ELI1, chloroplastic OS=Arabidopsis thaliana GN=ELI1 PE=3 SV=1	pentatricopeptide repeat protein PPR868-14 [Zea mays]	GO:1900865//chloroplast RNA modification;	GO:0009507//chloroplast;	GO:0008270//zinc ion binding;	-
Zm00001d031724	7483.57	10377	4590.12	-1.17679	5.44137e-09	Down Regulation	Chr1	199517587	199526569	+	5976	-	-	sp|Q8GU82|AB45G_ORYSJ ABC transporter G family member 45 OS=Oryza sativa subsp. japonica GN=ABCG45 PE=2 SV=2	TPA: hypothetical protein ZEAMMB73_248821 [Zea mays]	-	-	-	-
Zm00001d007378	207.745	288.195	127.296	-1.17886	1.55313e-09	Down Regulation	Chr2	230222235	230223698	-	1149	GO:0008152;GO:0016758	-	sp|Q6VAA9|U73E1_STERE UDP-glycosyltransferase 73E1 OS=Stevia rebaudiana GN=UGT73E1 PE=2 SV=1	cytokinin-O-glucosyltransferase 1 [Zea mays]	GO:0008152//metabolic process;	-	GO:0016758//hexosyltransferase activity;	-
Zm00001d037468	51.2535	71.1253	31.3818	-1.18043	0.0309454	Down Regulation	Chr6	126299307	126303725	+	2577	-	-	sp|Q651J5|PHO13_ORYSJ Phosphate transporter PHO1-3 OS=Oryza sativa subsp. japonica GN=PHO1-3 PE=2 SV=1	PREDICTED: phosphate transporter PHO1-3-like isoform X1 [Zea mays]	-	-	-	-
Zm00001d041780	18.4597	25.6344	11.2849	-1.18368	0.0330589	Down Regulation	Chr3	137588464	137590201	+	1050	GO:0003677	-	sp|Q2QW44|ZHD3_ORYSJ Zinc-finger homeodomain protein 3 OS=Oryza sativa subsp. japonica GN=ZHD3 PE=3 SV=3	uncharacterized protein LOC100277167 [Zea mays]	-	-	GO:0003677//DNA binding;	-
Zm00001d035597	232.373	323.286	141.46	-1.19242	5.13439e-06	Down Regulation	Chr6	35983967	35985927	+	1670	GO:0045735	-	sp|Q9XHP0|11S2_SESIN 11S globulin seed storage protein 2 OS=Sesamum indicum PE=2 SV=1	putative rmlC-like cupins superfamily protein [Zea mays]	-	-	GO:0045735//nutrient reservoir activity;	-
Zm00001d035753	179.642	249.946	109.338	-1.19282	4.77361e-07	Down Regulation	Chr6	45385591	45386616	-	1026	-	-	sp|Q9M5J8|PGIP2_ARATH Polygalacturonase inhibitor 2 OS=Arabidopsis thaliana GN=PGIP2 PE=2 SV=2	polygalacturonase inhibitor [Zea mays]	-	-	-	-
Zm00001d007424	97.32	135.515	59.1246	-1.19663	0.0016392	Down Regulation	Chr2	231425089	231430239	+	4466	-	K00654	sp|Q10P01|LCB1A_ORYSJ Long chain base biosynthesis protein 1a OS=Oryza sativa subsp. japonica GN=Os03g0252800 PE=2 SV=1	TPA: hypothetical protein ZEAMMB73_135152 [Zea mays]	-	-	-	ko00600(Sphingolipid metabolism)
Zm00001d011607	23.4377	32.6486	14.2268	-1.19841	0.0161298	Down Regulation	Chr8	155796837	155797373	-	537	-	-	-	PREDICTED: uncharacterized protein LOC103636183 [Zea mays]	-	-	-	-
Zm00001d033402	29.344	40.9405	17.7475	-1.20591	0.00580357	Down Regulation	Chr1	261930159	261931759	-	885	-	-	-	PREDICTED: uncharacterized protein LOC100278494 [Zea mays]	-	-	-	-
Zm00001d052480	59.3251	82.8148	35.8353	-1.20851	0.016355	Down Regulation	Chr4	190894833	190896279	-	1350	GO:0008152;GO:0016758	-	sp|F8WKW0|UGT1_GARJA Crocetin glucosyltransferase, chloroplastic OS=Gardenia jasminoides GN=UGT75L6 PE=1 SV=1	indole-3-acetate beta-glucosyltransferase [Zea mays]	GO:0008152//metabolic process;	-	GO:0016758//hexosyltransferase activity;	-
Zm00001d043941	34.7227	48.5002	20.9453	-1.21136	0.00314963	Down Regulation	Chr3	214325517	214331096	+	1283	-	-	sp|Q9C8L4|ETHE1_ARATH Persulfide dioxygenase ETHE1 homolog, mitochondrial OS=Arabidopsis thaliana GN=GLY3 PE=1 SV=3	uncharacterized protein LOC100277727 [Zea mays]	-	-	-	-
Zm00001d044197	16.6954	23.3445	10.0462	-1.21644	0.0381452	Down Regulation	Chr3	221729687	221732538	+	2741	-	-	sp|Q7Y211|PP285_ARATH Pentatricopeptide repeat-containing protein At3g57430, chloroplastic OS=Arabidopsis thaliana GN=PCMP-H81 PE=2 SV=2	PREDICTED: pentatricopeptide repeat-containing protein At4g16470-like [Zea mays]	-	-	-	-
Zm00001d048998	114.143	159.638	68.6473	-1.21753	0.00522641	Down Regulation	Chr4	12010181	12012169	+	1166	GO:0018298;GO:0009535;GO:0009765;GO:0009522;GO:0016168;GO:0016021;GO:0046872	K08916	sp|Q9XF89|CB5_ARATH Chlorophyll a-b binding protein CP26, chloroplastic OS=Arabidopsis thaliana GN=LHCB5 PE=1 SV=1	unknown [Zea mays]	GO:0018298//protein-chromophore linkage;GO:0009765//photosynthesis, light harvesting;	GO:0009535//chloroplast thylakoid membrane;GO:0009522//photosystem I;GO:0016021//integral component of membrane;	GO:0016168//chlorophyll binding;GO:0046872//metal ion binding;	ko00196(Photosynthesis - antenna proteins)
Zm00001d022274	90.8355	127.075	54.5962	-1.2188	0.0010132	Down Regulation	Chr7	174141065	174144404	-	1607	-	K00898	sp|Q9SBJ1|PDK_ARATH [Pyruvate dehydrogenase (acetyl-transferring)] kinase, mitochondrial OS=Arabidopsis thaliana GN=PDK PE=1 SV=1	unknown [Zea mays]	-	-	-	-
Zm00001d033530	46.9339	65.7561	28.1117	-1.22596	0.000587212	Down Regulation	Chr1	265934294	265934575	-	282	-	-	-	uncharacterized protein LOC103643821 [Zea mays]	-	-	-	-
Zm00001d032372	44.1974	62.0139	26.3808	-1.2331	0.0297099	Down Regulation	Chr1	224206626	224207189	+	564	-	-	-	TPA: hypothetical protein ZEAMMB73_677530 [Zea mays]	-	-	-	-
Zm00001d014458	99.9825	140.31	59.6547	-1.23391	8.55812e-05	Down Regulation	Chr5	48260780	48266573	+	3345	-	K05387	sp|Q9SW97|GLR35_ARATH Glutamate receptor 3.5 OS=Arabidopsis thaliana GN=GLR3.5 PE=2 SV=2	hypothetical protein SORBIDRAFT_10g027420 [Sorghum bicolor]	-	-	-	-
Zm00001d014070	163.884	230.283	97.4854	-1.24015	0.00130965	Down Regulation	Chr5	31457625	31457870	-	246	-	-	-	PREDICTED: uncharacterized protein LOC103626185 [Zea mays]	-	-	-	-
Zm00001d020728	15.486	21.7614	9.21053	-1.24042	0.0442345	Down Regulation	Chr7	130390863	130417870	+	11838	GO:0016020	-	sp|Q94HW2|POLR1_ARATH Retrovirus-related Pol polyprotein from transposon RE1 OS=Arabidopsis thaliana GN=RE1 PE=2 SV=1	AF466646_7 putative polyprotein [Zea mays]	-	GO:0016020//membrane;	-	-
Zm00001d044421	39.7055	55.8352	23.5758	-1.24387	0.001569	Down Regulation	Chr3	227515476	227518586	+	1190	GO:0034219;GO:0051119;GO:0016021	K15382	sp|A2WSD3|SWT6B_ORYSI Bidirectional sugar transporter SWEET6b OS=Oryza sativa subsp. indica GN=SWEET6B PE=3 SV=1	uncharacterized protein LOC100282631 [Zea mays]	GO:0034219//carbohydrate transmembrane transport;	GO:0016021//integral component of membrane;	GO:0051119//sugar transmembrane transporter activity;	-
Zm00001d005757	33.4294	47.0316	19.8273	-1.24614	0.00335766	Down Regulation	Chr2	186640920	186642005	+	1086	GO:0003677	-	sp|Q6ER21|ZHD9_ORYSJ Zinc-finger homeodomain protein 9 OS=Oryza sativa subsp. japonica GN=ZHD9 PE=3 SV=2	TPA: ZF-HD homeobox protein [Zea mays]	-	-	GO:0003677//DNA binding;	-
Zm00001d033061	18.8756	26.5569	11.1944	-1.24631	0.0411459	Down Regulation	Chr1	249093563	249101622	-	1877	GO:0016021;GO:0006855;GO:0015297;GO:0015238	K03327	sp|Q9LVD9|DTX40_ARATH Protein DETOXIFICATION 40 OS=Arabidopsis thaliana GN=DTX40 PE=1 SV=1	PREDICTED: protein TRANSPARENT TESTA 12-like [Zea mays]	GO:0006855//xenobiotic transmembrane transport;	GO:0016021//integral component of membrane;	GO:0015297//antiporter activity;	-
Zm00001d023411	94.4885	133.102	55.8751	-1.25225	0.000579061	Down Regulation	Chr10	5023685	5025660	+	1584	GO:0006355;GO:0003677;GO:0005634	-	sp|Q6Z869|NIGT1_ORYSJ Transcription factor NIGT1 OS=Oryza sativa subsp. japonica GN=NIGT1 PE=2 SV=1	putative MYB DNA-binding domain superfamily protein [Zea mays]	GO:0006355//regulation of transcription, DNA-templated;	GO:0005634//nucleus;	GO:0003677//DNA binding;	-
Zm00001d014949	105.361	148.474	62.2471	-1.25413	1.68345e-05	Down Regulation	Chr5	69570894	69571505	-	612	GO:0046872;GO:0016020	-	sp|Q9LM69|ATL80_ARATH RING-H2 finger protein ATL80 OS=Arabidopsis thaliana GN=ATL80 PE=2 SV=1	PREDICTED: LOW QUALITY PROTEIN: RING-H2 finger protein ATL79-like [Zea mays]	-	GO:0016020//membrane;	GO:0046872//metal ion binding;	-
Zm00001d033633	939.447	1325.33	553.56	-1.25954	4.61881e-10	Down Regulation	Chr1	269322706	269325729	+	1674	GO:0016787;GO:0008152	K07025	-	unknown [Zea mays]	GO:0008152//metabolic process;	-	GO:0016787//hydrolase activity;	-
Zm00001d046072	30.072	42.4271	17.7169	-1.25986	0.00410542	Down Regulation	Chr9	61238885	61249100	+	3646	-	-	-	hypothetical protein ZEAMMB73_380461 [Zea mays]	-	-	-	-
Zm00001d033872	19.4172	27.3991	11.4354	-1.26062	0.0203821	Down Regulation	Chr1	276987081	276989761	-	2413	GO:0016020	-	sp|A2XLM6|EGY3_ORYSI Probable zinc metalloprotease EGY3, chloroplastic OS=Oryza sativa subsp. indica GN=EGY3 PE=3 SV=1	TPA: peptidase, M50 family [Zea mays]	-	GO:0016020//membrane;	-	-
Zm00001d039772	461.848	651.889	271.807	-1.26204	4.47684e-15	Down Regulation	Chr3	14469749	14484983	-	5840	-	-	sp|Q99315|YG31B_YEAST Transposon Ty3-G Gag-Pol polyprotein OS=Saccharomyces cerevisiae (strain ATCC 204508 / S288c) GN=TY3B-G PE=1 SV=3	PREDICTED: uncharacterized protein LOC103648418 [Zea mays]	-	-	-	-
Zm00001d005051	44.3472	62.646	26.0484	-1.26603	0.000749536	Down Regulation	Chr2	156270430	156272452	+	1734	GO:0009638;GO:0004871;GO:0007165	-	sp|Q682S0|RPT2_ARATH Root phototropism protein 2 OS=Arabidopsis thaliana GN=RPT2 PE=1 SV=2	PREDICTED: root phototropism protein 2-like [Zea mays]	GO:0009638//phototropism;GO:0007165//signal transduction;	-	GO:0004871//obsolete signal transducer activity;	-
Zm00001d003181	28.1571	39.7807	16.5336	-1.26667	0.00605477	Down Regulation	Chr2	34889630	34892415	-	2394	-	-	sp|Q0WRW8|B561K_ARATH Cytochrome b561 and DOMON domain-containing protein At3g07570 OS=Arabidopsis thaliana GN=At3g07570 PE=2 SV=1	dopamine beta-monooxygenase precursor [Zea mays]	-	-	-	-
Zm00001d018725	147.888	209.217	86.559	-1.27325	0.000868617	Down Regulation	Chr7	3139241	3139651	-	411	-	-	-	uncharacterized protein LOC100275455 precursor [Zea mays]	-	-	-	-
Zm00001d006351	29.4034	41.6233	17.1835	-1.27637	0.0473877	Down Regulation	Chr2	205398373	205404779	+	3503	-	K11593	sp|Q69UP6|AGO18_ORYSJ Protein argonaute 18 OS=Oryza sativa subsp. japonica GN=AGO18 PE=2 SV=1	PREDICTED: protein argonaute 18-like isoform X1 [Zea mays]	-	-	-	-
Zm00001d038346	19.3143	27.3453	11.2833	-1.27711	0.0226371	Down Regulation	Chr6	154922720	154925381	-	2219	-	-	-	hypothetical protein ZEAMMB73_407188 [Zea mays]	-	-	-	-
Zm00001d027383	16.7335	23.6966	9.77037	-1.27819	0.0288144	Down Regulation	Chr1	4110011	4114671	+	2886	-	K01641	sp|P54873|HMCS_ARATH Hydroxymethylglutaryl-CoA synthase OS=Arabidopsis thaliana GN=HMGS PE=1 SV=2	putative hydroxymethylglutaryl-CoA synthase family protein [Zea mays]	-	-	-	ko00900(Terpenoid backbone biosynthesis);ko00650(Butanoate metabolism);ko00280(Valine, leucine and isoleucine degradation)
Zm00001d001843	21.1133	29.9047	12.3219	-1.27915	0.0179141	Down Regulation	Chr2	1710917	1712421	-	830	GO:0006662;GO:0045454;GO:0005623;GO:0055114;GO:0015035	K03671	sp|Q7XKD0|TRXX_ORYSJ Thioredoxin X, chloroplastic OS=Oryza sativa subsp. japonica GN=TRX-X PE=2 SV=1	thioredoxin X [Zea mays]	GO:0006662//glycerol ether metabolic process;GO:0045454//cell redox homeostasis;GO:0055114//obsolete oxidation-reduction process;	GO:0005623//obsolete cell;	GO:0015035//protein-disulfide reductase activity;	-
Zm00001d036098	40.7736	57.7882	23.759	-1.2823	0.000732693	Down Regulation	Chr6	72196278	72199124	+	1966	-	-	sp|Q0D5R2|CRK10_ORYSJ Cysteine-rich receptor-like protein kinase 10 OS=Oryza sativa subsp. japonica GN=CRK10 PE=2 SV=1	putative DUF26-domain receptor-like protein kinase family protein [Zea mays]	-	-	-	-
Zm00001d053739	19.2608	27.3226	11.1989	-1.28673	0.048392	Down Regulation	Chr4	240117939	240121912	+	1792	GO:0016021	K07297	sp|Q6ETK9|ADPO2_ORYSJ Heptahelical transmembrane protein ADIPOR2 OS=Oryza sativa subsp. japonica GN=ADIPOR2 PE=2 SV=1	uncharacterized protein LOC100191343 [Zea mays]	-	GO:0016021//integral component of membrane;	-	-
Zm00001d020826	17.3475	24.6096	10.0854	-1.28695	0.0290264	Down Regulation	Chr7	133997692	134000698	+	2209	-	-	-	putative HLH DNA-binding domain superfamily protein [Zea mays]	-	-	-	-
Zm00001d053845	232.344	330.004	134.684	-1.2929	0.00472552	Down Regulation	Chr4	242162152	242162364	+	213	-	-	-	hypothetical protein [Zea mays]	-	-	-	-
Zm00001d009646	314.928	447.46	182.396	-1.29468	2.27496e-08	Down Regulation	Chr8	74205128	74206555	+	1428	GO:0006355	K14494	sp|Q9LQT8|GAI_ARATH DELLA protein GAI OS=Arabidopsis thaliana GN=GAI PE=1 SV=1	DELLA protein GAI-like [Zea mays]	GO:0006355//regulation of transcription, DNA-templated;	-	-	ko04075(Plant hormone signal transduction)
Zm00001d039163	18.6724	26.5522	10.7925	-1.29881	0.0204573	Down Regulation	Chr6	171547967	171551165	+	2199	GO:0003824	K14497	sp|Q6L4R7|P2C53_ORYSJ Probable protein phosphatase 2C 53 OS=Oryza sativa subsp. japonica GN=Os05g0592800 PE=2 SV=1	PREDICTED: probable protein phosphatase 2C 53 isoform X1 [Zea mays]	-	-	GO:0003824//catalytic activity;	ko04075(Plant hormone signal transduction);ko04016(MAPK signaling pathway - plant)
Zm00001d045130	17.0116	24.1965	9.82661	-1.30003	0.0276084	Down Regulation	Chr9	13727597	13729390	+	1794	GO:0016021	-	sp|P0C897|Y3264_ARATH Putative UPF0481 protein At3g02645 OS=Arabidopsis thaliana GN=At3g02645 PE=3 SV=1	PREDICTED: putative UPF0481 protein At3g02645 [Zea mays]	-	GO:0016021//integral component of membrane;	-	-
Zm00001d005798	500.939	712.705	289.174	-1.30137	7.60539e-15	Down Regulation	Chr2	189023745	189025630	+	1687	GO:0005634;GO:0055085;GO:0003700;GO:0016021;GO:0006355;GO:0003677	K09286	sp|Q6K7E6|ERF1_ORYSJ Ethylene-responsive transcription factor 1 OS=Oryza sativa subsp. japonica GN=EREBP1 PE=1 SV=1	ethylene response factor [Zea mays]	GO:0055085//transmembrane transport;GO:0006355//regulation of transcription, DNA-templated;	GO:0005634//nucleus;GO:0016021//integral component of membrane;	GO:0003700//DNA-binding transcription factor activity;GO:0003677//DNA binding;	-
Zm00001d042207	58.694	83.5133	33.8746	-1.3018	0.000667335	Down Regulation	Chr3	156078244	156095492	+	1765	GO:0003676;GO:0015074	-	sp|A2WYS7|PIR7B_ORYSI Esterase PIR7B OS=Oryza sativa subsp. indica GN=PIR7B PE=3 SV=2	AF464738_2 putative gag-pol precursor [Zea mays]	GO:0015074//DNA integration;	-	GO:0003676//nucleic acid binding;	-
Zm00001d052776	330.33	470.111	190.548	-1.30284	3.4086e-10	Down Regulation	Chr4	200548688	200549329	-	642	GO:0004871;GO:0006952;GO:0009506;GO:0007165;GO:0046658;GO:0016021	-	sp|Q9SRN0|NHL1_ARATH NDR1/HIN1-like protein 1 OS=Arabidopsis thaliana GN=NHL1 PE=2 SV=1	VAMP protein SEC22 [Zea mays]	GO:0006952//defense response;GO:0007165//signal transduction;	GO:0009506//plasmodesma;GO:0046658//anchored component of plasma membrane;GO:0016021//integral component of membrane;	GO:0004871//obsolete signal transducer activity;	-
Zm00001d012571	27.3958	39.0176	15.774	-1.30658	0.0056143	Down Regulation	Chr8	176802144	176808472	-	2363	-	K01142	sp|P45951|ARP_ARATH DNA-(apurinic or apyrimidinic site) lyase, chloroplastic OS=Arabidopsis thaliana GN=ARP PE=1 SV=2	PREDICTED: LOC100280514 isoform X3 [Zea mays]	-	-	-	ko03410(Base excision repair)
Zm00001d027388	17.8006	25.3666	10.2347	-1.30946	0.022874	Down Regulation	Chr1	4143058	4147651	+	1403	GO:0016301;GO:0016310	-	-	hypothetical protein ZEAMMB73_290335 [Zea mays]	GO:0016310//phosphorylation;	-	GO:0016301//kinase activity;	-
Zm00001d019005	74.1298	105.664	42.5956	-1.31071	0.00337983	Down Regulation	Chr7	12725077	12728027	-	900	-	K16803	sp|Q5N749|MOR1_ORYSJ Protein MOR1 OS=Oryza sativa subsp. japonica GN=MOR1 PE=2 SV=1	TPA: hypothetical protein ZEAMMB73_106408 [Zea mays]	-	-	-	-
Zm00001d042463	179.137	255.355	102.919	-1.311	1.12493e-05	Down Regulation	Chr3	168517515	168521580	+	2367	GO:0003700;GO:0005634;GO:0000160;GO:0009735;GO:0006355;GO:0010082;GO:0003677	K14491	sp|Q5N6V8|ORR26_ORYSJ Two-component response regulator ORR26 OS=Oryza sativa subsp. japonica GN=RR26 PE=3 SV=2	TPA: putative two-component response regulator family protein [Zea mays]	GO:0000160//phosphorelay signal transduction system;GO:0009735//response to cytokinin;GO:0006355//regulation of transcription, DNA-templated;GO:0010082//regulation of root meristem growth;	GO:0005634//nucleus;	GO:0003700//DNA-binding transcription factor activity;GO:0003677//DNA binding;	ko04075(Plant hormone signal transduction)
Zm00001d010728	19.0586	27.1949	10.9223	-1.31606	0.0194347	Down Regulation	Chr8	126076102	126078343	+	1266	GO:0016021	-	sp|Q9SD84|PDCB2_ARATH PLASMODESMATA CALLOSE-BINDING PROTEIN 2 OS=Arabidopsis thaliana GN=PDCB2 PE=1 SV=1	PREDICTED: LOC100284436 isoform X1 [Zea mays]	-	GO:0016021//integral component of membrane;	-	-
Zm00001d000126	86.5687	123.539	49.5982	-1.31661	1.45806e-05	Down Regulation	B73V4_ctg56	252289	254953	-	1165	-	-	-	PREDICTED: hypothetical protein isoform X1 [Zea mays]	-	-	-	-
Zm00001d051172	30.7012	43.8146	17.5879	-1.31683	0.02339	Down Regulation	Chr4	147112461	147115250	+	2581	GO:0005634;GO:0009734;GO:0006355;GO:0003677	-	sp|Q6K223|ARFH_ORYSJ Auxin response factor 8 OS=Oryza sativa subsp. japonica GN=ARF8 PE=2 SV=1	PREDICTED: auxin response factor 8-like isoform X1 [Zea mays]	GO:0009734//auxin-activated signaling pathway;GO:0006355//regulation of transcription, DNA-templated;	GO:0005634//nucleus;	GO:0003677//DNA binding;	-
Zm00001d018712	115.528	165.163	65.8927	-1.3257	6.73136e-08	Down Regulation	Chr7	2990363	2991061	-	699	-	-	-	PREDICTED: uncharacterized protein LOC103633653 [Zea mays]	-	-	-	-
Zm00001d008681	386.003	551.931	220.074	-1.3265	0.0201968	Down Regulation	Chr8	16986395	16986763	-	369	GO:0009523;GO:0016021;GO:0015979	-	-	ultraviolet-B-repressible protein [Zea mays]	GO:0015979//photosynthesis;	GO:0009523//photosystem II;GO:0016021//integral component of membrane;	-	-
Zm00001d005421	330.213	472.86	187.565	-1.33402	6.75967e-11	Down Regulation	Chr2	173378742	173382478	+	1670	GO:0005215;GO:0006810;GO:0005886;GO:0016021	K09872	sp|Q9ATM8|PIP22_MAIZE Aquaporin PIP2-2 OS=Zea mays GN=PIP2-2 PE=2 SV=1	TPA: plasma membrane intrinsic protein2 [Zea mays]	GO:0006810//transport;	GO:0005886//plasma membrane;GO:0016021//integral component of membrane;	GO:0005215//transporter activity;	-
Zm00001d022563	17.0848	24.4695	9.70009	-1.33491	0.0205713	Down Regulation	Chr7	180074967	180076901	+	1662	-	-	-	PREDICTED: uncharacterized protein LOC103633596 [Zea mays]	-	-	-	-
Zm00001d026297	17.4238	24.9566	9.89111	-1.33522	0.0196738	Down Regulation	Chr10	143164541	143165139	-	366	-	-	-	PREDICTED: adhesive/proline-rich protein isoform X1 [Zea mays]	-	-	-	-
Zm00001d017864	20.1176	28.8701	11.3651	-1.34496	0.0129571	Down Regulation	Chr5	209119301	209120877	+	1437	GO:0004190;GO:0006508	-	sp|Q8S9J6|ASPA_ARATH Aspartyl protease family protein At5g10770 OS=Arabidopsis thaliana GN=At5g10770 PE=2 SV=1	aspartic proteinase nepenthesin-2 [Zea mays]	GO:0006508//proteolysis;	-	GO:0004190//aspartic-type endopeptidase activity;	-
Zm00001d023249	17.4514	25.0456	9.8572	-1.34531	0.0236231	Down Regulation	Chr10	1461166	1464360	-	1482	-	-	-	hypothetical protein ZEAMMB73_106808 [Zea mays]	-	-	-	-
Zm00001d018760	18.3233	26.2999	10.3468	-1.34588	0.0194361	Down Regulation	Chr7	4471485	4473483	-	1887	-	-	-	PREDICTED: uncharacterized protein LOC103631926 [Zea mays]	-	-	-	-
Zm00001d002871	16.983	24.4081	9.55784	-1.3526	0.0250673	Down Regulation	Chr2	25171106	25176433	-	2765	-	-	sp|Q8RXN0|AB11G_ARATH ABC transporter G family member 11 OS=Arabidopsis thaliana GN=ABCG11 PE=1 SV=1	TPA: ABC transporter C05D10.3 in III [Zea mays]	-	-	-	-
Zm00001d017543	17.8449	25.6932	9.99655	-1.36189	0.0170481	Down Regulation	Chr5	199134782	199135899	-	702	-	-	sp|Q9LLL8|SBT4E_ARATH Subtilisin-like protease SBT4.14 OS=Arabidopsis thaliana GN=SBT4.14 PE=2 SV=1	putative ubiquitin-conjugating enzyme family [Zea mays]	-	-	-	-
Zm00001d005038	77.5746	111.821	43.3283	-1.36781	2.00026e-06	Down Regulation	Chr2	155403603	155404697	+	768	-	-	sp|Q9LVZ8|LOR12_ARATH Protein LURP-one-related 12 OS=Arabidopsis thaliana GN=At3g15810 PE=2 SV=1	PREDICTED: protein LURP-one-related 5-like [Zea mays]	-	-	-	-
Zm00001d014074	56.1568	80.9678	31.3458	-1.36907	0.00707308	Down Regulation	Chr5	31566246	31569069	-	1649	-	-	-	PREDICTED: uncharacterized protein LOC103626188 isoform X1 [Zea mays]	-	-	-	-
Zm00001d032035	101.876	146.957	56.7947	-1.37156	0.00107041	Down Regulation	Chr1	210088187	210090275	+	1979	GO:0005506;GO:0020037;GO:0055114;GO:0016709;GO:0016021;GO:0044550	-	sp|Q9SD85|F3PH_ARATH Flavonoid 3&apos;-monooxygenase OS=Arabidopsis thaliana GN=CYP75B1 PE=1 SV=1	geraniol 8-hydroxylase-like [Zea mays]	GO:0055114//obsolete oxidation-reduction process;GO:0044550//secondary metabolite biosynthetic process;	GO:0016021//integral component of membrane;	GO:0005506//iron ion binding;GO:0020037//heme binding;GO:0016709//oxidoreductase activity, acting on paired donors, with incorporation or reduction of molecular oxygen, NAD(P)H as one donor, and incorporation of one atom of oxygen;	-
Zm00001d048702	27.3154	39.4314	15.1993	-1.37534	0.0355828	Down Regulation	Chr4	3574390	3576530	-	1870	GO:0005506;GO:0036191;GO:0055114;GO:0020037;GO:0016021	K13224	sp|Q43255|C71C2_MAIZE indolin-2-one monooxygenase OS=Zea mays GN=CYP71C2 PE=1 SV=1	benzoxazinone synthesis3 [Zea mays]	GO:0055114//obsolete oxidation-reduction process;	GO:0016021//integral component of membrane;	GO:0005506//iron ion binding;GO:0036191//indolin-2-one monooxygenase activity;GO:0020037//heme binding;	ko00402(Benzoxazinoid biosynthesis)
Zm00001d030900	27.6099	39.8724	15.3473	-1.37741	0.0114438	Down Regulation	Chr1	166624511	166627207	+	2697	GO:0003824	-	sp|Q8LGM7|MOCOS_SOLLC Molybdenum cofactor sulfurase OS=Solanum lycopersicum GN=FLACCA PE=2 SV=1	uncharacterized protein LOC100383242 [Zea mays]	-	-	GO:0003824//catalytic activity;	-
Zm00001d054044	1200.16	1733.8	666.526	-1.3792	0.00988922	Down Regulation	Chr4	245523681	245525759	+	1875	GO:0046872;GO:0005739;GO:0042744;GO:0006979;GO:0004096;GO:0020037;GO:0098869;GO:0055114	K03781	sp|P18123|CATA3_MAIZE Catalase isozyme 3 OS=Zea mays GN=CAT3 PE=2 SV=2	catalase3 [Zea mays]	GO:0042744//hydrogen peroxide catabolic process;GO:0006979//response to oxidative stress;GO:0098869//cellular oxidant detoxification;GO:0055114//obsolete oxidation-reduction process;	GO:0005739//mitochondrion;	GO:0046872//metal ion binding;GO:0004096//catalase activity;GO:0020037//heme binding;	ko04146(Peroxisome);ko04016(MAPK signaling pathway - plant);ko00630(Glyoxylate and dicarboxylate metabolism);ko00380(Tryptophan metabolism)
Zm00001d045036	33.2766	48.1226	18.4306	-1.38462	0.00132288	Down Regulation	Chr9	10721546	10723719	-	1116	-	-	-	PREDICTED: dnaJ homolog subfamily B member 3-like [Zea mays]	-	-	-	-
Zm00001d020985	37.9383	54.8672	21.0094	-1.38491	0.000437554	Down Regulation	Chr7	139305004	139364561	+	3985	GO:0006284;GO:0006310;GO:0003677;GO:0008270;GO:0005739;GO:0003824;GO:0015074	-	sp|P10978|POLX_TOBAC Retrovirus-related Pol polyprotein from transposon TNT 1-94 OS=Nicotiana tabacum PE=2 SV=1	AC084763_20 putative gag-pol polyprotein [Oryza sativa Japonica Group]	GO:0006284//base-excision repair;GO:0006310//DNA recombination;GO:0015074//DNA integration;	GO:0005739//mitochondrion;	GO:0003677//DNA binding;GO:0008270//zinc ion binding;GO:0003824//catalytic activity;	-
Zm00001d042954	19.7526	28.5692	10.936	-1.38538	0.0101264	Down Regulation	Chr3	184749677	184749988	-	312	GO:0003677;GO:0042393;GO:0046982;GO:0009507;GO:0005730;GO:0005829;GO:0000788;GO:0009579;GO:0005794;GO:0009506;GO:0005774;GO:0005886;GO:0006334;GO:0009414	K11254	sp|P62785|H41_WHEAT Histone H4 variant TH011 OS=Triticum aestivum PE=3 SV=2	hypothetical protein ZEAMMB73_313798 [Zea mays]	GO:0006334//nucleosome assembly;GO:0009414//response to water deprivation;	GO:0009507//chloroplast;GO:0005730//nucleolus;GO:0005829//cytosol;GO:0009579//thylakoid;GO:0005794//Golgi apparatus;GO:0009506//plasmodesma;GO:0005774//vacuolar membrane;GO:0005886//plasma membrane;	GO:0003677//DNA binding;GO:0042393//histone binding;GO:0046982//protein heterodimerization activity;	-
Zm00001d011285	273.078	395.217	150.939	-1.38868	4.91112e-07	Down Regulation	Chr8	145825712	145826506	+	795	GO:0009941;GO:0010287;GO:0009522;GO:0018298;GO:0009768;GO:0046872;GO:0016168;GO:0016021;GO:0009535;GO:0009416;GO:0031409	K08912	sp|P12331|CB22_ORYSJ Chlorophyll a-b binding protein 2, chloroplastic OS=Oryza sativa subsp. japonica GN=CAB2R PE=2 SV=2	light harvesting chlorophyll a/b binding protein1 [Zea mays]	GO:0018298//protein-chromophore linkage;GO:0009768//photosynthesis, light harvesting in photosystem I;GO:0009416//response to light stimulus;	GO:0009941//chloroplast envelope;GO:0010287//plastoglobule;GO:0009522//photosystem I;GO:0016021//integral component of membrane;GO:0009535//chloroplast thylakoid membrane;	GO:0046872//metal ion binding;GO:0016168//chlorophyll binding;GO:0031409//pigment binding;	ko00196(Photosynthesis - antenna proteins)
Zm00001d038678	14.3885	20.8333	7.94364	-1.39102	0.0383871	Down Regulation	Chr6	162432529	162440866	+	1812	GO:0008152	K03495	sp|Q55694|MNMG_SYNY3 tRNA uridine 5-carboxymethylaminomethyl modification enzyme MnmG OS=Synechocystis sp. (strain PCC 6803 / Kazusa) GN=mnmG PE=3 SV=1	uncharacterized protein LOC100383575 [Zea mays]	GO:0008152//metabolic process;	-	-	-
Zm00001d021435	382.25	553.675	210.825	-1.39299	7.98866e-10	Down Regulation	Chr7	152283433	152284280	-	848	GO:0031409;GO:0009416;GO:0009535;GO:0046872;GO:0016021;GO:0016168;GO:0009768;GO:0018298;GO:0009523;GO:0009522;GO:0010287;GO:0009941	K08912	sp|P12329|CB21_MAIZE Chlorophyll a-b binding protein 1, chloroplastic OS=Zea mays GN=CAB1 PE=3 SV=1	CB21_MAIZE RecName: Full=Chlorophyll a-b binding protein 1, chloroplastic; AltName: Full=LHCII type I CAB-1; Short=LHCP; Flags: Precursor	GO:0009416//response to light stimulus;GO:0009768//photosynthesis, light harvesting in photosystem I;GO:0018298//protein-chromophore linkage;	GO:0009535//chloroplast thylakoid membrane;GO:0016021//integral component of membrane;GO:0009523//photosystem II;GO:0009522//photosystem I;GO:0010287//plastoglobule;GO:0009941//chloroplast envelope;	GO:0031409//pigment binding;GO:0046872//metal ion binding;GO:0016168//chlorophyll binding;	ko00196(Photosynthesis - antenna proteins)
Zm00001d047110	1958.35	2842.06	1074.63	-1.4031	1.90312e-29	Down Regulation	Chr9	118915807	118919998	+	2583	-	K01087	sp|Q9FWQ2|TPP2_ORYSJ Probable trehalose-phosphate phosphatase 2 OS=Oryza sativa subsp. japonica GN=TPP2 PE=1 SV=1	PREDICTED: trehalose-phosphate phosphatase isoform X2 [Zea mays]	-	-	-	ko00500(Starch and sucrose metabolism)
Zm00001d005817	14.1652	20.5603	7.76998	-1.40388	0.0359128	Down Regulation	Chr2	189633786	189637238	-	2839	GO:0016021	-	sp|Q28EW0|TM87A_XENTR Transmembrane protein 87A OS=Xenopus tropicalis GN=tmem87a PE=2 SV=1	PREDICTED: LOC100382394 isoform X1 [Zea mays]	-	GO:0016021//integral component of membrane;	-	-
Zm00001d029260	24.3382	35.3303	13.3461	-1.40449	0.00500273	Down Regulation	Chr1	63980014	63987394	-	3128	-	-	sp|O48791|SCAB1_ARATH Stomatal closure-related actin-binding protein 1 OS=Arabidopsis thaliana GN=SCAB1 PE=1 SV=1	TPA: hypothetical protein ZEAMMB73_782278 [Zea mays]	-	-	-	-
Zm00001d034357	106.399	154.69	58.107	-1.4126	7.6721e-08	Down Regulation	Chr1	290527843	290529460	+	918	-	-	sp|P52579|IFRH_TOBAC Isoflavone reductase homolog A622 OS=Nicotiana tabacum PE=2 SV=1	PREDICTED: isoflavone reductase homolog IRL-like [Zea mays]	-	-	-	-
Zm00001d051664	1143.2	1665.39	621.005	-1.42319	1.14931e-06	Down Regulation	Chr4	166088731	166091819	-	1645	-	-	-	unknown [Zea mays]	-	-	-	-
Zm00001d020492	26.5645	38.7781	14.3508	-1.43411	0.0443049	Down Regulation	Chr7	118720426	118722244	-	1586	GO:0006355;GO:0043565;GO:0003700	-	sp|Q6IEK5|WRK76_ORYSI WRKY transcription factor WRKY76 OS=Oryza sativa subsp. indica GN=WRKY76 PE=2 SV=1	unknown [Zea mays]	GO:0006355//regulation of transcription, DNA-templated;	-	GO:0043565//sequence-specific DNA binding;GO:0003700//DNA-binding transcription factor activity;	-
Zm00001d035016	113.435	165.77	61.0993	-1.43996	3.84031e-07	Down Regulation	Chr6	1849044	1850408	-	1365	GO:0044267	-	-	uncharacterized protein LOC100191637 [Zea mays]	GO:0044267//cellular protein metabolic process;	-	-	-
Zm00001d026413	131.085	191.6	70.5692	-1.44099	0.000355031	Down Regulation	Chr10	145391311	145392264	+	729	-	-	-	PREDICTED: uncharacterized protein LOC100274769 [Zea mays]	-	-	-	-
Zm00001d022032	3455.69	5057.01	1854.38	-1.44735	2.53907e-05	Down Regulation	Chr7	168319347	168320506	-	1160	GO:0017148;GO:0006952;GO:0030598	-	sp|P25892|RIP9_MAIZE Ribosome-inactivating protein 9 OS=Zea mays GN=CRIP9 PE=1 SV=1	TPA: ribosome-inactivating protein [Zea mays]	GO:0017148//negative regulation of translation;GO:0006952//defense response;	-	GO:0030598//rRNA N-glycosylase activity;	-
Zm00001d043787	15.5645	22.8198	8.30916	-1.45751	0.0440723	Down Regulation	Chr3	210237044	210238359	+	1236	GO:0004364;GO:0005737;GO:0006749;GO:0009407	K00799	sp|Q06398|GSTU6_ORYSJ Probable glutathione S-transferase GSTU6 OS=Oryza sativa subsp. japonica GN=GSTU6 PE=2 SV=2	TPA: hypothetical protein ZEAMMB73_059474 [Zea mays]	GO:0006749//glutathione metabolic process;GO:0009407//toxin catabolic process;	GO:0005737//cytoplasm;	GO:0004364//glutathione transferase activity;	ko00480(Glutathione metabolism)
Zm00001d035001	122.626	179.841	65.4119	-1.45909	1.89122e-09	Down Regulation	Chr6	1392078	1392530	-	453	GO:0022900;GO:0051537;GO:0009055;GO:0046872;GO:0009507	K02639	sp|P27787|FER1_MAIZE Ferredoxin-1, chloroplastic OS=Zea mays GN=FDX1 PE=1 SV=1	adrenodoxin, mitochondrial [Zea mays]	GO:0022900//electron transport chain;	GO:0009507//chloroplast;	GO:0051537//2 iron, 2 sulfur cluster binding;GO:0009055//electron transfer activity;GO:0046872//metal ion binding;	ko00195(Photosynthesis)
Zm00001d052895	19.699	28.8932	10.5047	-1.45969	0.00750725	Down Regulation	Chr4	203909773	203910891	-	1119	-	-	-	PREDICTED: uncharacterized protein LOC100501942 [Zea mays]	-	-	-	-
Zm00001d009510	25.1531	36.9191	13.387	-1.46353	0.00279892	Down Regulation	Chr8	68255471	68257937	-	1410	GO:0004190;GO:0030163;GO:0006508	-	sp|Q9LTW4|NANA_ARATH Aspartic proteinase NANA, chloroplast OS=Arabidopsis thaliana GN=NANA PE=1 SV=1	PREDICTED: uncharacterized protein LOC100304289 isoform X1 [Zea mays]	GO:0030163//protein catabolic process;GO:0006508//proteolysis;	-	GO:0004190//aspartic-type endopeptidase activity;	-
Zm00001d044142	80.4164	118.089	42.7436	-1.4661	2.14523e-07	Down Regulation	Chr3	220335813	220336259	+	447	-	-	-	TPA: hypothetical protein ZEAMMB73_278687 [Zea mays]	-	-	-	-
Zm00001d033839	84.8713	124.674	45.0686	-1.46797	1.59508e-07	Down Regulation	Chr1	275426787	275431066	-	2885	-	-	sp|C0LGK4|Y2165_ARATH Probable LRR receptor-like serine/threonine-protein kinase At2g16250 OS=Arabidopsis thaliana GN=At2g16250 PE=2 SV=1	putative leucine-rich repeat protein kinase family protein precursor [Zea mays]	-	-	-	-
Zm00001d039131	96.1829	141.336	51.0296	-1.46972	0.000929287	Down Regulation	Chr6	170732907	170739381	+	4327	-	K00975	sp|Q688T8|GLGL3_ORYSJ Glucose-1-phosphate adenylyltransferase large subunit 3, chloroplastic/amyloplastic OS=Oryza sativa subsp. japonica GN=AGPL3 PE=1 SV=1	ADP-glucose pyrophosphorylase large subunit [Zea mays]	-	-	-	ko00520(Amino sugar and nucleotide sugar metabolism);ko00500(Starch and sucrose metabolism)
Zm00001d008587	984.031	1446.54	521.526	-1.47179	3.40402e-05	Down Regulation	Chr8	13681436	13683379	+	1733	GO:0016787;GO:0006541	-	sp|Q8H0Z4|GT121_ARATH Putative glutamine amidotransferase GAT1_2.1 OS=Arabidopsis thaliana GN=GAT1_2.1 PE=2 SV=1	PREDICTED: uncharacterized protein LOC100501517 isoform X1 [Zea mays]	GO:0006541//glutamine metabolic process;	-	GO:0016787//hydrolase activity;	-
Zm00001d030985	22.819	33.5687	12.0693	-1.47578	0.00437261	Down Regulation	Chr1	172065913	172071656	-	2249	GO:0008270	K16277	sp|Q94AY3|DRIP2_ARATH E3 ubiquitin protein ligase DRIP2 OS=Arabidopsis thaliana GN=DRIP2 PE=1 SV=1	TPA: putative RING zinc finger domain superfamily protein [Zea mays]	-	-	GO:0008270//zinc ion binding;	-
Zm00001d005879	1335.67	1964.95	706.386	-1.47597	2.01131e-10	Down Regulation	Chr2	191548746	191549021	-	276	-	-	-	TPA: hypothetical protein ZEAMMB73_062691 [Zea mays]	-	-	-	-
Zm00001d010730	32.9277	48.4515	17.4039	-1.47713	0.000712143	Down Regulation	Chr8	126238922	126239749	+	828	-	-	sp|Q9FME3|TCP5_ARATH Transcription factor TCP5 OS=Arabidopsis thaliana GN=TCP5 PE=1 SV=1	hypothetical protein [Zea mays]	-	-	-	-
Zm00001d013203	13.482	19.87	7.09396	-1.48593	0.0230418	Down Regulation	Chr5	6418806	6419771	+	800	GO:0016788;GO:0005840	-	-	PREDICTED: uncharacterized protein LOC103625858 isoform X2 [Zea mays]	-	GO:0005840//ribosome;	GO:0016788//hydrolase activity, acting on ester bonds;	-
Zm00001d037637	80.183	118.181	42.1851	-1.48619	0.000703327	Down Regulation	Chr6	132583872	132585993	-	645	GO:0016829	-	-	lactoylglutathione lyase [Zea mays]	-	-	GO:0016829//lyase activity;	-
Zm00001d008398	11.7971	17.3888	6.2054	-1.48656	0.0436565	Down Regulation	Chr8	7246496	7257318	+	3947	GO:0003677;GO:0006278;GO:0003964;GO:0003682;GO:0006333;GO:0004190;GO:0006310;GO:0006508;GO:0015074;GO:0005634;GO:0003723	-	sp|Q99315|YG31B_YEAST Transposon Ty3-G Gag-Pol polyprotein OS=Saccharomyces cerevisiae (strain ATCC 204508 / S288c) GN=TY3B-G PE=1 SV=3	OSIGBa0114M03.4 [Oryza sativa Indica Group]	GO:0006278//RNA-dependent DNA biosynthetic process;GO:0006333//chromatin assembly or disassembly;GO:0006310//DNA recombination;GO:0006508//proteolysis;GO:0015074//DNA integration;	GO:0005634//nucleus;	GO:0003677//DNA binding;GO:0003964//RNA-directed DNA polymerase activity;GO:0003682//chromatin binding;GO:0004190//aspartic-type endopeptidase activity;GO:0003723//RNA binding;	-
Zm00001d045312	37.6867	55.5499	19.8236	-1.48657	0.000189384	Down Regulation	Chr9	18798375	18805633	+	4512	GO:0010187;GO:0010016;GO:0005634;GO:1902584;GO:0009934;GO:0009926;GO:0042335;GO:0009416	-	sp|Q5VMP0|MAX2_ORYSJ F-box/LRR-repeat MAX2 homolog OS=Oryza sativa subsp. japonica GN=D3 PE=1 SV=2	hypothetical protein ZEAMMB73_480130 [Zea mays]	GO:0010187//negative regulation of seed germination;GO:0010016//shoot system morphogenesis;GO:1902584//positive regulation of response to water deprivation;GO:0009934//regulation of meristem structural organization;GO:0009926//auxin polar transport;GO:0042335//cuticle development;GO:0009416//response to light stimulus;	GO:0005634//nucleus;	-	-
Zm00001d012591	42.4689	62.6267	22.311	-1.48902	0.0321052	Down Regulation	Chr8	176955466	176958213	-	1673	GO:0016853	K17609	sp|Q0JIL1|NRX2_ORYSJ Probable nucleoredoxin 2 OS=Oryza sativa subsp. japonica GN=Os01g0794400 PE=2 SV=1	PREDICTED: protein disulfide isomerase isoform X1 [Zea mays]	-	-	GO:0016853//isomerase activity;	-
Zm00001d040842	167.446	247.208	87.6836	-1.49535	2.70968e-05	Down Regulation	Chr3	70151471	70153788	-	1333	-	K05894	sp|Q84QK0|OPR1_ORYSJ 12-oxophytodienoate reductase 1 OS=Oryza sativa subsp. japonica GN=OPR1 PE=2 SV=1	12-oxo-phytodienoic acid reductase 6 [Zea mays]	-	-	-	ko00592(alpha-Linolenic acid metabolism)
Zm00001d014957	723.763	1068.82	378.704	-1.49688	1.02966e-05	Down Regulation	Chr5	69975365	69978349	-	1675	GO:0005737	-	sp|Q8H6A5|TCTP_MAIZE Translationally-controlled tumor protein homolog OS=Zea mays GN=TCTP PE=2 SV=1	translationally-controlled tumor protein [Zea mays]	-	GO:0005737//cytoplasm;	-	-
Zm00001d032616	16.8972	24.9535	8.84088	-1.49698	0.0126038	Down Regulation	Chr1	232178532	232179278	-	747	GO:0006412;GO:0005840;GO:0003735	K02977	sp|P15357|RS27A_DROME Ubiquitin-40S ribosomal protein S27a OS=Drosophila melanogaster GN=RpS27A PE=1 SV=2	40S ribosomal protein S27a [Zea mays]	GO:0006412//translation;	GO:0005840//ribosome;	GO:0003735//structural constituent of ribosome;	ko04120(Ubiquitin mediated proteolysis);ko03010(Ribosome)
Zm00001d010814	220.149	325.17	115.129	-1.49795	1.36703e-07	Down Regulation	Chr8	128678323	128678739	+	417	-	-	-	uncharacterized protein LOC100303799 [Zea mays]	-	-	-	-
Zm00001d020348	16.1054	23.804	8.40674	-1.50159	0.0153322	Down Regulation	Chr7	108322505	108323760	+	1071	-	-	-	TPA: hypothetical protein ZEAMMB73_113689 [Zea mays]	-	-	-	-
Zm00001d039487	13.8344	20.4843	7.18452	-1.51156	0.0176697	Down Regulation	Chr3	5625096	5627096	+	1770	GO:0009058;GO:0005488;GO:0003824	K01762	sp|Q9STR4|1A17_ARATH 1-aminocyclopropane-1-carboxylate synthase 7 OS=Arabidopsis thaliana GN=ACS7 PE=1 SV=1	uncharacterized protein LOC107521951 [Zea mays]	GO:0009058//biosynthetic process;	-	GO:0005488//binding;GO:0003824//catalytic activity;	ko00270(Cysteine and methionine metabolism)
Zm00001d002143	85.3224	126.374	44.2706	-1.51328	7.76188e-05	Down Regulation	Chr2	6636877	6642835	+	2704	-	K14431	sp|A0A0P0WFC8|TGAL6_ORYSJ Transcription factor TGAL6 OS=Oryza sativa subsp. japonica GN=TGAL6 PE=2 SV=1	PREDICTED: putative bZIP transcription factor superfamily protein isoform X1 [Zea mays]	-	-	-	ko04075(Plant hormone signal transduction)
Zm00001d044147	161.032	238.692	83.3719	-1.51752	0.000449394	Down Regulation	Chr3	220486674	220488698	-	1416	-	-	sp|Q9LUC6|C7A14_ARATH Cytochrome P450 72A14 OS=Arabidopsis thaliana GN=CYP72A14 PE=2 SV=1	PREDICTED: cytochrome P450 72A15-like [Zea mays]	-	-	-	-
Zm00001d028282	34.443	51.0616	17.8244	-1.51839	0.00708247	Down Regulation	Chr1	29125756	29127204	+	1449	GO:0005506;GO:0055114;GO:0020037;GO:0016705	K01723	sp|Q7XYS3|C74A2_ORYSJ Allene oxide synthase 2 OS=Oryza sativa subsp. japonica GN=CYP74A2 PE=2 SV=2	TPA: putative cytochrome P450 superfamily protein isoform 1 [Zea mays]	GO:0055114//obsolete oxidation-reduction process;	-	GO:0005506//iron ion binding;GO:0020037//heme binding;GO:0016705//oxidoreductase activity, acting on paired donors, with incorporation or reduction of molecular oxygen;	ko00592(alpha-Linolenic acid metabolism)
Zm00001d018089	68.3529	101.344	35.3623	-1.51897	0.000238787	Down Regulation	Chr5	214041553	214042179	+	627	-	-	-	VQ motif family protein [Zea mays]	-	-	-	-
Zm00001d027904	50.041	74.244	25.8379	-1.52278	2.7835e-05	Down Regulation	Chr1	17186476	17190166	+	2302	-	K15397	sp|Q570B4|KCS10_ARATH 3-ketoacyl-CoA synthase 10 OS=Arabidopsis thaliana GN=FDH PE=1 SV=2	uncharacterized protein LOC100283031 [Zea mays]	-	-	-	ko04626(Plant-pathogen interaction);ko00062(Fatty acid elongation)
Zm00001d053926	213.215	316.678	109.753	-1.52876	0.00152192	Down Regulation	Chr4	243692664	243693167	-	504	GO:0010091;GO:0005509	-	sp|Q9ZPX9|KIC_ARATH Calcium-binding protein KIC OS=Arabidopsis thaliana GN=KIC PE=1 SV=2	uncharacterized protein LOC100281922 [Zea mays]	GO:0010091//trichome branching;	-	GO:0005509//calcium ion binding;	-
Zm00001d029358	13.8851	20.6472	7.12291	-1.53541	0.0231671	Down Regulation	Chr1	67299416	67300911	-	657	-	-	-	PREDICTED: uncharacterized protein LOC103649254 [Zea mays]	-	-	-	-
Zm00001d007047	18.7991	27.9627	9.63559	-1.53706	0.00731792	Down Regulation	Chr2	220835395	220835967	+	573	GO:0005783;GO:0010256;GO:0016021;GO:0009705	-	sp|Q9LVF4|DMP1_ARATH Protein DMP1 OS=Arabidopsis thaliana GN=DMP1 PE=2 SV=1	TPA: hypothetical protein ZEAMMB73_214773 [Zea mays]	GO:0010256//endomembrane system organization;	GO:0005783//endoplasmic reticulum;GO:0016021//integral component of membrane;GO:0009705//plant-type vacuole membrane;	-	-
Zm00001d040906	54.9176	81.6949	28.1402	-1.53762	0.0397917	Down Regulation	Chr3	77989126	77989626	+	501	-	-	-	TPA: hypothetical protein ZEAMMB73_692905 [Zea mays]	-	-	-	-
Zm00001d029371	563.768	838.699	288.838	-1.53789	7.02006e-06	Down Regulation	Chr1	67927389	67929661	+	1592	GO:0004805;GO:0005992;GO:0016311	K01087	sp|Q10KF5|TPP9_ORYSJ Probable trehalose-phosphate phosphatase 9 OS=Oryza sativa subsp. japonica GN=TPP9 PE=3 SV=1	uncharacterized protein LOC100273093 [Zea mays]	GO:0005992//trehalose biosynthetic process;GO:0016311//dephosphorylation;	-	GO:0004805//trehalose-phosphatase activity;	ko00500(Starch and sucrose metabolism)
Zm00001d009494	477.181	710.136	244.226	-1.53988	8.65191e-05	Down Regulation	Chr8	67185469	67188550	+	1407	GO:0015238;GO:0006855;GO:0016020	K03327	sp|Q8VYL8|DTX10_ARATH Protein DETOXIFICATION 10 OS=Arabidopsis thaliana GN=DTX10 PE=2 SV=1	hypothetical protein SORBIDRAFT_09g027830 [Sorghum bicolor]	GO:0006855//xenobiotic transmembrane transport;	GO:0016020//membrane;	-	-
Zm00001d024796	13.8083	20.5814	7.03525	-1.54866	0.0177316	Down Regulation	Chr10	88564959	88571359	+	6401	GO:0016311;GO:0050278;GO:0005829	-	sp|Q9MAA2|AT74_ARATH Phosphoglycerate mutase-like protein AT74 OS=Arabidopsis thaliana GN=At3g05170 PE=2 SV=1	uncharacterized protein LOC100280403 [Zea mays]	GO:0016311//dephosphorylation;	GO:0005829//cytosol;	GO:0050278//sedoheptulose-bisphosphatase activity;	-
Zm00001d022630	1559.48	2325.96	793.011	-1.55241	2.13418e-08	Down Regulation	Chr7	181798165	181799397	+	964	-	K01166	sp|P42813|RNS1_ARATH Ribonuclease 1 OS=Arabidopsis thaliana GN=RNS1 PE=1 SV=1	TPA: hypothetical protein ZEAMMB73_880167 [Zea mays]	-	-	-	-
Zm00001d037681	55.5337	82.833	28.2344	-1.55275	0.023007	Down Regulation	Chr6	133851119	133853351	-	1020	GO:0003993;GO:0016311	-	sp|P27061|PPA1_SOLLC Acid phosphatase 1 OS=Solanum lycopersicum GN=APS1 PE=2 SV=1	stem glycoprotein [Zea mays]	GO:0016311//dephosphorylation;	-	GO:0003993//acid phosphatase activity;	-
Zm00001d011987	12.7772	19.0712	6.48326	-1.5566	0.0440285	Down Regulation	Chr8	165994640	165995098	-	459	GO:0016021	-	-	uncharacterized protein LOC100303797 [Zea mays]	-	GO:0016021//integral component of membrane;	-	-
Zm00001d018705	18.0975	27.0138	9.18117	-1.55695	0.00717395	Down Regulation	Chr7	2858634	2859833	+	1200	-	-	-	TPA: hypothetical protein ZEAMMB73_469496 [Zea mays]	-	-	-	-
Zm00001d041076	12.2934	18.3504	6.23642	-1.55702	0.0330335	Down Regulation	Chr3	95571464	95572771	-	820	-	K03517	sp|Q2QTL0|NADA_ORYSJ Quinolinate synthase, chloroplastic OS=Oryza sativa subsp. japonica GN=Os12g0290150 PE=3 SV=2	PREDICTED: uncharacterized protein LOC100279087 isoform X1 [Zea mays]	-	-	-	ko00760(Nicotinate and nicotinamide metabolism)
Zm00001d013844	63.2259	94.47	31.9818	-1.56261	1.02401e-05	Down Regulation	Chr5	22386060	22387928	+	1840	GO:0030170;GO:0005829;GO:0018826;GO:0051289	K01761	sp|Q9SGU9|MGL_ARATH Methionine gamma-lyase OS=Arabidopsis thaliana GN=MGL PE=1 SV=1	hypothetical protein ZEAMMB73_868492 [Zea mays]	GO:0051289//protein homotetramerization;	GO:0005829//cytosol;	GO:0030170//pyridoxal phosphate binding;GO:0018826//methionine gamma-lyase activity;	ko00450(Selenocompound metabolism);ko00270(Cysteine and methionine metabolism)
Zm00001d042572	631.628	944.14	319.117	-1.56492	7.59131e-10	Down Regulation	Chr3	172341375	172341728	+	354	-	-	-	TPA: hypothetical protein ZEAMMB73_696219 [Zea mays]	-	-	-	-
Zm00001d053988	23.4899	35.1603	11.8195	-1.57277	0.0100111	Down Regulation	Chr4	244691657	244692145	-	489	GO:0003700;GO:0006355;GO:0043565	-	sp|Q9LZP8|BZP53_ARATH bZIP transcription factor 53 OS=Arabidopsis thaliana GN=BZIP53 PE=1 SV=1	ocs element-binding factor 1 [Zea mays]	GO:0006355//regulation of transcription, DNA-templated;	-	GO:0003700//DNA-binding transcription factor activity;GO:0043565//sequence-specific DNA binding;	-
Zm00001d031816	12.7815	19.1401	6.42289	-1.5753	0.0417574	Down Regulation	Chr1	202751686	202757066	-	4654	-	-	-	PREDICTED: sodium channel modifier 1-like isoform X1 [Zea mays]	-	-	-	-
Zm00001d013956	1469.66	2204.95	734.371	-1.58617	1.22e-08	Down Regulation	Chr5	26132024	26133292	+	1159	GO:0015254;GO:0009705;GO:0009992;GO:0015250;GO:0034220;GO:0005887;GO:0006833;GO:0015793;GO:0042807	K09873	sp|Q9ATL7|TIP31_MAIZE Aquaporin TIP3-1 OS=Zea mays GN=TIP3-1 PE=2 SV=1	aquaporin TIP3-1 [Zea mays]	GO:0009992//cellular water homeostasis;GO:0034220//ion transmembrane transport;GO:0006833//water transport;GO:0015793//glycerol transport;	GO:0009705//plant-type vacuole membrane;GO:0005887//integral component of plasma membrane;GO:0042807//central vacuole;	GO:0015254//glycerol channel activity;GO:0015250//water channel activity;	-
Zm00001d010632	34.7262	52.1113	17.3411	-1.5874	0.00755172	Down Regulation	Chr8	122513877	122514876	+	741	-	-	-	PREDICTED: uncharacterized protein LOC100277571 isoform X1 [Zea mays]	-	-	-	-
Zm00001d043510	14.2391	21.3715	7.10677	-1.58842	0.0169463	Down Regulation	Chr3	202337387	202341138	-	2053	-	-	-	TPA: hypothetical protein ZEAMMB73_713783 [Zea mays]	-	-	-	-
Zm00001d012824	10.5758	15.8972	5.25441	-1.59717	0.0405515	Down Regulation	Chr5	928945	929484	+	540	GO:0003725;GO:0004525;GO:0005773;GO:0010197;GO:0090502;GO:0006396	-	sp|Q9FYL8|NFD2_ARATH Protein NUCLEAR FUSION DEFECTIVE 2 OS=Arabidopsis thaliana GN=NFD2 PE=2 SV=1	RNA binding protein precursor [Zea mays]	GO:0010197//polar nucleus fusion;GO:0090502//RNA phosphodiester bond hydrolysis, endonucleolytic;GO:0006396//RNA processing;	GO:0005773//vacuole;	GO:0003725//double-stranded RNA binding;GO:0004525//ribonuclease III activity;	-
Zm00001d032830	88.3158	132.94	43.6921	-1.60533	8.92252e-05	Down Regulation	Chr1	239570896	239576177	-	5088	GO:0005524	K10576	sp|P42748|UBC4_ARATH Ubiquitin-conjugating enzyme E2 4 OS=Arabidopsis thaliana GN=UBC4 PE=2 SV=2	unknown [Zea mays]	-	-	GO:0005524//ATP binding;	ko04120(Ubiquitin mediated proteolysis)
Zm00001d047096	13.5776	20.4387	6.71645	-1.60553	0.0358069	Down Regulation	Chr9	118500651	118502119	+	1253	GO:0019953;GO:0005576	-	sp|Q336T5|EXPB3_ORYSJ Expansin-B3 OS=Oryza sativa subsp. japonica GN=EXPB3 PE=2 SV=2	beta-expansin 1a precursor [Zea mays]	GO:0019953//sexual reproduction;	GO:0005576//extracellular region;	-	-
Zm00001d052177	22.4504	33.8062	11.0947	-1.60741	0.00192843	Down Regulation	Chr4	181728119	181728577	+	459	-	-	-	uncharacterized protein LOC100279175 [Zea mays]	-	-	-	-
Zm00001d018149	617.786	933.163	302.409	-1.62563	5.04161e-06	Down Regulation	Chr5	215542515	215544271	+	1375	GO:0009987	-	sp|A2X9W8|KRP1_ORYSI Cyclin-dependent kinase inhibitor 1 OS=Oryza sativa subsp. indica GN=KRP1 PE=3 SV=1	uncharacterized protein LOC606441 [Zea mays]	GO:0009987//cellular process;	-	-	-
Zm00001d002191	37.3801	56.4809	18.2792	-1.62756	4.97008e-05	Down Regulation	Chr2	7656052	7658947	+	1835	GO:0009535;GO:0022891;GO:0055085;GO:0009705;GO:0016021	K08202	sp|Q9LHQ6|OCT4_ARATH Organic cation/carnitine transporter 4 OS=Arabidopsis thaliana GN=OCT4 PE=2 SV=1	uncharacterized protein LOC100382090 [Zea mays]	GO:0055085//transmembrane transport;	GO:0009535//chloroplast thylakoid membrane;GO:0009705//plant-type vacuole membrane;GO:0016021//integral component of membrane;	-	-
Zm00001d007172	29.5556	44.6726	14.4385	-1.62947	0.000381983	Down Regulation	Chr2	223801093	223807824	-	1868	GO:0043565;GO:0006355;GO:0003700;GO:0005634	-	sp|Q6S4P4|RF2B_ORYSJ Transcription factor RF2b OS=Oryza sativa subsp. japonica GN=RF2b PE=1 SV=2	uncharacterized protein LOC100502357 [Zea mays]	GO:0006355//regulation of transcription, DNA-templated;	GO:0005634//nucleus;	GO:0043565//sequence-specific DNA binding;GO:0003700//DNA-binding transcription factor activity;	-
Zm00001d029501	14.3409	21.6904	6.99142	-1.6334	0.0117986	Down Regulation	Chr1	73400432	73401355	-	924	-	-	-	TPA: hypothetical protein ZEAMMB73_776962 [Zea mays]	-	-	-	-
Zm00001d038954	195.014	294.972	95.0571	-1.63371	2.38807e-08	Down Regulation	Chr6	167624782	167632082	+	1653	-	-	-	uncharacterized protein LOC100277727 [Zea mays]	-	-	-	-
Zm00001d035913	9.5771	14.4898	4.66439	-1.63528	0.0455629	Down Regulation	Chr6	59903519	59909972	+	4195	-	K14571	sp|Q9SS94|CD48C_ARATH Cell division control protein 48 homolog C OS=Arabidopsis thaliana GN=CDC48C PE=2 SV=2	hypothetical protein SORBIDRAFT_10g000870 [Sorghum bicolor]	-	-	-	ko03008(Ribosome biogenesis in eukaryotes)
Zm00001d010313	43.2819	65.5024	21.0615	-1.63694	0.0109602	Down Regulation	Chr8	109187227	109191541	+	2812	-	-	sp|B5QVR2|RIHA_SALEP Pyrimidine-specific ribonucleoside hydrolase RihA OS=Salmonella enteritidis PT4 (strain P125109) GN=rihA PE=3 SV=1	uncharacterized protein LOC100383621 [Zea mays]	-	-	-	-
Zm00001d047736	12.0782	18.2885	5.86801	-1.63999	0.0269449	Down Regulation	Chr9	140319258	140322438	+	2065	-	K01953	sp|Q10MX3|ASNS1_ORYSJ Asparagine synthetase [glutamine-hydrolyzing] 1 OS=Oryza sativa subsp. japonica GN=Os03g0291500 PE=2 SV=1	asparagine synthetase [Zea mays]	-	-	-	ko00250(Alanine, aspartate and glutamate metabolism)
Zm00001d038170	30.9182	46.8322	15.0041	-1.64214	0.000217563	Down Regulation	Chr6	150418144	150422431	-	2758	GO:0003824;GO:1901576;GO:0044763;GO:0044711;GO:0044249	K01662	sp|O22567|DXS1_ORYSJ 1-deoxy-D-xylulose-5-phosphate synthase 1, chloroplastic OS=Oryza sativa subsp. japonica GN=CLA1 PE=2 SV=2	putative 1-deoxy-D-xylulose 5-phosphate synthase [Oryza sativa Japonica Group]	GO:1901576//organic substance biosynthetic process;GO:0044249//cellular biosynthetic process;	-	GO:0003824//catalytic activity;	ko00900(Terpenoid backbone biosynthesis);ko00730(Thiamine metabolism)
Zm00001d041578	13.7421	20.8741	6.61019	-1.65895	0.0140718	Down Regulation	Chr3	128055991	128056665	+	675	-	-	-	PREDICTED: uncharacterized protein LOC103650536 [Zea mays]	-	-	-	-
Zm00001d006682	17.3252	26.3355	8.31495	-1.66323	0.0048586	Down Regulation	Chr2	214231999	214235313	+	2930	GO:0003676;GO:0046872	-	sp|Q9ZWA6|IDD3_ARATH Zinc finger protein MAGPIE OS=Arabidopsis thaliana GN=MGP PE=1 SV=1	uncharacterized protein LOC100383144 [Zea mays]	-	-	GO:0003676//nucleic acid binding;GO:0046872//metal ion binding;	-
Zm00001d037792	39.3697	60.1009	18.6385	-1.6891	2.22798e-05	Down Regulation	Chr6	137882045	137884132	-	1827	-	-	-	unknown [Zea mays]	-	-	-	-
Zm00001d037611	11.0686	16.9121	5.22506	-1.69453	0.0268419	Down Regulation	Chr6	131705178	131706515	-	1338	GO:0016747	-	sp|Q7XHC4|AT15_ORYSJ Acyl transferase 15 OS=Oryza sativa subsp. japonica GN=AT15 PE=2 SV=1	hypothetical protein ZEAMMB73_996507 [Zea mays]	-	-	GO:0016747//acyltransferase activity, transferring groups other than amino-acyl groups;	-
Zm00001d040960	52.4783	80.216	24.7406	-1.69701	2.51664e-05	Down Regulation	Chr3	83471507	83498515	-	5718	GO:0015074;GO:0006281;GO:0008270;GO:0003677;GO:0006310	-	sp|Q94HW2|POLR1_ARATH Retrovirus-related Pol polyprotein from transposon RE1 OS=Arabidopsis thaliana GN=RE1 PE=2 SV=1	AC084763_20 putative gag-pol polyprotein [Oryza sativa Japonica Group]	GO:0015074//DNA integration;GO:0006281//DNA repair;GO:0006310//DNA recombination;	-	GO:0008270//zinc ion binding;GO:0003677//DNA binding;	-
Zm00001d026143	12.2954	18.7988	5.79193	-1.69853	0.0372016	Down Regulation	Chr10	139606075	139608052	+	897	-	-	-	uncharacterized protein LOC100274858 [Zea mays]	-	-	-	-
Zm00001d037205	204.267	313.081	95.454	-1.71366	2.73595e-07	Down Regulation	Chr6	115761948	115762958	+	1011	-	-	sp|Q9ZPE7|EXO_ARATH Protein EXORDIUM OS=Arabidopsis thaliana GN=EXO PE=2 SV=1	hypothetical protein ZEAMMB73_322122 [Zea mays]	-	-	-	-
Zm00001d004292	79.6371	122.327	36.9476	-1.72719	0.00943053	Down Regulation	Chr2	100915910	100916353	-	444	-	-	-	TPA: hypothetical protein ZEAMMB73_796160 [Zea mays]	-	-	-	-
Zm00001d029333	144.893	222.565	67.2212	-1.72724	0.000701983	Down Regulation	Chr1	66318625	66337105	+	5428	-	-	sp|Q94HW2|POLR1_ARATH Retrovirus-related Pol polyprotein from transposon RE1 OS=Arabidopsis thaliana GN=RE1 PE=2 SV=1	putative polyprotein [Oryza sativa Japonica Group]	-	-	-	-
Zm00001d013967	15.8932	24.4184	7.36809	-1.72861	0.00633127	Down Regulation	Chr5	26610074	26621214	-	6917	-	-	sp|F4I507|MYO3_ARATH Myosin-3 OS=Arabidopsis thaliana GN=VIII-A PE=2 SV=1	hypothetical protein ZEAMMB73_631881 [Zea mays]	-	-	-	-
Zm00001d014016	21.7776	33.4669	10.0883	-1.73005	0.00126778	Down Regulation	Chr5	28799932	28802306	-	1482	-	-	sp|Q7XDB8|LOGLA_ORYSJ Probable cytokinin riboside 5&apos;-monophosphate phosphoribohydrolase LOGL10 OS=Oryza sativa subsp. japonica GN=LOGL10 PE=2 SV=1	uncharacterized protein LOC100383171 [Zea mays]	-	-	-	-
Zm00001d025221	14.4124	22.1492	6.67552	-1.7303	0.0473003	Down Regulation	Chr10	109828651	109831426	-	913	GO:0016021;GO:0005524;GO:0004672;GO:0006468	-	sp|Q8LFN2|Y3037_ARATH Probable inactive leucine-rich repeat receptor-like protein kinase At3g03770 OS=Arabidopsis thaliana GN=At3g03770 PE=2 SV=1	unknown [Zea mays]	GO:0006468//protein phosphorylation;	GO:0016021//integral component of membrane;	GO:0005524//ATP binding;GO:0004672//protein kinase activity;	-
Zm00001d053816	227.595	350.226	104.963	-1.73841	0.000578022	Down Regulation	Chr4	241615198	241618538	-	2443	-	K01011	sp|O64530|STR1_ARATH Thiosulfate/3-mercaptopyruvate sulfurtransferase 1, mitochondrial OS=Arabidopsis thaliana GN=STR1 PE=1 SV=1	PREDICTED: hypothetical protein isoform X2 [Zea mays]	-	-	-	ko04122(Sulfur relay system);ko00920(Sulfur metabolism);ko00270(Cysteine and methionine metabolism)
Zm00001d030796	29.9275	46.0826	13.7724	-1.74244	0.000148732	Down Regulation	Chr1	160087365	160092610	-	5165	-	-	sp|Q1MX30|XA21_ORYSI Receptor kinase-like protein Xa21 OS=Oryza sativa subsp. indica GN=XA21 PE=1 SV=1	TPA: putative leucine-rich repeat receptor-like protein kinase family protein [Zea mays]	-	-	-	-
Zm00001d029366	40.9019	63.148	18.6559	-1.7591	8.00581e-06	Down Regulation	Chr1	67604993	67609141	+	2358	-	-	sp|Q9Y7K5|YGI3_SCHPO Uncharacterized WD repeat-containing protein C2A9.03 OS=Schizosaccharomyces pombe (strain 972 / ATCC 24843) GN=SPBC2A9.03 PE=4 SV=2	TPA: hypothetical protein ZEAMMB73_055127 [Zea mays]	-	-	-	-
Zm00001d024037	87.6001	135.348	39.8522	-1.76394	1.33482e-09	Down Regulation	Chr10	38844199	38849055	-	2133	-	K01188	sp|Q41761|HGGL2_MAIZE 4-hydroxy-7-methoxy-3-oxo-3,4-dihydro-2H-1,4-benzoxazin-2-yl glucoside beta-D-glucosidase 2, chloroplastic OS=Zea mays GN=GLU2 PE=1 SV=1	beta-glucosidase2 [Zea mays]	-	-	-	ko00940(Phenylpropanoid biosynthesis);ko00500(Starch and sucrose metabolism);ko00460(Cyanoamino acid metabolism)
Zm00001d020957	129.14	199.703	58.5767	-1.76945	0.000224174	Down Regulation	Chr7	137711314	137713490	-	1525	-	-	sp|Q9S9N9|CCR1_ARATH Cinnamoyl-CoA reductase 1 OS=Arabidopsis thaliana GN=CCR1 PE=1 SV=1	PREDICTED: uncharacterized protein LOC100193770 isoform X1 [Zea mays]	-	-	-	-
Zm00001d004814	11.6225	17.9906	5.25441	-1.77564	0.0173822	Down Regulation	Chr2	140902296	140903771	+	1476	-	K13140	sp|Q68E01|INT3_HUMAN Integrator complex subunit 3 OS=Homo sapiens GN=INTS3 PE=1 SV=1	PREDICTED: integrator complex subunit 3 [Zea mays]	-	-	-	-
Zm00001d029823	93.2701	144.483	42.0569	-1.78049	0.000679077	Down Regulation	Chr1	88801806	88802468	+	663	GO:0005886;GO:0061630;GO:0048577;GO:0043161;GO:0046872	-	sp|Q9LZJ6|ATL5_ARATH RING-H2 finger protein ATL5 OS=Arabidopsis thaliana GN=ATL5 PE=2 SV=1	TPA: putative RING zinc finger domain superfamily protein [Zea mays]	GO:0048577//negative regulation of short-day photoperiodism, flowering;GO:0043161//proteasome-mediated ubiquitin-dependent protein catabolic process;	GO:0005886//plasma membrane;	GO:0061630//ubiquitin protein ligase activity;GO:0046872//metal ion binding;	-
Zm00001d022264	18.6117	28.8577	8.3658	-1.78638	0.0276815	Down Regulation	Chr7	173953537	173954457	+	810	-	-	sp|Q8H5T6|LTI6A_ORYSJ Hydrophobic protein LTI6A OS=Oryza sativa subsp. japonica GN=LTI6A PE=2 SV=1	TPA: hypothetical protein ZEAMMB73_892641 [Zea mays]	-	-	-	-
Zm00001d042795	58.0652	90.0341	26.0963	-1.78662	0.00232827	Down Regulation	Chr3	180010900	180014765	-	3387	-	K11498	sp|Q9FW70|KN7K_ORYSJ Kinesin-like protein KIN-7K, chloroplastic OS=Oryza sativa subsp. japonica GN=KIN7K PE=2 SV=2	unknown [Zea mays]	-	-	-	-
Zm00001d035558	47.9907	74.7846	21.1967	-1.8189	4.71549e-07	Down Regulation	Chr6	33061939	33063666	-	1464	-	-	sp|A2WMH2|GOS9_ORYSI Protein GOS9 OS=Oryza sativa subsp. indica GN=GOS9 PE=2 SV=1	unknown [Zea mays]	-	-	-	-
Zm00001d032178	17.5556	27.3805	7.73071	-1.82447	0.00309264	Down Regulation	Chr1	215896905	215898543	+	1386	GO:0003677	K09422	sp|P81392|MYB06_ANTMA Myb-related protein 306 OS=Antirrhinum majus GN=MYB306 PE=2 SV=1	putative MYB DNA-binding domain superfamily protein [Zea mays]	-	-	GO:0003677//DNA binding;	-
Zm00001d028367	440.609	687.584	193.634	-1.8282	0.0244149	Down Regulation	Chr1	32294525	32297240	+	1986	-	K14379	sp|Q8H129|PPA3_ARATH Purple acid phosphatase 3 OS=Arabidopsis thaliana GN=PAP3 PE=2 SV=1	unknown [Zea mays]	-	-	-	ko00740(Riboflavin metabolism)
Zm00001d023936	22.2392	34.7089	9.76953	-1.82894	0.000681816	Down Regulation	Chr10	30082820	30083380	+	561	GO:0016021;GO:0005886	-	sp|B6TGJ8|CSPL8_MAIZE CASP-like protein 2U1 OS=Zea mays PE=2 SV=1	CASP-like protein 2U1 [Zea mays]	-	GO:0016021//integral component of membrane;GO:0005886//plasma membrane;	-	-
Zm00001d003422	92.6043	144.536	40.6725	-1.8293	3.84221e-05	Down Regulation	Chr2	43834579	43837696	-	1708	GO:0016021;GO:0015171;GO:0003333	K15015	sp|F4J1Q9|AVT1I_ARATH Amino acid transporter AVT1I OS=Arabidopsis thaliana GN=AVT1I PE=3 SV=1	TPA: amino acid/polyamine transporter II [Zea mays]	GO:0003333//amino acid transmembrane transport;	GO:0016021//integral component of membrane;	GO:0015171//amino acid transmembrane transporter activity;	-
Zm00001d039682	8.21116	12.8301	3.59226	-1.83657	0.034917	Down Regulation	Chr3	11808671	11813842	+	2565	-	-	-	TPA: carboxyl-terminal proteinase [Zea mays]	-	-	-	-
Zm00001d051967	10.8658	16.9911	4.74047	-1.84168	0.0161327	Down Regulation	Chr4	175609307	175611318	-	1432	GO:0006353	-	sp|Q8L4E7|BP73_ORYSJ SAP-like protein BP-73 OS=Oryza sativa subsp. japonica GN=BP-73 PE=1 SV=1	hypothetical protein ZEAMMB73_387125 [Zea mays]	GO:0006353//DNA-templated transcription, termination;	-	-	-
Zm00001d048737	10.2979	16.1345	4.46138	-1.85459	0.0169749	Down Regulation	Chr4	4611295	4613053	-	1759	GO:0016021	-	-	hypothetical protein ZEAMMB73_174616 [Zea mays]	-	GO:0016021//integral component of membrane;	-	-
Zm00001d032186	262.021	410.607	113.435	-1.85589	3.67544e-07	Down Regulation	Chr1	216168360	216169854	+	1209	GO:0033897;GO:0003723;GO:0090502	K01166	sp|P42813|RNS1_ARATH Ribonuclease 1 OS=Arabidopsis thaliana GN=RNS1 PE=1 SV=1	TPA: hypothetical protein ZEAMMB73_030161, partial [Zea mays]	GO:0090502//RNA phosphodiester bond hydrolysis, endonucleolytic;	-	GO:0033897//ribonuclease T2 activity;GO:0003723//RNA binding;	-
Zm00001d045296	48.8905	76.8349	20.9461	-1.87508	2.89294e-07	Down Regulation	Chr9	18165498	18165851	-	354	-	-	sp|Q5VUM1|SDHF4_HUMAN Succinate dehydrogenase assembly factor 4, mitochondrial OS=Homo sapiens GN=SDHAF4 PE=3 SV=1	UPF0369 protein C6orf57 homolog [Zea mays]	-	-	-	-
Zm00001d042144	67.9427	106.913	28.972	-1.88371	3.26355e-07	Down Regulation	Chr3	153387707	153388655	-	733	GO:0016020	-	-	uncharacterized protein LOC100277443 [Zea mays]	-	GO:0016020//membrane;	-	-
Zm00001d042286	11.8379	18.6711	5.00468	-1.89946	0.00993565	Down Regulation	Chr3	158988828	158990021	-	915	-	-	-	TPA: hypothetical protein ZEAMMB73_932702 [Zea mays]	-	-	-	-
Zm00001d025901	2930.01	4621.69	1238.33	-1.90003	1.55268e-05	Down Regulation	Chr10	133326341	133328048	-	1556	-	-	sp|Q9FTA0|GEML4_ARATH GEM-like protein 4 OS=Arabidopsis thaliana GN=At5g08350 PE=2 SV=1	unknown [Zea mays]	-	-	-	-
Zm00001d018150	21.7882	34.3825	9.19398	-1.90291	0.000530574	Down Regulation	Chr5	215559914	215560543	-	630	-	-	-	hypothetical protein ZEAMMB73_677244 [Zea mays]	-	-	-	-
Zm00001d038860	52.6716	83.1431	22.2002	-1.90502	4.33356e-08	Down Regulation	Chr6	165996710	165998543	-	1758	GO:0016021	-	-	uncharacterized protein LOC100279454 [Zea mays]	-	GO:0016021//integral component of membrane;	-	-
Zm00001d002025	23.8096	37.6693	9.94982	-1.92065	0.000142461	Down Regulation	Chr2	4628845	4634985	+	2872	GO:0016021;GO:0016757	K08238	sp|A2XFP3|XXT1_ORYSI Probable xyloglucan 6-xylosyltransferase 1 OS=Oryza sativa subsp. indica GN=XXT1 PE=3 SV=2	PREDICTED: uncharacterized protein LOC100384122 isoform X1 [Zea mays]	-	GO:0016021//integral component of membrane;	GO:0016757//glycosyltransferase activity;	-
Zm00001d053376	814.535	1289.65	339.415	-1.92586	9.23328e-05	Down Regulation	Chr4	228362986	228367005	-	2763	GO:0005524	-	sp|P51228|CFXQ_PORPU Protein CfxQ homolog OS=Porphyra purpurea GN=cfxQ PE=3 SV=1	PREDICTED: hypothetical protein isoform X1 [Zea mays]	-	-	GO:0005524//ATP binding;	-
Zm00001d032166	239.308	379.662	98.9533	-1.9399	1.34248e-05	Down Regulation	Chr1	215348087	215367330	-	8994	-	-	sp|Q9ZT94|POLR2_ARATH Retrovirus-related Pol polyprotein from transposon RE2 OS=Arabidopsis thaliana GN=RE2 PE=4 SV=1	retrotransposon protein, putative, unclassified, partial [Oryza sativa Japonica Group]	-	-	-	-
Zm00001d044662	7.18519	11.4326	2.93773	-1.96038	0.037737	Down Regulation	Chr3	234296141	234296443	-	303	GO:0003677	-	sp|B8BIU8|MIF1_ORYSI Mini zinc finger protein 1 OS=Oryza sativa subsp. indica GN=MIF1 PE=3 SV=1	uncharacterized protein LOC107648865 [Zea mays]	-	-	GO:0003677//DNA binding;	-
Zm00001d006921	33.1563	52.8322	13.4805	-1.97055	5.71025e-06	Down Regulation	Chr2	219360901	219364481	-	2215	-	-	-	PREDICTED: uncharacterized protein LOC100274359 isoform X1 [Zea mays]	-	-	-	-
Zm00001d005199	7.94899	12.6667	3.2313	-1.97085	0.0311827	Down Regulation	Chr2	163239951	163244821	-	2485	GO:0006468;GO:0004674;GO:0005524;GO:0016021	-	sp|Q9SJG2|Y2296_ARATH Probable receptor-like protein kinase At2g42960 OS=Arabidopsis thaliana GN=At2g42960 PE=3 SV=1	probable receptor-like protein kinase At2g42960-like [Zea mays]	GO:0006468//protein phosphorylation;	GO:0016021//integral component of membrane;	GO:0004674//protein serine/threonine kinase activity;GO:0005524//ATP binding;	-
Zm00001d051206	29.7711	47.5109	12.0312	-1.98147	1.87606e-05	Down Regulation	Chr4	148675866	148680836	+	1694	GO:0016787	K16297	sp|Q0WPR4|SCP34_ARATH Serine carboxypeptidase-like 34 OS=Arabidopsis thaliana GN=SCPL34 PE=2 SV=2	PREDICTED: lysosomal protective protein isoform X1 [Zea mays]	-	-	GO:0016787//hydrolase activity;	-
Zm00001d038460	247.244	394.593	99.8955	-1.98187	1.68051e-05	Down Regulation	Chr6	157677507	157682181	-	4135	GO:0003824	K00827	sp|Q9SR86|AGT23_ARATH Alanine--glyoxylate aminotransferase 2 homolog 3, mitochondrial OS=Arabidopsis thaliana GN=At3g08860 PE=2 SV=1	uncharacterized protein LOC100384690 [Zea mays]	-	-	GO:0003824//catalytic activity;	ko00280(Valine, leucine and isoleucine degradation);ko00270(Cysteine and methionine metabolism);ko00260(Glycine, serine and threonine metabolism);ko00250(Alanine, aspartate and glutamate metabolism)
Zm00001d015912	15.4481	24.6891	6.20707	-1.99189	0.0266772	Down Regulation	Chr5	130787030	130789864	+	1171	GO:0034219;GO:0016021;GO:0051119	K15382	sp|A2X3S3|SWET4_ORYSI Bidirectional sugar transporter SWEET4 OS=Oryza sativa subsp. indica GN=SWEET4 PE=2 SV=1	uncharacterized protein LOC100273706 [Zea mays]	GO:0034219//carbohydrate transmembrane transport;	GO:0016021//integral component of membrane;	GO:0051119//sugar transmembrane transporter activity;	-
Zm00001d023604	9.60869	15.3667	3.85068	-1.99662	0.0150146	Down Regulation	Chr10	11808463	11810324	-	1379	-	-	-	uncharacterized protein LOC100193956 [Zea mays]	-	-	-	-
Zm00001d042608	148.458	237.682	59.2346	-2.00452	1.53982e-06	Down Regulation	Chr3	173419423	173424858	-	3450	GO:0016567;GO:0005634;GO:0004842;GO:0005737	-	sp|O22193|PUB4_ARATH U-box domain-containing protein 4 OS=Arabidopsis thaliana GN=PUB4 PE=1 SV=3	PREDICTED: U-box domain-containing protein 4-like [Zea mays]	GO:0016567//protein ubiquitination;	GO:0005634//nucleus;GO:0005737//cytoplasm;	GO:0004842//ubiquitin-protein transferase activity;	-
Zm00001d041938	18.6379	29.8416	7.43425	-2.00506	0.000455118	Down Regulation	Chr3	144476750	144493274	-	1434	GO:0015074;GO:0004523;GO:0090502;GO:0003676	-	sp|Q1PDV6|PBL27_ARATH Serine/threonine-protein kinase PBL27 OS=Arabidopsis thaliana GN=PBL27 PE=1 SV=1	AF466646_15 prpol [Zea mays]	GO:0015074//DNA integration;GO:0090502//RNA phosphodiester bond hydrolysis, endonucleolytic;	-	GO:0004523//RNA-DNA hybrid ribonuclease activity;GO:0003676//nucleic acid binding;	-
Zm00001d041352	109.731	175.699	43.7636	-2.0053	6.81352e-06	Down Regulation	Chr3	113916459	113919793	-	1137	-	K00759	sp|Q43199|APT1_WHEAT Adenine phosphoribosyltransferase 1 OS=Triticum aestivum GN=APT1 PE=2 SV=1	TPA: adenine phosphoribosyltransferase 1 [Zea mays]	-	-	-	ko00230(Purine metabolism)
Zm00001d048013	70.9636	113.773	28.1538	-2.01476	0.000323467	Down Regulation	Chr9	148006067	148007227	+	1020	GO:0015292	-	sp|O64823|MCU2_ARATH Calcium uniporter protein 2, mitochondrial OS=Arabidopsis thaliana GN=At2g23790 PE=2 SV=1	PREDICTED: uncharacterized protein LOC103639403 [Zea mays]	-	-	GO:0015292//uniporter activity;	-
Zm00001d007718	33.5325	53.8768	13.1881	-2.03042	4.25942e-06	Down Regulation	Chr2	238143557	238145188	-	1542	GO:0016706;GO:0055114;GO:0046872	K13229	sp|Q84TC2|BX6_MAIZE DIBOA-glucoside dioxygenase BX6 OS=Zea mays GN=BX6 PE=1 SV=1	1-aminocyclopropane-1-carboxylate oxidase [Zea mays]	GO:0055114//obsolete oxidation-reduction process;	-	GO:0016706//2-oxoglutarate-dependent dioxygenase activity;GO:0046872//metal ion binding;	ko00402(Benzoxazinoid biosynthesis)
Zm00001d020872	226.234	363.581	88.8864	-2.03224	3.85531e-13	Down Regulation	Chr7	135156779	135157039	+	261	GO:0016021	-	-	hypothetical protein [Zea mays]	-	GO:0016021//integral component of membrane;	-	-
Zm00001d006553	14.1444	22.7789	5.50994	-2.04759	0.00277493	Down Regulation	Chr2	210882336	210885962	+	3373	-	-	sp|Q9C5J4|Y3210_ARATH BTB/POZ domain-containing protein At3g22104 OS=Arabidopsis thaliana GN=At3g22104 PE=2 SV=1	PREDICTED: BTB/POZ domain-containing protein At3g22104-like isoform X1 [Zea mays]	-	-	-	-
Zm00001d032932	121.431	195.623	47.2381	-2.05006	0.011863	Down Regulation	Chr1	243649592	243651383	+	1495	-	-	-	PREDICTED: uncharacterized protein LOC103643558 [Zea mays]	-	-	-	-
Zm00001d048469	32.9403	53.0944	12.7862	-2.05397	4.35389e-06	Down Regulation	Chr9	156850438	156852802	+	1852	-	K15746	sp|B3SGL0|BCH_GENLU Beta-carotene 3-hydroxylase, chloroplastic OS=Gentiana lutea GN=BHY PE=2 SV=1	PREDICTED: beta-carotene hydroxylase isoform X1 [Zea mays]	-	-	-	ko00906(Carotenoid biosynthesis)
Zm00001d048471	15.6823	25.3034	6.0611	-2.06168	0.00106035	Down Regulation	Chr9	156890103	156894363	-	1732	GO:0003677;GO:0006355;GO:0005634	-	sp|Q94LW3|KNOS3_ORYSJ Homeobox protein knotted-1-like 3 OS=Oryza sativa subsp. japonica GN=HOS66 PE=2 SV=1	uncharacterized protein LOC100284833 [Zea mays]	GO:0006355//regulation of transcription, DNA-templated;	GO:0005634//nucleus;	GO:0003677//DNA binding;	-
Zm00001d007765	34.9935	56.554	13.4329	-2.07386	2.47327e-06	Down Regulation	Chr2	239267459	239269600	+	1507	GO:0016705;GO:0016021;GO:0055114;GO:0031418;GO:0005506	K00472	sp|Q8L970|P4H7_ARATH Probable prolyl 4-hydroxylase 7 OS=Arabidopsis thaliana GN=P4H7 PE=2 SV=1	uncharacterized protein LOC100272381 [Zea mays]	GO:0055114//obsolete oxidation-reduction process;	GO:0016021//integral component of membrane;	GO:0016705//oxidoreductase activity, acting on paired donors, with incorporation or reduction of molecular oxygen;GO:0031418//L-ascorbic acid binding;GO:0005506//iron ion binding;	ko00330(Arginine and proline metabolism)
Zm00001d043734	8.65397	13.9878	3.32019	-2.07483	0.0192911	Down Regulation	Chr3	208686575	208689356	+	1331	GO:0032259;GO:0008168	-	sp|Q9AR07|JMT_ARATH Jasmonate O-methyltransferase OS=Arabidopsis thaliana GN=JMT PE=1 SV=3	PREDICTED: salicylate carboxymethyltransferase-like [Zea mays]	GO:0032259//methylation;	-	GO:0008168//methyltransferase activity;	-
Zm00001d021746	12.718	20.5934	4.8426	-2.08833	0.00323345	Down Regulation	Chr7	162139179	162140330	-	1152	-	-	-	uncharacterized protein LOC100502353 [Zea mays]	-	-	-	-
Zm00001d005146	37.251	60.4174	14.0845	-2.10085	6.25426e-05	Down Regulation	Chr2	161023220	161023567	-	348	-	-	sp|Q8W453|DIRL1_ARATH Putative lipid-transfer protein DIR1 OS=Arabidopsis thaliana GN=DIR1 PE=1 SV=1	PVR3-like protein [Zea mays]	-	-	-	-
Zm00001d021150	11.414	18.5257	4.3022	-2.10639	0.00452993	Down Regulation	Chr7	144130204	144132248	-	1959	-	-	-	TPA: hypothetical protein ZEAMMB73_928176 [Zea mays]	-	-	-	-
Zm00001d030858	94.2306	152.974	35.4872	-2.10792	1.16681e-08	Down Regulation	Chr1	163697126	163697959	+	834	GO:0043565;GO:0006355;GO:0046872;GO:0044212;GO:0003700;GO:0005634	-	sp|Q42430|ZFP1_WHEAT Zinc finger protein 1 OS=Triticum aestivum PE=2 SV=1	zinc-finger protein 1 [Zea mays]	GO:0006355//regulation of transcription, DNA-templated;	GO:0005634//nucleus;	GO:0043565//sequence-specific DNA binding;GO:0046872//metal ion binding;GO:0003700//DNA-binding transcription factor activity;	-
Zm00001d044394	137.186	222.813	51.5584	-2.11156	0.000103879	Down Regulation	Chr3	227051751	227054558	+	2808	-	-	-	TPA: hypothetical protein ZEAMMB73_695628 [Zea mays]	-	-	-	-
Zm00001d012293	13.0004	21.1347	4.86617	-2.11875	0.00207875	Down Regulation	Chr8	172030728	172031174	-	447	GO:0046872;GO:0051537;GO:0009055;GO:0022900;GO:0009536	K02639	sp|P94044|FER6_MAIZE Ferredoxin-6, chloroplastic OS=Zea mays GN=FDX6 PE=2 SV=1	uncharacterized protein LOC100382495 [Zea mays]	GO:0022900//electron transport chain;	GO:0009536//plastid;	GO:0046872//metal ion binding;GO:0051537//2 iron, 2 sulfur cluster binding;GO:0009055//electron transfer activity;	ko00195(Photosynthesis)
Zm00001d045651	19.1645	31.2236	7.10554	-2.13562	0.000177121	Down Regulation	Chr9	31123468	31123860	-	393	GO:0016021	-	-	uncharacterized protein LOC100382131 [Zea mays]	-	GO:0016021//integral component of membrane;	-	-
Zm00001d021934	46.6117	75.9807	17.2427	-2.13965	8.58453e-09	Down Regulation	Chr7	166183894	166185410	+	1265	GO:0003677	K09338	sp|Q7XI85|HOX14_ORYSJ Homeobox-leucine zipper protein HOX14 OS=Oryza sativa subsp. japonica GN=HOX14 PE=2 SV=1	uncharacterized protein LOC100272993 [Zea mays]	-	-	GO:0003677//DNA binding;	-
Zm00001d040518	23.6045	38.5202	8.68872	-2.1484	0.0306416	Down Regulation	Chr3	47874630	47875010	+	381	-	-	-	TPA: hypothetical protein ZEAMMB73_217824 [Zea mays]	-	-	-	-
Zm00001d001825	7.90745	12.9268	2.88811	-2.16217	0.0189196	Down Regulation	Chr2	1530634	1534521	-	2547	-	K20241	sp|O60136|YNS5_SCHPO Uncharacterized WD repeat-containing protein C18H10.05 OS=Schizosaccharomyces pombe (strain 972 / ATCC 24843) GN=SPBC18H10.05 PE=4 SV=1	PREDICTED: WD repeat-containing protein 44-like [Setaria italica]	-	-	-	-
Zm00001d046485	6.35665	10.3949	2.31835	-2.16471	0.0331146	Down Regulation	Chr9	92004665	92008946	+	3860	GO:0006468;GO:0004674;GO:0005524;GO:0016021	-	sp|C0LGF5|Y1341_ARATH Probable LRR receptor-like serine/threonine-protein kinase At1g34110 OS=Arabidopsis thaliana GN=At1g34110 PE=2 SV=2	putative leucine-rich repeat receptor protein kinase family protein [Zea mays]	GO:0006468//protein phosphorylation;	GO:0016021//integral component of membrane;	GO:0004674//protein serine/threonine kinase activity;GO:0005524//ATP binding;	-
Zm00001d020416	6.93539	11.3436	2.52715	-2.1663	0.028051	Down Regulation	Chr7	112539627	112557804	+	3526	-	-	sp|Q9SW11|PUB35_ARATH U-box domain-containing protein 35 OS=Arabidopsis thaliana GN=PUB35 PE=2 SV=2	TPA: putative U-box domain protein kinase family [Zea mays]	-	-	-	-
Zm00001d020869	6.02968	9.8696	2.18975	-2.17222	0.0471095	Down Regulation	Chr7	135114949	135115155	-	207	-	-	-	TPA: hypothetical protein ZEAMMB73_817040 [Zea mays]	-	-	-	-
Zm00001d045321	14.5819	23.8986	5.26517	-2.18238	0.00750747	Down Regulation	Chr9	18926278	18927731	-	1351	GO:0009737;GO:0009414;GO:0005829;GO:0009631	-	-	uncharacterized protein LOC100216961 [Zea mays]	GO:0009737//response to abscisic acid;GO:0009414//response to water deprivation;GO:0009631//cold acclimation;	GO:0005829//cytosol;	-	-
Zm00001d008883	8.84587	14.5101	3.18168	-2.18919	0.01136	Down Regulation	Chr8	23813842	23815357	+	1417	GO:0016616;GO:0055114;GO:0051287	K15919	sp|Q9LE33|HPR3_ARATH Glyoxylate/hydroxypyruvate reductase HPR3 OS=Arabidopsis thaliana GN=HPR3 PE=2 SV=1	PREDICTED: glyoxylate reductase isoform X2 [Zea mays]	GO:0055114//obsolete oxidation-reduction process;	-	GO:0016616//oxidoreductase activity, acting on the CH-OH group of donors, NAD or NADP as acceptor;GO:0051287//NAD binding;	ko00630(Glyoxylate and dicarboxylate metabolism);ko00260(Glycine, serine and threonine metabolism)
Zm00001d020620	15.4036	25.275	5.53228	-2.19177	0.000620209	Down Regulation	Chr7	125259505	125262852	-	1177	-	-	-	PREDICTED: uncharacterized protein LOC103632815 [Zea mays]	-	-	-	-
Zm00001d036135	15.8794	26.0881	5.67079	-2.20177	0.046487	Down Regulation	Chr6	73863295	73874255	+	3636	-	-	sp|Q94HW2|POLR1_ARATH Retrovirus-related Pol polyprotein from transposon RE1 OS=Arabidopsis thaliana GN=RE1 PE=2 SV=1	putative polyprotein [Oryza sativa Japonica Group]	-	-	-	-
Zm00001d023282	8.20225	13.5106	2.8939	-2.223	0.0134842	Down Regulation	Chr10	2048298	2049531	+	1140	GO:0003677	K09422	sp|P81392|MYB06_ANTMA Myb-related protein 306 OS=Antirrhinum majus GN=MYB306 PE=2 SV=1	putative MYB DNA-binding domain superfamily protein [Zea mays]	-	-	GO:0003677//DNA binding;	-
Zm00001d042664	137.103	226.178	48.0274	-2.23553	7.33882e-05	Down Regulation	Chr3	175917267	175920386	-	2379	-	-	sp|Q56Z59|PATL3_ARATH Patellin-3 OS=Arabidopsis thaliana GN=PATL3 PE=1 SV=2	uncharacterized protein LOC100284590 [Zea mays]	-	-	-	-
Zm00001d023404	577.01	952.696	201.324	-2.2425	0.000632031	Down Regulation	Chr10	4839680	4842257	+	1597	GO:0003993;GO:0016311;GO:0046872	-	sp|Q9LXI7|PPA20_ARATH Probable purple acid phosphatase 20 OS=Arabidopsis thaliana GN=PAP20 PE=2 SV=1	PREDICTED: probable purple acid phosphatase 20 [Zea mays]	GO:0016311//dephosphorylation;	-	GO:0003993//acid phosphatase activity;GO:0046872//metal ion binding;	-
Zm00001d033316	141.361	234.081	48.641	-2.26676	2.50634e-12	Down Regulation	Chr1	258846263	258847552	+	1290	GO:0006468;GO:0004674;GO:0005524;GO:0007165	K03116	sp|Q75GK4|CIPK7_ORYSJ CBL-interacting protein kinase 7 OS=Oryza sativa subsp. japonica GN=CIPK7 PE=2 SV=1	unknown [Zea mays]	GO:0006468//protein phosphorylation;GO:0007165//signal transduction;	-	GO:0004674//protein serine/threonine kinase activity;GO:0005524//ATP binding;	ko03060(Protein export)
Zm00001d033232	8.10952	13.4393	2.77978	-2.27341	0.0138132	Down Regulation	Chr1	255276683	255280256	-	938	-	-	-	uncharacterized protein LOC100193369 [Zea mays]	-	-	-	-
Zm00001d014135	168.053	278.566	57.5406	-2.27536	0.00244265	Down Regulation	Chr5	33669397	33672106	+	2628	-	-	-	TPA: hypothetical protein ZEAMMB73_930459 [Zea mays]	-	-	-	-
Zm00001d049217	13.5214	22.4731	4.56971	-2.29803	0.00340333	Down Regulation	Chr4	21137292	21138857	+	1479	GO:0051603;GO:0004197;GO:0016021;GO:0005615;GO:0005764	K01365	sp|Q7XWK5|SAG39_ORYSJ Senescence-specific cysteine protease SAG39 OS=Oryza sativa subsp. japonica GN=SAG39 PE=2 SV=2	cysteine protease 1 [Zea mays]	GO:0051603//proteolysis involved in cellular protein catabolic process;	GO:0016021//integral component of membrane;GO:0005615//extracellular space;GO:0005764//lysosome;	GO:0004197//cysteine-type endopeptidase activity;	ko04145(Phagosome)
Zm00001d025674	6.82883	11.3509	2.30677	-2.29886	0.0392109	Down Regulation	Chr10	125986664	125989972	+	3085	GO:0004674;GO:0006468;GO:0016021;GO:0005524	-	sp|Q9FL51|Y5694_ARATH Probably inactive leucine-rich repeat receptor-like protein kinase At5g06940 OS=Arabidopsis thaliana GN=At5g06940 PE=3 SV=1	PREDICTED: probably inactive leucine-rich repeat receptor-like protein kinase At5g06940 [Zea mays]	GO:0006468//protein phosphorylation;	GO:0016021//integral component of membrane;	GO:0004674//protein serine/threonine kinase activity;GO:0005524//ATP binding;	-
Zm00001d031772	33.645	55.9963	11.2936	-2.30982	0.00352326	Down Regulation	Chr1	201352938	201354203	-	1266	GO:0016787;GO:0006541	-	sp|Q8H0Z4|GT121_ARATH Putative glutamine amidotransferase GAT1_2.1 OS=Arabidopsis thaliana GN=GAT1_2.1 PE=2 SV=1	TPA: hypothetical protein ZEAMMB73_540771 [Zea mays]	GO:0006541//glutamine metabolic process;	-	GO:0016787//hydrolase activity;	-
Zm00001d028953	28.2669	47.141	9.39287	-2.32734	1.61325e-06	Down Regulation	Chr1	52749160	52749765	-	606	-	-	-	putative VQ motif family protein [Zea mays]	-	-	-	-
Zm00001d040463	236.338	394.8	77.8764	-2.34186	0.00295491	Down Regulation	Chr3	44744039	44746612	-	1685	-	K04035	sp|Q5EFU4|CRD1_HORVU Magnesium-protoporphyrin IX monomethyl ester [oxidative] cyclase, chloroplastic OS=Hordeum vulgare GN=CRD1 PE=1 SV=1	PREDICTED: magnesium-protoporphyrin IX monomethyl ester [oxidative] cyclase, chloroplastic [Setaria italica]	-	-	-	ko00860(Porphyrin metabolism)
Zm00001d033169	21.8899	36.7181	7.06171	-2.3784	1.24782e-05	Down Regulation	Chr1	252680247	252681578	-	762	GO:0006950	-	-	TPA: hypothetical protein ZEAMMB73_537496, partial [Zea mays]	GO:0006950//response to stress;	-	-	-
Zm00001d043973	40.5722	68.1142	13.0302	-2.3861	8.70282e-09	Down Regulation	Chr3	215427508	215428164	+	657	-	-	-	uncharacterized protein LOC100279123 [Zea mays]	-	-	-	-
Zm00001d048697	5.01894	8.42656	1.61131	-2.38671	0.0481779	Down Regulation	Chr4	3464266	3467995	-	2211	-	-	sp|Q7X9I0|AGL65_ARATH Agamous-like MADS-box protein AGL65 OS=Arabidopsis thaliana GN=AGL65 PE=1 SV=1	PREDICTED: MADS-box transcription factor 15-like isoform X1 [Zea mays]	-	-	-	-
Zm00001d033363	9.56656	16.0627	3.07045	-2.38719	0.00556625	Down Regulation	Chr1	260339350	260340132	+	783	-	-	sp|Q42485|ZFP1_ARATH Zinc finger protein 1 OS=Arabidopsis thaliana GN=ZFP1 PE=2 SV=1	PREDICTED: zinc finger protein 4-like [Zea mays]	-	-	-	-
Zm00001d051194	31.6888	53.2219	10.1557	-2.38973	0.000489172	Down Regulation	Chr4	148148821	148150740	+	1920	GO:0006527;GO:0008295;GO:0008792	K01583	sp|Q7XRA1|ADC2_ORYSJ Arginine decarboxylase 2 OS=Oryza sativa subsp. japonica GN=ADC2 PE=1 SV=2	PREDICTED: uncharacterized protein LOC100193626 isoform X1 [Zea mays]	GO:0006527//arginine catabolic process;GO:0008295//spermidine biosynthetic process;	-	GO:0008792//arginine decarboxylase activity;	ko00330(Arginine and proline metabolism)
Zm00001d051934	263.19	442.105	84.2749	-2.39122	2.16828e-13	Down Regulation	Chr4	174841809	174843540	+	1634	GO:0019438;GO:0008171;GO:0032259;GO:0008757	-	sp|A8QW53|OMT3_SORBI 5-pentadecatrienyl resorcinol O-methyltransferase OS=Sorghum bicolor GN=OMT3 PE=1 SV=1	uncharacterized protein LOC100191720 [Zea mays]	GO:0019438//aromatic compound biosynthetic process;GO:0032259//methylation;	-	GO:0008171//O-methyltransferase activity;GO:0008757//S-adenosylmethionine-dependent methyltransferase activity;	-
Zm00001d005874	5.15403	8.65871	1.64935	-2.39226	0.0401657	Down Regulation	Chr2	191436169	191438639	-	1455	-	-	sp|Q6NLW5|XRI1_ARATH Protein XRI1 OS=Arabidopsis thaliana GN=XRI1 PE=1 SV=2	uncharacterized protein LOC107126292 [Zea mays]	-	-	-	-
Zm00001d040959	9.07937	15.2648	2.8939	-2.39913	0.0054398	Down Regulation	Chr3	83206343	83223323	+	2235	-	-	sp|Q94HW2|POLR1_ARATH Retrovirus-related Pol polyprotein from transposon RE1 OS=Arabidopsis thaliana GN=RE1 PE=2 SV=1	PREDICTED: uncharacterized protein LOC103646095 [Zea mays]	-	-	-	-
Zm00001d033234	8.3505	14.0539	2.64706	-2.40851	0.00647166	Down Regulation	Chr1	255293638	255295053	-	1416	GO:0005524;GO:0006468;GO:0035556;GO:0009536;GO:0005886;GO:0004674;GO:0005634	-	sp|Q2QM77|PID_ORYSJ Protein kinase PINOID OS=Oryza sativa subsp. japonica GN=PID PE=2 SV=1	PREDICTED: protein kinase PINOID-like [Zea mays]	GO:0006468//protein phosphorylation;GO:0035556//intracellular signal transduction;	GO:0009536//plastid;GO:0005886//plasma membrane;GO:0005634//nucleus;	GO:0005524//ATP binding;GO:0004674//protein serine/threonine kinase activity;	-
Zm00001d040445	7.74804	13.0566	2.43949	-2.42013	0.0132594	Down Regulation	Chr3	43699969	43701009	+	1041	GO:0042787;GO:0061630;GO:0000209;GO:0008270;GO:0043161	K11982	sp|Q6AVN2|SIRP1_ORYSJ E3 ubiquitin-protein ligase SIRP1 OS=Oryza sativa subsp. japonica GN=SIRP1 PE=1 SV=1	uncharacterized protein LOC100383341 [Zea mays]	GO:0000209//protein polyubiquitination;GO:0043161//proteasome-mediated ubiquitin-dependent protein catabolic process;	-	GO:0061630//ubiquitin protein ligase activity;GO:0008270//zinc ion binding;	-
Zm00001d034722	9.78964	16.5088	3.07045	-2.42672	0.00458592	Down Regulation	Chr1	300741005	300741352	+	348	-	-	-	TPA: hypothetical protein ZEAMMB73_903053 [Zea mays]	-	-	-	-
Zm00001d021943	10.717	18.1411	3.2929	-2.46183	0.00156911	Down Regulation	Chr7	166612267	166619169	-	4897	GO:0005887;GO:0046323;GO:0035428;GO:0005355;GO:0005351	-	sp|Q8VZ80|PLT5_ARATH Polyol transporter 5 OS=Arabidopsis thaliana GN=PLT5 PE=1 SV=2	PREDICTED: polyol transporter 5-like [Zea mays]	GO:0046323//glucose import;	GO:0005887//integral component of plasma membrane;	GO:0005355//glucose transmembrane transporter activity;GO:0005351//carbohydrate:proton symporter activity;	-
Zm00001d009589	13.4932	22.845	4.14135	-2.46371	0.000483741	Down Regulation	Chr8	71899226	71900023	-	798	GO:0009941;GO:0010287;GO:0009522;GO:0009523;GO:0018298;GO:0009768;GO:0016168;GO:0046872;GO:0016021;GO:0009535;GO:0009416;GO:0031409	K08912	sp|P27497|CB29_MAIZE Chlorophyll a-b binding protein M9, chloroplastic OS=Zea mays GN=CAB-M9 PE=2 SV=1	unknown [Zea mays]	GO:0018298//protein-chromophore linkage;GO:0009768//photosynthesis, light harvesting in photosystem I;GO:0009416//response to light stimulus;	GO:0009941//chloroplast envelope;GO:0010287//plastoglobule;GO:0009522//photosystem I;GO:0009523//photosystem II;GO:0016021//integral component of membrane;GO:0009535//chloroplast thylakoid membrane;	GO:0016168//chlorophyll binding;GO:0046872//metal ion binding;GO:0031409//pigment binding;	ko00196(Photosynthesis - antenna proteins)
Zm00001d028572	294.473	499.182	89.7647	-2.47534	4.65944e-06	Down Regulation	Chr1	39461169	39464573	-	2429	GO:0009058;GO:0016779	K00966	sp|Q84JH5|GMPP1_ORYSJ Probable mannose-1-phosphate guanylyltransferase 1 OS=Oryza sativa subsp. japonica GN=Os03g0268400 PE=2 SV=1	unknown [Zea mays]	GO:0009058//biosynthetic process;	-	GO:0016779//nucleotidyltransferase activity;	ko00520(Amino sugar and nucleotide sugar metabolism);ko00051(Fructose and mannose metabolism)
Zm00001d041972	29.8694	50.6705	9.06828	-2.48224	1.54152e-05	Down Regulation	Chr3	146279425	146282802	+	2859	GO:0030244;GO:0016760;GO:0016021;GO:0071555	-	sp|Q8VYR4|CSLG2_ARATH Cellulose synthase-like protein G2 OS=Arabidopsis thaliana GN=CSLG2 PE=2 SV=1	TPA: hypothetical protein ZEAMMB73_354658 [Zea mays]	GO:0030244//cellulose biosynthetic process;GO:0071555//cell wall organization;	GO:0016021//integral component of membrane;	GO:0016760//cellulose synthase (UDP-forming) activity;	-
Zm00001d012403	68.5782	116.404	20.7527	-2.48777	0.00065004	Down Regulation	Chr8	173833171	173833791	+	621	-	-	-	hypothetical protein ZEAMMB73_076821 [Zea mays]	-	-	-	-
Zm00001d041870	14.2856	24.3088	4.26249	-2.51171	0.000313143	Down Regulation	Chr3	141620580	141625373	+	2934	GO:0016021	K03453	sp|Q1EBV7|BASS2_ARATH Sodium/pyruvate cotransporter BASS2, chloroplastic OS=Arabidopsis thaliana GN=BASS2 PE=1 SV=1	PREDICTED: uncharacterized protein LOC103650650 [Zea mays]	-	GO:0016021//integral component of membrane;	-	-
Zm00001d026308	4.41957	7.5243	1.31484	-2.51666	0.0489618	Down Regulation	Chr10	143309469	143309843	-	375	GO:0009733	K14488	sp|Q9SA49|SAU41_ARATH Auxin-responsive protein SAUR41 OS=Arabidopsis thaliana GN=SAUR41 PE=2 SV=1	PREDICTED: uncharacterized protein LOC103642058 [Zea mays]	GO:0009733//response to auxin;	-	-	ko04075(Plant hormone signal transduction)
Zm00001d026599	68.8899	117.48	20.2995	-2.53291	2.7249e-06	Down Regulation	Chr10	148715856	148717059	+	1107	GO:0016021;GO:0016168;GO:0018298;GO:0009765;GO:0009535	K08917	sp|P27524|CB4A_SOLLC Chlorophyll a-b binding protein CP24 10A, chloroplastic OS=Solanum lycopersicum GN=CAP10A PE=3 SV=1	light harvesting chlorophyll a/b binding protein 6 [Zea mays]	GO:0018298//protein-chromophore linkage;GO:0009765//photosynthesis, light harvesting;	GO:0016021//integral component of membrane;GO:0009535//chloroplast thylakoid membrane;	GO:0016168//chlorophyll binding;	ko00196(Photosynthesis - antenna proteins)
Zm00001d042178	58.4958	99.7642	17.2274	-2.53382	0.00137133	Down Regulation	Chr3	155178699	155179705	-	912	GO:0009654;GO:0009536;GO:0015979	K08903	sp|Q0JG75|PSB28_ORYSJ Photosystem II reaction center PSB28 protein, chloroplastic OS=Oryza sativa subsp. japonica GN=PSB28 PE=2 SV=2	photosystem II reaction center W protein [Zea mays]	GO:0015979//photosynthesis;	GO:0009654//photosystem II oxygen evolving complex;GO:0009536//plastid;	-	ko00195(Photosynthesis)
Zm00001d040764	5.34813	9.123	1.57327	-2.53575	0.0285151	Down Regulation	Chr3	64374297	64376238	-	1572	GO:0016021;GO:0004497;GO:0016705;GO:0005506;GO:0055114;GO:0020037	-	sp|F4IK45|C70B2_ARATH Cytochrome P450 709B2 OS=Arabidopsis thaliana GN=CYP709B2 PE=2 SV=1	hypothetical protein rf1-C2-g13 [Zea mays]	GO:0055114//obsolete oxidation-reduction process;	GO:0016021//integral component of membrane;	GO:0004497//monooxygenase activity;GO:0016705//oxidoreductase activity, acting on paired donors, with incorporation or reduction of molecular oxygen;GO:0005506//iron ion binding;GO:0020037//heme binding;	-
Zm00001d021666	7552.35	12900.9	2203.84	-2.54938	1.1416e-08	Down Regulation	Chr7	159493893	159495862	-	1746	GO:0004451;GO:0009514;GO:0046912;GO:0006097	K01637	sp|Q6Z6M4|ACEA_ORYSJ Isocitrate lyase OS=Oryza sativa subsp. japonica GN=ICL PE=1 SV=1	unknown [Zea mays]	GO:0006097//glyoxylate cycle;	GO:0009514//glyoxysome;	GO:0004451//isocitrate lyase activity;GO:0046912//acyltransferase, acyl groups converted into alkyl on transfer;	ko00630(Glyoxylate and dicarboxylate metabolism)
Zm00001d036281	36.0103	61.5725	10.4481	-2.55905	0.000228822	Down Regulation	Chr6	81610656	81611427	-	222	-	-	-	hypothetical protein ZEAMMB73_528190 [Zea mays]	-	-	-	-
Zm00001d052375	43.3087	74.0557	12.5617	-2.55957	5.32836e-06	Down Regulation	Chr4	188485472	188486399	-	786	-	-	-	PREDICTED: uncharacterized protein LOC100276998 isoform X3 [Zea mays]	-	-	-	-
Zm00001d010280	5.28148	9.03353	1.52944	-2.56229	0.0335232	Down Regulation	Chr8	107186649	107187548	-	900	GO:0006355;GO:0003677;GO:0005634	-	sp|O22210|MYBC1_ARATH Transcription factor MYBC1 OS=Arabidopsis thaliana GN=MYBC1 PE=1 SV=1	uncharacterized protein LOC107548110 [Zea mays]	GO:0006355//regulation of transcription, DNA-templated;	GO:0005634//nucleus;	GO:0003677//DNA binding;	-
Zm00001d034723	247.464	423.379	71.5483	-2.56496	5.0767e-10	Down Regulation	Chr1	300779318	300781313	-	1443	-	K19355	sp|Q0DM48|MAN3_ORYSJ Mannan endo-1,4-beta-mannosidase 3 OS=Oryza sativa subsp. japonica GN=MAN3 PE=2 SV=2	PREDICTED: mannan endo-1,4-beta-mannosidase 3-like isoform X2 [Zea mays]	-	-	-	ko00051(Fructose and mannose metabolism)
Zm00001d053446	4.44666	7.61073	1.28259	-2.56897	0.0485184	Down Regulation	Chr4	231900524	231904474	+	2449	GO:0055085;GO:0005216;GO:0016021;GO:0006811	-	sp|Q6K3T2|KAT1_ORYSJ Potassium channel KAT1 OS=Oryza sativa subsp. japonica GN=Os02g0245800 PE=2 SV=1	PREDICTED: potassium channel3 isoform X1 [Zea mays]	GO:0055085//transmembrane transport;GO:0006811//ion transport;	GO:0016021//integral component of membrane;	GO:0005216//ion channel activity;	-
Zm00001d012848	9.93258	17.0035	2.86165	-2.57091	0.0322758	Down Regulation	Chr5	1080944	1081672	+	729	-	-	sp|Q24009|BICC_DROME Protein bicaudal C OS=Drosophila melanogaster GN=BicC PE=1 SV=2	SAM domain protein [Zea mays]	-	-	-	-
Zm00001d049525	4.47366	7.66183	1.28549	-2.57537	0.0480825	Down Regulation	Chr4	33186410	33189186	+	2669	GO:0045595;GO:0034051	-	sp|Q0J7V9|LSD1_ORYSJ Protein LSD1 OS=Oryza sativa subsp. japonica GN=LSD1 PE=2 SV=1	unknown [Zea mays]	GO:0045595//regulation of cell differentiation;GO:0034051//negative regulation of plant-type hypersensitive response;	-	-	-
Zm00001d034735	18.5261	31.751	5.30114	-2.58243	2.33875e-05	Down Regulation	Chr1	300973286	300979402	+	4603	-	-	sp|Q9SV09|C3H46_ARATH Zinc finger CCCH domain-containing protein 46 OS=Arabidopsis thaliana GN=At3g51950 PE=1 SV=1	TPA: putative RNA-binding zinc finger family protein [Zea mays]	-	-	-	-
Zm00001d039057	7.04017	12.0907	1.98964	-2.60332	0.00860903	Down Regulation	Chr6	169390376	169391098	+	723	-	-	-	PREDICTED: uncharacterized protein LOC103630750 [Zea mays]	-	-	-	-
Zm00001d039667	6.89615	11.8436	1.9487	-2.60352	0.0206521	Down Regulation	Chr3	11442638	11443719	+	670	-	-	sp|Q9SSR1|Y1259_ARATH DCC family protein At1g52590, chloroplastic OS=Arabidopsis thaliana GN=At1g52590 PE=2 SV=1	TPA: hypothetical protein ZEAMMB73_048267 [Zea mays]	-	-	-	-
Zm00001d052628	4.54988	7.82007	1.2797	-2.61138	0.0405657	Down Regulation	Chr4	195247667	195249106	-	1440	GO:0016021;GO:0016757	-	sp|A2ZF66|GT6_ORYSI Probable glycosyltransferase 6 OS=Oryza sativa subsp. indica GN=GT6 PE=3 SV=1	glycosyltransferase 6 [Zea mays]	-	GO:0016021//integral component of membrane;	GO:0016757//glycosyltransferase activity;	-
Zm00001d020773	9.10346	15.6475	2.5594	-2.61206	0.00833662	Down Regulation	Chr7	131952446	131953919	+	1149	-	-	sp|Q8S8F8|GEM_ARATH GLABRA2 expression modulator OS=Arabidopsis thaliana GN=GEM PE=1 SV=1	unknown [Zea mays]	-	-	-	-
Zm00001d039468	57.5527	99.0937	16.0117	-2.62966	1.27209e-13	Down Regulation	Chr3	5119104	5119466	-	363	GO:0055114;GO:0015035;GO:0009055;GO:0005623;GO:0045454	K03676	sp|Q5SMY5|GRXS2_ORYSJ Monothiol glutaredoxin-S2 OS=Oryza sativa subsp. japonica GN=GRXS2 PE=2 SV=1	Grx_A2 - glutaredoxin subgroup III [Zea mays]	GO:0055114//obsolete oxidation-reduction process;GO:0045454//cell redox homeostasis;	GO:0005623//obsolete cell;	GO:0015035//protein-disulfide reductase activity;GO:0009055//electron transfer activity;	-
Zm00001d049717	7.1548	12.3229	1.98674	-2.63286	0.0071896	Down Regulation	Chr4	41321308	41324964	+	1788	-	-	-	PREDICTED: hypothetical protein isoform X2 [Zea mays]	-	-	-	-
Zm00001d028325	19.9512	34.3954	5.50704	-2.64287	8.70981e-06	Down Regulation	Chr1	30793737	30799897	-	2380	GO:0016125;GO:0005506;GO:0009867;GO:0016132;GO:0009826;GO:0016705;GO:0020037;GO:0010268;GO:0055114;GO:0010012;GO:0009741;GO:0010358;GO:0005783	K09587	sp|Q5CCK3|C90B2_ORYSJ Cytochrome P450 90B2 OS=Oryza sativa subsp. japonica GN=CYP90B2 PE=1 SV=1	TPA: putative cytochrome P450 superfamily protein, partial [Zea mays]	GO:0016125//sterol metabolic process;GO:0009867//jasmonic acid mediated signaling pathway;GO:0016132//brassinosteroid biosynthetic process;GO:0009826//unidimensional cell growth;GO:0010268//brassinosteroid homeostasis;GO:0055114//obsolete oxidation-reduction process;GO:0009741//response to brassinosteroid;GO:0010358//leaf shaping;	GO:0005783//endoplasmic reticulum;	GO:0005506//iron ion binding;GO:0016705//oxidoreductase activity, acting on paired donors, with incorporation or reduction of molecular oxygen;GO:0020037//heme binding;GO:0010012//steroid 22-alpha hydroxylase activity;	ko00905(Brassinosteroid biosynthesis)
Zm00001d038288	1250.26	2158.85	341.673	-2.65958	1.27468e-05	Down Regulation	Chr6	153438837	153439986	-	889	-	-	sp|Q8S9H7|DIV_ANTMA Transcription factor DIVARICATA OS=Antirrhinum majus GN=DIVARICATA PE=2 SV=1	PREDICTED: transcription factor DIVARICATA-like [Zea mays]	-	-	-	-
Zm00001d026611	4.74629	8.20998	1.28259	-2.67831	0.0327778	Down Regulation	Chr10	148923923	148924600	+	678	GO:0016021	-	-	uncharacterized protein LOC100275470 [Zea mays]	-	GO:0016021//integral component of membrane;	-	-
Zm00001d038841	12154	21025.3	3282.66	-2.67919	4.2198e-10	Down Regulation	Chr6	165629567	165639979	-	8912	GO:0005576;GO:0030145;GO:0045735	-	sp|Q6ZBZ2|GL814_ORYSJ Germin-like protein 8-14 OS=Oryza sativa subsp. japonica GN=GER5 PE=1 SV=1	auxin-binding protein ABP20 [Zea mays]	-	GO:0005576//extracellular region;	GO:0030145//manganese ion binding;GO:0045735//nutrient reservoir activity;	-
Zm00001d022350	4.62003	7.99841	1.24166	-2.68744	0.0395877	Down Regulation	Chr7	175994984	176000083	+	3563	GO:0003676;GO:0006259;GO:0032392;GO:0003678	-	-	PREDICTED: putative ribonuclease H protein At1g65750 [Zea mays]	GO:0006259//DNA metabolic process;GO:0032392//DNA geometric change;	-	GO:0003676//nucleic acid binding;GO:0003678//DNA helicase activity;	-
Zm00001d045391	4.80477	8.32984	1.2797	-2.70248	0.0321	Down Regulation	Chr9	20447064	20448408	-	1071	GO:0016021	-	sp|Q02921|NO93_SOYBN Early nodulin-93 OS=Glycine max PE=2 SV=1	PREDICTED: uncharacterized protein LOC100193182 isoform X1 [Zea mays]	-	GO:0016021//integral component of membrane;	-	-
Zm00001d010094	9.71219	16.8563	2.56808	-2.71452	0.0289114	Down Regulation	Chr8	99105737	99112998	+	1459	GO:0008270;GO:0005622	-	sp|Q9SYM2|BBX22_ARATH B-box zinc finger protein 22 OS=Arabidopsis thaliana GN=BBX22 PE=1 SV=2	hypothetical protein ZEAMMB73_208947 [Zea mays]	-	GO:0005622//intracellular anatomical structure;	GO:0008270//zinc ion binding;	-
Zm00001d044065	7.93579	13.796	2.07563	-2.73262	0.0150675	Down Regulation	Chr3	218260054	218261481	+	1428	GO:0006355	-	sp|Q9ST48|DWRF8_MAIZE DELLA protein DWARF8 OS=Zea mays GN=D8 PE=1 SV=1	uncharacterized protein LOC103650192 [Zea mays]	GO:0006355//regulation of transcription, DNA-templated;	-	-	-
Zm00001d011555	4.81756	8.39347	1.24166	-2.757	0.0319544	Down Regulation	Chr8	154368362	154374551	-	868	GO:0003677;GO:0006355;GO:0005634	-	sp|O49459|NAC73_ARATH NAC domain-containing protein 73 OS=Arabidopsis thaliana GN=NAC073 PE=2 SV=1	putative NAC domain transcription factor superfamily protein [Zea mays]	GO:0006355//regulation of transcription, DNA-templated;	GO:0005634//nucleus;	GO:0003677//DNA binding;	-
Zm00001d031971	7.57406	13.2023	1.94581	-2.76235	0.00467223	Down Regulation	Chr1	208252891	208254322	-	1331	GO:0005615;GO:0005764;GO:0051603;GO:0004197	K16292	sp|P43156|CYSP_HEMSP Thiol protease SEN102 OS=Hemerocallis sp. GN=SEN102 PE=2 SV=1	TPA: vignain [Zea mays]	GO:0051603//proteolysis involved in cellular protein catabolic process;	GO:0005615//extracellular space;GO:0005764//lysosome;	GO:0004197//cysteine-type endopeptidase activity;	-
Zm00001d018703	13.0722	22.7891	3.35533	-2.76382	0.000209773	Down Regulation	Chr7	2764160	2766307	+	2116	-	-	-	PREDICTED: uncharacterized protein LOC103631906 isoform X1 [Zea mays]	-	-	-	-
Zm00001d027411	6.17554	10.7749	1.57616	-2.77319	0.012169	Down Regulation	Chr1	4718946	4722343	-	1486	GO:0055114;GO:0020037;GO:0098869;GO:0006979;GO:0005576;GO:0046872;GO:0042744;GO:0004601;GO:0009505;GO:0009664	K00430	sp|A7QEU4|PER5_VITVI Peroxidase 5 OS=Vitis vinifera GN=GSVIVT00037159001 PE=1 SV=2	uncharacterized LOC100191905 precursor [Zea mays]	GO:0055114//obsolete oxidation-reduction process;GO:0098869//cellular oxidant detoxification;GO:0006979//response to oxidative stress;GO:0042744//hydrogen peroxide catabolic process;GO:0009664//plant-type cell wall organization;	GO:0005576//extracellular region;GO:0009505//plant-type cell wall;	GO:0020037//heme binding;GO:0046872//metal ion binding;GO:0004601//peroxidase activity;	ko00940(Phenylpropanoid biosynthesis)
Zm00001d018823	5.20254	9.08734	1.31774	-2.78579	0.0372069	Down Regulation	Chr7	6507031	6507534	+	504	GO:0008270;GO:0016021	-	sp|Q9FG21|ATL71_ARATH Putative RING-H2 finger protein ATL71 OS=Arabidopsis thaliana GN=ATL71 PE=3 SV=1	TPA: putative RING zinc finger domain superfamily protein [Zea mays]	-	GO:0016021//integral component of membrane;	GO:0008270//zinc ion binding;	-
Zm00001d038532	3.93181	6.8688	0.994819	-2.78755	0.0466485	Down Regulation	Chr6	159376647	159378030	-	1023	-	-	sp|Q9LZH5|LTPG2_ARATH Non-specific lipid transfer protein GPI-anchored 2 OS=Arabidopsis thaliana GN=LTPG2 PE=2 SV=1	hypothetical protein ZEAMMB73_278315 [Zea mays]	-	-	-	-
Zm00001d024574	59.5628	104.198	14.928	-2.80322	2.04073e-15	Down Regulation	Chr10	78836368	78838011	-	1644	GO:0016705;GO:0004497;GO:0016021;GO:0020037;GO:0055114;GO:0005506	-	sp|Q9SBQ9|F3PH_PETHY Flavonoid 3&apos;-monooxygenase OS=Petunia hybrida GN=CYP75B2 PE=2 SV=1	unknown [Zea mays]	GO:0055114//obsolete oxidation-reduction process;	GO:0016021//integral component of membrane;	GO:0016705//oxidoreductase activity, acting on paired donors, with incorporation or reduction of molecular oxygen;GO:0004497//monooxygenase activity;GO:0020037//heme binding;GO:0005506//iron ion binding;	-
Zm00001d052201	31.4478	55.0322	7.86343	-2.80704	0.00974943	Down Regulation	Chr4	183184901	183186308	-	982	-	-	sp|Q8RWF4|NIPA8_ARATH Probable magnesium transporter NIPA8 OS=Arabidopsis thaliana GN=At3g26670 PE=2 SV=1	hypothetical protein ZEAMMB73_848936 [Zea mays]	-	-	-	-
Zm00001d031815	3.99287	6.99381	0.991924	-2.81778	0.0455632	Down Regulation	Chr1	202687193	202689896	-	1470	-	-	sp|A2YW91|PLP2_ORYSI Patatin-like protein 2 OS=Oryza sativa subsp. indica GN=PLP2 PE=3 SV=1	TPA: hypothetical protein ZEAMMB73_976536 [Zea mays]	-	-	-	-
Zm00001d009081	3.86137	6.77466	0.948093	-2.83705	0.047949	Down Regulation	Chr8	35350301	35350852	+	552	-	-	-	anther-specific protein SF18 precursor [Zea mays]	-	-	-	-
Zm00001d051995	5.20481	9.13282	1.2768	-2.83852	0.0207253	Down Regulation	Chr4	176048087	176049833	-	1407	GO:0005634;GO:0006275;GO:0006272;GO:0043626;GO:0030337;GO:0019985;GO:0006298;GO:0003677	K04802	sp|Q43266|PCNA_MAIZE Proliferating cell nuclear antigen OS=Zea mays GN=PCNA PE=2 SV=1	unknown [Zea mays]	GO:0006275//regulation of DNA replication;GO:0006272//leading strand elongation;GO:0019985//translesion synthesis;GO:0006298//mismatch repair;	GO:0005634//nucleus;GO:0043626//PCNA complex;	GO:0030337//DNA polymerase processivity factor activity;GO:0003677//DNA binding;	ko03430(Mismatch repair);ko03420(Nucleotide excision repair);ko03410(Base excision repair);ko03030(DNA replication)
Zm00001d044430	4.91076	8.6179	1.20362	-2.83996	0.0267305	Down Regulation	Chr3	227745442	227748823	+	3104	GO:0016021;GO:0015171;GO:0003333	-	sp|B9EXZ6|BAT1_ORYSJ Amino-acid permease BAT1 homolog OS=Oryza sativa subsp. japonica GN=BAT1 PE=2 SV=1	unknown [Zea mays]	GO:0003333//amino acid transmembrane transport;	GO:0016021//integral component of membrane;	GO:0015171//amino acid transmembrane transporter activity;	-
Zm00001d024612	76.9316	135.034	18.8296	-2.84225	4.63837e-07	Down Regulation	Chr10	80319653	80328964	+	8787	GO:0003723	K12856	sp|Q9SSD2|PRP8A_ARATH Pre-mRNA-processing-splicing factor 8A OS=Arabidopsis thaliana GN=PRP8A PE=1 SV=1	PREDICTED: pre-mRNA-processing-splicing factor 8-like [Zea mays]	-	-	GO:0003723//RNA binding;	ko03040(Spliceosome)
Zm00001d005813	379.153	666	92.3071	-2.85101	4.43003e-09	Down Regulation	Chr2	189505960	189508316	-	1787	-	K13464	sp|A2Z1N3|TI10C_ORYSI Protein TIFY 10c OS=Oryza sativa subsp. indica GN=TIFY10C PE=3 SV=1	uncharacterized protein LOC100191257 [Zea mays]	-	-	-	ko04075(Plant hormone signal transduction)
Zm00001d020618	16.9518	29.8441	4.05948	-2.87808	9.60061e-06	Down Regulation	Chr7	125222886	125226156	-	2671	-	-	sp|Q28EW0|TM87A_XENTR Transmembrane protein 87A OS=Xenopus tropicalis GN=tmem87a PE=2 SV=1	uncharacterized protein LOC100191444 precursor [Zea mays]	-	-	-	-
Zm00001d006861	147.66	260.062	35.2581	-2.88283	0.000110762	Down Regulation	Chr2	218041355	218048937	-	7373	-	K15289	-	hypothetical protein ZEAMMB73_702671 [Zea mays]	-	-	-	-
Zm00001d025722	12.0327	21.2211	2.84428	-2.89936	0.000173994	Down Regulation	Chr10	127556445	127565804	+	3909	-	K10730	sp|Q0WVW7|RQL5_ARATH ATP-dependent DNA helicase Q-like 5 OS=Arabidopsis thaliana GN=RECQL5 PE=2 SV=2	hypothetical protein ZEAMMB73_617936 [Zea mays]	-	-	-	-
Zm00001d047719	3.87304	6.83314	0.912948	-2.90394	0.0477299	Down Regulation	Chr9	139925463	139928258	+	2020	-	-	sp|F4JTP5|STY46_ARATH Serine/threonine-protein kinase STY46 OS=Arabidopsis thaliana GN=STY46 PE=1 SV=1	putative protein kinase superfamily protein [Zea mays]	-	-	-	-
Zm00001d033563	11.6112	20.5303	2.69212	-2.93094	0.000267804	Down Regulation	Chr1	267270744	267274186	+	3355	-	-	sp|P0CB23|Y4862_ARATH Uncharacterized protein At4g38062 OS=Arabidopsis thaliana GN=At4g38062 PE=4 SV=1	PREDICTED: uncharacterized protein At4g38062 [Zea mays]	-	-	-	-
Zm00001d007401	4.10984	7.27158	0.948093	-2.93917	0.0374877	Down Regulation	Chr2	230848627	230856619	-	7874	-	-	sp|Q4PT37|NEAP3_ARATH Nuclear envelope-associated protein 3 OS=Arabidopsis thaliana GN=NEAP3 PE=1 SV=1	TPA: hypothetical protein ZEAMMB73_543008 [Zea mays]	-	-	-	-
Zm00001d018708	8.23124	14.5663	1.89619	-2.94146	0.0020709	Down Regulation	Chr7	2867773	2869404	-	1632	-	-	-	PREDICTED: uncharacterized protein LOC103631908 [Zea mays]	-	-	-	-
Zm00001d038696	230.794	408.567	53.0218	-2.94592	7.48483e-14	Down Regulation	Chr6	162787462	162787746	+	285	-	-	-	hypothetical protein ZEAMMB73_322961 [Zea mays]	-	-	-	-
Zm00001d022262	9.82185	17.4072	2.23648	-2.96039	0.0437313	Down Regulation	Chr7	173865214	173867192	+	1866	GO:0020037;GO:0055114;GO:0005506;GO:0016705;GO:0004497;GO:0016021	-	sp|F4IK45|C70B2_ARATH Cytochrome P450 709B2 OS=Arabidopsis thaliana GN=CYP709B2 PE=2 SV=1	putative cytochrome P450 superfamily protein [Zea mays]	GO:0055114//obsolete oxidation-reduction process;	GO:0016021//integral component of membrane;	GO:0020037//heme binding;GO:0005506//iron ion binding;GO:0016705//oxidoreductase activity, acting on paired donors, with incorporation or reduction of molecular oxygen;GO:0004497//monooxygenase activity;	-
Zm00001d002005	5.82598	10.3313	1.32063	-2.96772	0.00904271	Down Regulation	Chr2	4231005	4234278	-	1200	GO:0007275;GO:0005634;GO:0003677;GO:0046872	-	sp|O04003|LG1_MAIZE Protein LIGULELESS 1 OS=Zea mays GN=LG1 PE=2 SV=1	protein LIGULELESS 1 [Zea mays]	GO:0007275//multicellular organism development;	GO:0005634//nucleus;	GO:0003677//DNA binding;GO:0046872//metal ion binding;	-
Zm00001d022241	25.3067	44.9456	5.66789	-2.9873	2.86376e-08	Down Regulation	Chr7	173464337	173466095	+	1390	-	-	-	unknown [Zea mays]	-	-	-	-
Zm00001d024591	6.68549	11.8767	1.49429	-2.9906	0.00567847	Down Regulation	Chr10	79578452	79580065	-	918	GO:1990726;GO:0071011;GO:0071013;GO:0046540;GO:0000932;GO:0000398;GO:0003723;GO:0005688	K12621	sp|Q1H595|LSM2_ARATH Sm-like protein LSM2 OS=Arabidopsis thaliana GN=LSM2 PE=1 SV=1	unknown [Zea mays]	GO:0000398//mRNA splicing, via spliceosome;	GO:1990726//Lsm1-7-Pat1 complex;GO:0071011//precatalytic spliceosome;GO:0071013//catalytic step 2 spliceosome;GO:0046540//U4/U6 x U5 tri-snRNP complex;GO:0000932//P-body;GO:0005688//U6 snRNP;	GO:0003723//RNA binding;	ko03040(Spliceosome);ko03018(RNA degradation)
Zm00001d008179	4.086	7.25905	0.912948	-2.99118	0.0378467	Down Regulation	Chr8	563764	569489	-	5012	-	K03083	sp|O65718|CNGC2_ARATH Cyclic nucleotide-gated ion channel 2 OS=Arabidopsis thaliana GN=CNGC2 PE=1 SV=1	PREDICTED: uncharacterized protein LOC103634635 [Zea mays]	-	-	-	-
Zm00001d035684	11.8398	21.0499	2.62969	-3.00085	0.000135007	Down Regulation	Chr6	41090605	41090817	+	213	GO:0009611;GO:0004867;GO:0010951	-	sp|P01053|ICI2_HORVU Subtilisin-chymotrypsin inhibitor-2A OS=Hordeum vulgare PE=1 SV=2	subtilisin-chymotrypsin inhibitor CI-1B [Zea mays]	GO:0009611//response to wounding;GO:0010951//negative regulation of endopeptidase activity;	-	GO:0004867//serine-type endopeptidase inhibitor activity;	-
Zm00001d042827	16.0223	28.4874	3.55711	-3.00154	8.13734e-06	Down Regulation	Chr3	181264698	181270956	+	2657	GO:0003677;GO:0009506;GO:0005665;GO:0032549;GO:0006351;GO:0003899;GO:0005829	K03010	sp|P38420|NRPB2_ARATH DNA-directed RNA polymerase II subunit 2 OS=Arabidopsis thaliana GN=NRPB2 PE=1 SV=2	TPA: hypothetical protein ZEAMMB73_468424, partial [Zea mays]	GO:0006351//transcription, DNA-templated;	GO:0009506//plasmodesma;GO:0005665//RNA polymerase II, core complex;GO:0005829//cytosol;	GO:0003677//DNA binding;GO:0032549//ribonucleoside binding;GO:0003899//DNA-directed 5'-3' RNA polymerase activity;	ko03020(RNA polymerase)
Zm00001d045760	13.8379	24.7323	2.94352	-3.07078	0.00593551	Down Regulation	Chr9	37436400	37451534	-	12110	-	K14964	sp|Q9C8J7|TRO_ARATH Protein TRAUCO OS=Arabidopsis thaliana GN=TRO PE=1 SV=1	hypothetical protein ZEAMMB73_361411 [Zea mays]	-	-	-	-
Zm00001d032811	47.1306	84.4384	9.82289	-3.10368	0.00139304	Down Regulation	Chr1	239017269	239027989	+	6100	-	K16189	sp|O64481|SBT25_ARATH Subtilisin-like protease SBT2.5 OS=Arabidopsis thaliana GN=SBT2.5 PE=2 SV=1	PREDICTED: uncharacterized protein LOC100280150 isoform X1 [Zea mays]	-	-	-	ko04075(Plant hormone signal transduction)
Zm00001d038609	6.1331	10.9894	1.2768	-3.1055	0.0231938	Down Regulation	Chr6	160900038	160901318	+	1281	GO:0005634;GO:0003700;GO:0006355;GO:0043565	-	sp|Q9SN22|SCL32_ARATH Scarecrow-like protein 32 OS=Arabidopsis thaliana GN=SCL32 PE=1 SV=1	PREDICTED: scarecrow-like protein 32 [Zea mays]	GO:0006355//regulation of transcription, DNA-templated;	GO:0005634//nucleus;	GO:0003700//DNA-binding transcription factor activity;GO:0043565//sequence-specific DNA binding;	-
Zm00001d012968	15.5923	28.003	3.18168	-3.13772	5.80418e-06	Down Regulation	Chr5	2459657	2460184	-	528	GO:0005634;GO:0003700;GO:0044212;GO:0043565;GO:0046872	-	sp|Q681X4|ZAT5_ARATH Zinc finger protein ZAT5 OS=Arabidopsis thaliana GN=ZAT5 PE=2 SV=1	PREDICTED: zinc finger protein ZAT5-like [Zea mays]	-	GO:0005634//nucleus;	GO:0003700//DNA-binding transcription factor activity;GO:0043565//sequence-specific DNA binding;GO:0046872//metal ion binding;	-
Zm00001d020524	20.0975	36.1442	4.05079	-3.15749	2.54893e-07	Down Regulation	Chr7	120895372	120913683	-	4534	-	-	sp|P08770|TRA1_MAIZE Putative AC transposase OS=Zea mays PE=2 SV=2	OSJNBb0016D16.9 [Oryza sativa Japonica Group]	-	-	-	-
Zm00001d040544	19.0484	34.2929	3.80395	-3.17234	0.0119515	Down Regulation	Chr3	48922461	48923574	+	582	-	-	sp|A2Y075|LTI6B_ORYSI Hydrophobic protein LTI6B OS=Oryza sativa subsp. indica GN=LTI6B PE=3 SV=2	hydrophobic protein LTI6B [Zea mays]	-	-	-	-
Zm00001d014918	13.0476	23.5007	2.59454	-3.17915	0.000177278	Down Regulation	Chr5	68352282	68353706	+	1425	GO:0016021;GO:0016788	-	sp|Q94CH6|EXL3_ARATH GDSL esterase/lipase EXL3 OS=Arabidopsis thaliana GN=EXL3 PE=2 SV=1	LOW QUALITY PROTEIN: anther-specific proline-rich protein APG [Zea mays]	-	GO:0016021//integral component of membrane;	GO:0016788//hydrolase activity, acting on ester bonds;	-
Zm00001d024928	23.7901	42.9013	4.67886	-3.19679	0.000345317	Down Regulation	Chr10	95451163	95473347	-	8586	-	-	sp|Q8L7S3|C3H24_ARATH Zinc finger CCCH domain-containing protein 24 OS=Arabidopsis thaliana GN=At2g28450 PE=1 SV=1	PREDICTED: uncharacterized protein LOC103650931 [Zea mays]	-	-	-	-
Zm00001d052319	3.41272	6.16512	0.660317	-3.2229	0.0427149	Down Regulation	Chr4	187031142	187035246	+	702	-	-	-	PREDICTED: uncharacterized protein LOC100279898 isoform X4 [Zea mays]	-	-	-	-
Zm00001d043453	47.9528	86.8211	9.08443	-3.25658	0.00412484	Down Regulation	Chr3	200465188	200466146	-	843	GO:0046658;GO:0009055	-	sp|Q5JNJ5|ENL1_ORYSJ Early nodulin-like protein 1 OS=Oryza sativa subsp. japonica GN=ENODL1 PE=1 SV=1	early nodulin-like protein 3 precursor [Zea mays]	-	GO:0046658//anchored component of plasma membrane;	GO:0009055//electron transfer activity;	-
Zm00001d032012	4.68624	8.50047	0.872013	-3.28512	0.0190835	Down Regulation	Chr1	209384220	209384639	-	420	-	-	-	TPA: hypothetical protein ZEAMMB73_907792 [Zea mays]	-	-	-	-
Zm00001d037008	4.71314	8.55428	0.872013	-3.29422	0.0160549	Down Regulation	Chr6	108876211	108878127	+	1536	GO:0050660;GO:0016614;GO:0055114	-	sp|Q9FI25|BBE27_ARATH Berberine bridge enzyme-like 27 OS=Arabidopsis thaliana GN=At5g44410 PE=2 SV=1	PREDICTED: inactive tetrahydrocannabinolic acid synthase-like [Zea mays]	GO:0055114//obsolete oxidation-reduction process;	-	GO:0050660//flavin adenine dinucleotide binding;GO:0016614//oxidoreductase activity, acting on CH-OH group of donors;	-
Zm00001d030748	7.68627	14.087	1.28549	-3.45398	0.000779805	Down Regulation	Chr1	158031934	158032197	+	264	-	-	-	PREDICTED: uncharacterized protein LOC100276621 [Zea mays]	-	-	-	-
Zm00001d032719	95.1065	174.654	15.559	-3.48868	8.75567e-22	Down Regulation	Chr1	235997097	236002248	+	4295	GO:0003824	K17756	sp|B5WWZ8|FAO1_LOTJA Long-chain-alcohol oxidase FAO1 OS=Lotus japonicus GN=FAO1 PE=1 SV=1	PREDICTED: uncharacterized protein LOC100274574 isoform X1 [Zea mays]	-	-	GO:0003824//catalytic activity;	-
Zm00001d043350	17.3535	31.9682	2.73885	-3.545	0.00561565	Down Regulation	Chr3	197409841	197413468	-	2252	GO:0009416;GO:0009733;GO:0016874	K14487	sp|P0C0M2|GH32_ORYSJ Probable indole-3-acetic acid-amido synthetase GH3.2 OS=Oryza sativa subsp. japonica GN=GH3.2 PE=2 SV=1	uncharacterized protein LOC100383126 [Zea mays]	GO:0009416//response to light stimulus;GO:0009733//response to auxin;	-	GO:0016874//ligase activity;	ko04075(Plant hormone signal transduction)
Zm00001d026137	44.4608	82.0646	6.85703	-3.5811	0.000385521	Down Regulation	Chr10	139479815	139481556	-	1005	-	-	-	uncharacterized protein LOC100192619 [Zea mays]	-	-	-	-
Zm00001d042739	16.7219	30.8844	2.5594	-3.593	2.19551e-07	Down Regulation	Chr3	178562121	178563551	-	1431	GO:0016758;GO:0008152	-	sp|Q66PF2|URT1_FRAAN Putative UDP-rhamnose:rhamnosyltransferase 1 OS=Fragaria ananassa GN=GT4 PE=2 SV=1	TPA: anthocyanidin 3-O-glucosyltransferase [Zea mays]	GO:0008152//metabolic process;	-	GO:0016758//hexosyltransferase activity;	-
Zm00001d042225	124.835	230.818	18.8531	-3.61388	4.08086e-12	Down Regulation	Chr3	156802050	156804169	+	1677	GO:0030001;GO:0046872	-	-	TPA: putative heavy metal transport/detoxification superfamily protein [Zea mays]	GO:0030001//metal ion transport;	-	GO:0046872//metal ion binding;	-
Zm00001d033648	6.03896	11.1679	0.910053	-3.61726	0.00313321	Down Regulation	Chr1	269566343	269572708	+	3591	GO:0016021	-	sp|Q9LRP2|PT317_ARATH Probable sugar phosphate/phosphate translocator At3g17430 OS=Arabidopsis thaliana GN=At3g17430 PE=1 SV=1	TPA: hypothetical protein ZEAMMB73_393638 [Zea mays]	-	GO:0016021//integral component of membrane;	-	-
Zm00001d053092	88.4913	163.704	13.2787	-3.6239	1.75814e-05	Down Regulation	Chr4	213303554	213309579	+	5101	-	K08857	sp|Q6YY75|NEK6_ORYSJ Serine/threonine-protein kinase Nek6 OS=Oryza sativa subsp. japonica GN=NEK6 PE=1 SV=2	putative acyl-CoA oxidase family protein [Zea mays]	-	-	-	-
Zm00001d039493	8.22289	15.2422	1.20362	-3.66262	0.00927766	Down Regulation	Chr3	5812758	5815127	+	591	GO:0046912;GO:0019752	K01649	sp|O04973|LEU1A_SOLPN 2-isopropylmalate synthase A OS=Solanum pennellii GN=IPMSA PE=2 SV=1	2-isopropylmalate synthase B [Zea mays]	GO:0019752//carboxylic acid metabolic process;	-	GO:0046912//acyltransferase, acyl groups converted into alkyl on transfer;	ko00620(Pyruvate metabolism);ko00290(Valine, leucine and isoleucine biosynthesis)
Zm00001d044078	4.58432	8.50832	0.660317	-3.68764	0.00813799	Down Regulation	Chr3	218444381	218444605	+	225	GO:0016021	-	-	PREDICTED: uncharacterized protein LOC100279043 [Zea mays]	-	GO:0016021//integral component of membrane;	-	-
Zm00001d040162	23.8641	44.3289	3.39916	-3.705	0.000475513	Down Regulation	Chr3	29759892	29766821	+	4730	-	-	sp|P08548|LIN1_NYCCO LINE-1 reverse transcriptase homolog OS=Nycticebus coucang PE=3 SV=1	PREDICTED: peroxin Pex14 isoform X4 [Zea mays]	-	-	-	-
Zm00001d038819	104.194	193.644	14.7445	-3.71516	8.45014e-06	Down Regulation	Chr6	165191824	165199320	-	7260	-	-	sp|Q9C689|NSE4A_ARATH Non-structural maintenance of chromosomes element 4 homolog A OS=Arabidopsis thaliana GN=NSE4A PE=2 SV=1	hypothetical protein ZEAMMB73_797196 [Zea mays]	-	-	-	-
Zm00001d040298	122.109	227.021	17.1968	-3.72261	4.77542e-19	Down Regulation	Chr3	36417931	36418257	-	327	-	-	sp|Q9LGE3|FLP1_ORYSJ Flowering-promoting factor 1-like protein 1 OS=Oryza sativa subsp. japonica GN=RAA1 PE=1 SV=1	FPF1 [Zea mays]	-	-	-	-
Zm00001d029783	619.301	1151.64	86.967	-3.72707	5.70987e-07	Down Regulation	Chr1	86734087	86736135	+	1649	-	-	sp|Q7XCL0|EXLA2_ORYSJ Expansin-like A2 OS=Oryza sativa subsp. japonica GN=EXLA2 PE=2 SV=1	expansin-like 3 precursor [Zea mays]	-	-	-	-
Zm00001d031443	19.5118	36.2848	2.73885	-3.72772	1.38905e-08	Down Regulation	Chr1	190264315	190265262	+	579	-	-	-	TPA: hypothetical protein ZEAMMB73_799530 [Zea mays]	-	-	-	-
Zm00001d028366	84.4848	157.28	11.6897	-3.75002	2.56332e-11	Down Regulation	Chr1	32270365	32274160	-	2003	GO:0046856;GO:0016787	-	sp|Q9SIS4|IP5P9_ARATH Type IV inositol polyphosphate 5-phosphatase 9 OS=Arabidopsis thaliana GN=IP5P9 PE=1 SV=1	type I inositol-1,4,5-trisphosphate 5-phosphatase CVP2 [Zea mays]	GO:0046856//phosphatidylinositol dephosphorylation;	-	GO:0016787//hydrolase activity;	-
Zm00001d037794	4.8405	9.02067	0.660317	-3.772	0.00608653	Down Regulation	Chr6	137924110	137933384	-	1521	-	-	-	uncharacterized LOC100193404 [Zea mays]	-	-	-	-
Zm00001d017955	5.15924	9.65817	0.660317	-3.87052	0.00376026	Down Regulation	Chr5	210812448	210813281	+	834	GO:0016021	-	sp|Q0WPN8|CRR60_ARATH Cysteine-rich repeat secretory protein 60 OS=Arabidopsis thaliana GN=CRRSP60 PE=1 SV=1	PREDICTED: secretory protein-like isoform X1 [Zea mays]	-	GO:0016021//integral component of membrane;	-	-
Zm00001d022192	5.26608	9.87475	0.657422	-3.90885	0.00354776	Down Regulation	Chr7	172473928	172477009	+	1486	-	K01087	sp|Q6ZAL2|TPP6_ORYSJ Probable trehalose-phosphate phosphatase 6 OS=Oryza sativa subsp. japonica GN=TPP6 PE=2 SV=1	sister of ramosa 3 [Zea mays]	-	-	-	ko00500(Starch and sucrose metabolism)
Zm00001d021069	15.9199	29.9026	1.93712	-3.94829	8.10104e-08	Down Regulation	Chr7	142080504	142083844	+	3062	GO:0005634;GO:0006355;GO:0003677	-	sp|Q9FY93|NAC83_ARATH NAC domain-containing protein 83 OS=Arabidopsis thaliana GN=NAC083 PE=1 SV=1	PREDICTED: putative NAC domain transcription factor superfamily protein isoform X1 [Zea mays]	GO:0006355//regulation of transcription, DNA-templated;	GO:0005634//nucleus;	GO:0003677//DNA binding;	-
Zm00001d054010	2.80599	5.28038	0.331606	-3.9931	0.0461443	Down Regulation	Chr4	245086289	245088507	-	1413	-	-	-	hypothetical protein ZEAMMB73_704027 [Zea mays]	-	-	-	-
Zm00001d032777	5.5784	10.4994	0.657422	-3.99734	0.00218804	Down Regulation	Chr1	237900368	237900826	-	459	-	-	-	uncharacterized protein LOC100275112 [Zea mays]	-	-	-	-
Zm00001d030777	19.6595	37.0036	2.31545	-3.9983	1.56145e-06	Down Regulation	Chr1	159291664	159299959	+	4309	-	-	-	unknown [Zea mays]	-	-	-	-
Zm00001d031077	8.42657	15.867	0.986133	-4.0081	0.0110031	Down Regulation	Chr1	176192733	176196049	+	2763	GO:0016021;GO:0005451;GO:0006885;GO:1902600;GO:0012505	-	sp|Q9LUN4|CHX19_ARATH Cation/H(+) antiporter 19 OS=Arabidopsis thaliana GN=CHX19 PE=2 SV=1	uncharacterized protein LOC100304392 [Zea mays]	GO:0006885//regulation of pH;GO:1902600//proton transmembrane transport;	GO:0016021//integral component of membrane;GO:0012505//endomembrane system;	GO:0005451//monovalent cation:proton antiporter activity;	-
Zm00001d040787	7.81103	14.712	0.910053	-4.0149	0.00185084	Down Regulation	Chr3	65889207	65889515	+	309	-	-	-	TPA: hypothetical protein ZEAMMB73_155049 [Zea mays]	-	-	-	-
Zm00001d030513	2.91676	5.50481	0.328711	-4.0658	0.0348979	Down Regulation	Chr1	140679257	140680084	+	828	GO:0003700;GO:0005634;GO:0006355;GO:0003677	K09286	sp|O65665|ERF60_ARATH Ethylene-responsive transcription factor ERF060 OS=Arabidopsis thaliana GN=ERF060 PE=2 SV=1	TPA: putative AP2/EREBP transcription factor superfamily protein [Zea mays]	GO:0006355//regulation of transcription, DNA-templated;	GO:0005634//nucleus;	GO:0003700//DNA-binding transcription factor activity;GO:0003677//DNA binding;	-
Zm00001d032744	6.04414	11.428	0.660317	-4.11327	0.0146849	Down Regulation	Chr1	237053885	237058557	-	2411	GO:0016021;GO:0005215;GO:0006810	K14638	sp|Q9FNL7|PTR3_ARATH Protein NRT1/ PTR FAMILY 5.2 OS=Arabidopsis thaliana GN=NPF5.2 PE=2 SV=1	uncharacterized protein LOC100191837 [Zea mays]	GO:0006810//transport;	GO:0016021//integral component of membrane;	GO:0005215//transporter activity;	-
Zm00001d041827	3.04698	5.76234	0.331606	-4.11911	0.0275953	Down Regulation	Chr3	139485859	139487304	+	1120	GO:0009505;GO:0009664;GO:0004601;GO:0042744;GO:0046872;GO:0005576;GO:0006979;GO:0055114;GO:0098869;GO:0020037	K00430	sp|Q9SZH2|PER43_ARATH Peroxidase 43 OS=Arabidopsis thaliana GN=PER43 PE=3 SV=2	peroxidase 43 [Zea mays]	GO:0009664//plant-type cell wall organization;GO:0042744//hydrogen peroxide catabolic process;GO:0006979//response to oxidative stress;GO:0055114//obsolete oxidation-reduction process;GO:0098869//cellular oxidant detoxification;	GO:0009505//plant-type cell wall;GO:0005576//extracellular region;	GO:0004601//peroxidase activity;GO:0046872//metal ion binding;GO:0020037//heme binding;	ko00940(Phenylpropanoid biosynthesis)
Zm00001d007363	30.1733	57.2031	3.14364	-4.18559	1.23272e-07	Down Regulation	Chr2	229723559	229730271	+	1109	GO:0046872	-	sp|P10978|POLX_TOBAC Retrovirus-related Pol polyprotein from transposon TNT 1-94 OS=Nicotiana tabacum PE=2 SV=1	OSJNBb0034I13.10 [Oryza sativa Japonica Group]	-	-	GO:0046872//metal ion binding;	-
Zm00001d029755	59.7748	113.505	6.04456	-4.23098	8.6775e-10	Down Regulation	Chr1	85773606	85775424	-	659	-	-	-	TPA: hypothetical protein ZEAMMB73_248715 [Zea mays]	-	-	-	-
Zm00001d039639	19.7131	37.4775	1.9487	-4.26544	4.71683e-10	Down Regulation	Chr3	9879429	9883575	-	1519	-	-	sp|Q9FMF5|RPT3_ARATH Root phototropism protein 3 OS=Arabidopsis thaliana GN=RPT3 PE=1 SV=2	PREDICTED: root phototropism protein 3 [Zea mays]	-	-	-	-
Zm00001d039826	157.338	299.166	15.5106	-4.26962	2.85234e-06	Down Regulation	Chr3	15960324	15961203	-	767	-	-	sp|Q57951|Y531_METJA Universal stress protein MJ0531 OS=Methanocaldococcus jannaschii (strain ATCC 43067 / DSM 2661 / JAL-1 / JCM 10045 / NBRC 100440) GN=MJ0531 PE=3 SV=1	TPA: hypothetical protein ZEAMMB73_383574 [Zea mays]	-	-	-	-
Zm00001d052392	35.4122	67.3549	3.46945	-4.279	2.31224e-11	Down Regulation	Chr4	188988474	188990386	-	1795	GO:0008270;GO:0004842;GO:0016567	K12501	-	PREDICTED: uncharacterized protein LOC100194079 isoform X3 [Zea mays]	GO:0016567//protein ubiquitination;	-	GO:0008270//zinc ion binding;GO:0004842//ubiquitin-protein transferase activity;	ko00130(Ubiquinone and other terpenoid-quinone biosynthesis)
Zm00001d027254	5.95478	11.3282	0.581342	-4.28439	0.00111126	Down Regulation	Chr1	426764	432130	+	5060	-	-	sp|P10978|POLX_TOBAC Retrovirus-related Pol polyprotein from transposon TNT 1-94 OS=Nicotiana tabacum PE=2 SV=1	PREDICTED: uncharacterized protein PF11_0207-like [Zea mays]	-	-	-	-
Zm00001d025875	3.45361	6.57561	0.331606	-4.30958	0.0157492	Down Regulation	Chr10	132297753	132300224	-	2472	-	-	-	putative protein of unknown function (DUF594) domain family protein [Zea mays]	-	-	-	-
Zm00001d004467	3.45875	6.58589	0.331606	-4.31184	0.0157003	Down Regulation	Chr2	113711203	113713227	-	1894	GO:0050660;GO:0055114;GO:0004499;GO:0050661	K11816	sp|Q9LKC0|YUC5_ARATH Probable indole-3-pyruvate monooxygenase YUCCA5 OS=Arabidopsis thaliana GN=YUC5 PE=2 SV=1	PREDICTED: probable indole-3-pyruvate monooxygenase YUCCA9 [Zea mays]	GO:0055114//obsolete oxidation-reduction process;	-	GO:0050660//flavin adenine dinucleotide binding;GO:0004499//N,N-dimethylaniline monooxygenase activity;GO:0050661//NADP binding;	ko00380(Tryptophan metabolism)
Zm00001d022323	3.63443	6.94014	0.328711	-4.40007	0.012032	Down Regulation	Chr7	175448328	175449359	+	1032	GO:0016787;GO:0008152	-	sp|Q9LT10|CXE18_ARATH Probable carboxylesterase 18 OS=Arabidopsis thaliana GN=CXE18 PE=1 SV=1	TPA: hypothetical protein ZEAMMB73_971270 [Zea mays]	GO:0008152//metabolic process;	-	GO:0016787//hydrolase activity;	-
Zm00001d038891	3.21649	6.14231	0.290671	-4.40132	0.0212949	Down Regulation	Chr6	166502169	166507064	-	2614	GO:0008152;GO:0008168	K05929	sp|Q9C6B9|PEAM3_ARATH Phosphoethanolamine N-methyltransferase 3 OS=Arabidopsis thaliana GN=NMT3 PE=2 SV=2	hypothetical protein ZEAMMB73_932976 [Zea mays]	GO:0008152//metabolic process;	-	GO:0008168//methyltransferase activity;	ko00564(Glycerophospholipid metabolism)
Zm00001d033699	3.22532	6.15998	0.290671	-4.40547	0.0313447	Down Regulation	Chr1	271532141	271532389	+	249	-	-	-	hypothetical protein ZEAMMB73_597399 [Zea mays]	-	-	-	-
Zm00001d020755	3.24187	6.19307	0.290671	-4.4132	0.0412065	Down Regulation	Chr7	131254670	131257545	+	2200	-	-	-	TPA: hypothetical protein ZEAMMB73_083984 [Zea mays]	-	-	-	-
Zm00001d042027	139.851	267.309	12.3943	-4.43076	0.000379309	Down Regulation	Chr3	147770790	147773690	-	2653	-	-	-	TPA: hypothetical protein ZEAMMB73_581827 [Zea mays]	-	-	-	-
Zm00001d042654	60.7086	116.069	5.34787	-4.43988	1.5089e-27	Down Regulation	Chr3	175449730	175457135	-	3756	GO:0008152;GO:0005618;GO:0005773;GO:0004565	-	sp|Q5N8X6|BGAL3_ORYSJ Beta-galactosidase 3 OS=Oryza sativa subsp. japonica GN=Os01g0875500 PE=3 SV=1	TPA: beta-galactosidase isoform 1 [Zea mays]	GO:0008152//metabolic process;	GO:0005618//cell wall;GO:0005773//vacuole;	GO:0004565//beta-galactosidase activity;	-
Zm00001d020402	1383.26	2649.98	116.547	-4.507	3.82144e-13	Down Regulation	Chr7	111548597	111550540	-	1632	GO:0055114;GO:0016491;GO:0008270	K00083	sp|Q6ERW7|CAD8C_ORYSJ Probable cinnamyl alcohol dehydrogenase 8C OS=Oryza sativa subsp. japonica GN=CAD8C PE=2 SV=2	putative cinnamyl-alcohol dehydrogenase family protein [Zea mays]	GO:0055114//obsolete oxidation-reduction process;	-	GO:0016491//oxidoreductase activity;GO:0008270//zinc ion binding;	ko00940(Phenylpropanoid biosynthesis)
Zm00001d040197	11.7604	22.5317	0.989029	-4.5098	7.05581e-07	Down Regulation	Chr3	31705710	31707058	-	1023	-	-	-	PREDICTED: uncharacterized protein LOC103649922 isoform X1 [Zea mays]	-	-	-	-
Zm00001d034772	30.3897	58.378	2.40145	-4.60345	1.65769e-15	Down Regulation	Chr1	301737379	301745945	+	7923	-	-	-	TPA: hypothetical protein ZEAMMB73_393025 [Zea mays]	-	-	-	-
Zm00001d046186	40.0785	77.1871	2.96998	-4.69983	3.26811e-20	Down Regulation	Chr9	70325553	70327150	-	1357	GO:0020037;GO:0098869;GO:0055114;GO:0006979;GO:0005576;GO:0042744;GO:0046872;GO:0004601	K00430	sp|P00434|PERP7_BRARR Peroxidase P7 OS=Brassica rapa subsp. rapa PE=1 SV=3	uncharacterized protein LOC100381507 precursor [Zea mays]	GO:0098869//cellular oxidant detoxification;GO:0055114//obsolete oxidation-reduction process;GO:0006979//response to oxidative stress;GO:0042744//hydrogen peroxide catabolic process;	GO:0005576//extracellular region;	GO:0020037//heme binding;GO:0046872//metal ion binding;GO:0004601//peroxidase activity;	ko00940(Phenylpropanoid biosynthesis)
Zm00001d031949	4.61107	8.89343	0.328711	-4.75785	0.00250696	Down Regulation	Chr1	207788455	207799885	+	721	GO:0008270;GO:0015074;GO:0003676	-	sp|Q94HW2|POLR1_ARATH Retrovirus-related Pol polyprotein from transposon RE1 OS=Arabidopsis thaliana GN=RE1 PE=2 SV=1	copia-type pol polyprotein [Zea mays]	GO:0015074//DNA integration;	-	GO:0008270//zinc ion binding;GO:0003676//nucleic acid binding;	-
Zm00001d048487	214.876	414.436	15.3163	-4.75801	4.82169e-06	Down Regulation	Chr9	157077984	157083968	+	5903	-	-	sp|O82345|BAG6_ARATH BAG family molecular chaperone regulator 6 OS=Arabidopsis thaliana GN=BAG6 PE=1 SV=1	TPA: hypothetical protein ZEAMMB73_023345 [Zea mays]	-	-	-	-
Zm00001d051945	4.89536	9.45912	0.331606	-4.83416	0.00177918	Down Regulation	Chr4	174987519	174992037	+	2501	-	-	sp|Q6K991|PHO12_ORYSJ Phosphate transporter PHO1-2 OS=Oryza sativa subsp. japonica GN=PHO1-2 PE=2 SV=1	hypothetical protein ZEAMMB73_807333 [Zea mays]	-	-	-	-
Zm00001d032504	10.0955	19.5278	0.663213	-4.87991	2.48238e-06	Down Regulation	Chr1	228756861	228759565	-	2152	GO:0009506;GO:0009505;GO:0005507;GO:0055114;GO:0016722	-	sp|Q9SU40|SKU5_ARATH Monocopper oxidase-like protein SKU5 OS=Arabidopsis thaliana GN=SKU5 PE=1 SV=1	unknown [Zea mays]	GO:0055114//obsolete oxidation-reduction process;	GO:0009506//plasmodesma;GO:0009505//plant-type cell wall;	GO:0005507//copper ion binding;GO:0016722//oxidoreductase activity, acting on metal ions;	-
Zm00001d036103	39.096	75.624	2.56808	-4.88008	3.72901e-05	Down Regulation	Chr6	72363462	72364610	-	1149	GO:0016021;GO:0008757;GO:0032259;GO:0005802;GO:0005774;GO:0005768	-	-	unknown [Zea mays]	GO:0032259//methylation;	GO:0016021//integral component of membrane;GO:0005802//trans-Golgi network;GO:0005774//vacuolar membrane;GO:0005768//endosome;	GO:0008757//S-adenosylmethionine-dependent methyltransferase activity;	-
Zm00001d039827	58.5274	113.219	3.8362	-4.88329	8.21839e-25	Down Regulation	Chr3	15992310	15992768	+	459	-	-	-	uncharacterized protein LOC100383606 [Zea mays]	-	-	-	-
Zm00001d046153	5.2627	10.1938	0.331606	-4.94208	0.000868932	Down Regulation	Chr9	67752786	67764920	+	1098	-	-	sp|O22424|RS4_MAIZE 40S ribosomal protein S4 OS=Zea mays GN=RPS4 PE=2 SV=1	Cinful1 polyprotein [Zea mays]	-	-	-	-
Zm00001d034538	28.5135	55.242	1.78496	-4.9518	0.000744249	Down Regulation	Chr1	295876661	295877302	+	642	-	-	sp|P73068|RUBR_SYNY3 Rubredoxin OS=Synechocystis sp. (strain PCC 6803 / Kazusa) GN=rub PE=3 SV=1	PREDICTED: uncharacterized protein LOC103644215 [Zea mays]	-	-	-	-
Zm00001d029601	10.2558	19.8923	0.619382	-5.00524	1.91776e-06	Down Regulation	Chr1	78654675	78656117	-	1377	-	-	sp|Q9FN11|LBD37_ARATH LOB domain-containing protein 37 OS=Arabidopsis thaliana GN=LBD37 PE=2 SV=1	hypothetical protein [Zea mays]	-	-	-	-
Zm00001d004348	11.2468	21.8332	0.660317	-5.04722	3.41541e-07	Down Regulation	Chr2	105686148	105688384	+	1410	-	-	-	PREDICTED: uncharacterized protein LOC103646784 [Zea mays]	-	-	-	-
Zm00001d033782	119.346	232.317	6.37616	-5.18726	2.21966e-16	Down Regulation	Chr1	273658418	273658705	-	288	-	-	-	seed maturation protein PM41 [Zea mays]	-	-	-	-
Zm00001d045460	91.5583	178.283	4.83392	-5.20483	2.27534e-22	Down Regulation	Chr9	23090641	23090904	-	264	-	-	-	PREDICTED: uncharacterized protein LOC103638130 [Zea mays]	-	-	-	-
Zm00001d024713	95.8837	186.86	4.9071	-5.25094	6.784e-08	Down Regulation	Chr10	84560055	84568649	-	7014	-	K13179	sp|Q84T03|RH27_ORYSJ DEAD-box ATP-dependent RNA helicase 27 OS=Oryza sativa subsp. japonica GN=Os03g0802700 PE=3 SV=1	uncharacterized protein LOC100501728 [Zea mays]	-	-	-	-
Zm00001d052675	13.0658	25.4742	0.657422	-5.27607	2.89829e-05	Down Regulation	Chr4	196963480	196969861	+	5397	GO:0008152;GO:0016746	-	sp|Q8LIL0|CUS_ORYSJ Bisdemethoxycurcumin synthase OS=Oryza sativa subsp. japonica GN=Os07g0271500 PE=1 SV=2	PREDICTED: bisdemethoxycurcumin synthase-like [Zea mays]	GO:0008152//metabolic process;	-	GO:0016746//acyltransferase activity;	-
Zm00001d005795	12.0932	23.6051	0.581342	-5.34357	9.05429e-08	Down Regulation	Chr2	188910705	188919424	-	1332	-	-	sp|Q99315|YG31B_YEAST Transposon Ty3-G Gag-Pol polyprotein OS=Saccharomyces cerevisiae (strain ATCC 204508 / S288c) GN=TY3B-G PE=1 SV=3	PREDICTED: uncharacterized protein LOC103648418 [Zea mays]	-	-	-	-
Zm00001d029546	6.26467	12.2387	0.290671	-5.39591	0.000171892	Down Regulation	Chr1	75696011	75696823	-	698	GO:0009536	-	sp|A2ZH20|MT1A_ORYSI Metallothionein-like protein 1A OS=Oryza sativa subsp. indica GN=ERR26 PE=2 SV=1	metallothionein-like protein 1 [Zea mays]	-	GO:0009536//plastid;	-	-
Zm00001d024669	51.1702	100.116	2.2249	-5.49178	9.36364e-29	Down Regulation	Chr10	82923300	82925883	-	2312	GO:0046872;GO:0016829	-	sp|C7E5V9|FARS_ZEADI (E)-beta-farnesene synthase OS=Zea diploperennis PE=1 SV=1	hypothetical protein ZEAMMB73_896074 [Zea mays]	-	-	GO:0046872//metal ion binding;GO:0016829//lyase activity;	-
Zm00001d024973	6.69925	13.1078	0.290671	-5.4949	9.31574e-05	Down Regulation	Chr10	97673568	97680486	+	4431	-	-	sp|Q9STE7|R13L3_ARATH Putative disease resistance RPP13-like protein 3 OS=Arabidopsis thaliana GN=RPP13L3 PE=3 SV=1	PREDICTED: putative inactive disease susceptibility protein LOV1 isoform X1 [Zea mays]	-	-	-	-
Zm00001d019061	44.7078	87.5079	1.90777	-5.51946	6.37444e-08	Down Regulation	Chr7	14732512	14747395	-	10126	-	-	sp|P20825|POL2_DROME Retrovirus-related Pol polyprotein from transposon 297 OS=Drosophila melanogaster GN=pol PE=3 SV=1	uncharacterized protein LOC100279210 [Zea mays]	-	-	-	-
Zm00001d038383	21.4007	41.9294	0.872013	-5.58747	2.49935e-08	Down Regulation	Chr6	156033417	156038359	-	4628	-	-	sp|Q9LUC5|C7A15_ARATH Cytochrome P450 72A15 OS=Arabidopsis thaliana GN=CYP72A15 PE=2 SV=1	cytochrome P450 monooxygenase CYP72A26 [Zea mays]	-	-	-	-
Zm00001d020883	7.67718	15.0637	0.290671	-5.69554	1.84212e-05	Down Regulation	Chr7	135413340	135414170	+	831	GO:0016747	-	-	PREDICTED: uncharacterized protein LOC103632921 [Zea mays]	-	-	GO:0016747//acyltransferase activity, transferring groups other than amino-acyl groups;	-
Zm00001d024744	9.02983	17.728	0.331606	-5.74042	1.86208e-05	Down Regulation	Chr10	85872249	85877606	-	4697	-	-	sp|Q9LMN6|WAK4_ARATH Wall-associated receptor kinase 4 OS=Arabidopsis thaliana GN=WAK4 PE=2 SV=1	PREDICTED: uncharacterized protein TIDP3651 isoform X1 [Zea mays]	-	-	-	-
Zm00001d024710	27.1412	53.2963	0.986133	-5.75611	1.72241e-08	Down Regulation	Chr10	84546907	84553633	+	6387	GO:0004672;GO:0006468;GO:0016021;GO:0005524	-	sp|Q9LFP7|PIX7_ARATH Probable serine/threonine-protein kinase PIX7 OS=Arabidopsis thaliana GN=PIX7 PE=1 SV=1	uncharacterized protein LOC100502448 [Zea mays]	GO:0006468//protein phosphorylation;	GO:0016021//integral component of membrane;	GO:0004672//protein kinase activity;GO:0005524//ATP binding;	-
Zm00001d024734	65.583	128.851	2.31545	-5.79826	3.74515e-08	Down Regulation	Chr10	85620431	85625034	+	1511	GO:0006979;GO:0098869;GO:0055114;GO:0020037;GO:0046872;GO:0042744;GO:0004601;GO:0009505;GO:0009664;GO:0005576	-	sp|Q9FEQ8|PER2_MAIZE Peroxidase 2 OS=Zea mays GN=PER2 PE=2 SV=1	uncharacterized protein LOC100217011 precursor [Zea mays]	GO:0006979//response to oxidative stress;GO:0098869//cellular oxidant detoxification;GO:0055114//obsolete oxidation-reduction process;GO:0042744//hydrogen peroxide catabolic process;GO:0009664//plant-type cell wall organization;	GO:0009505//plant-type cell wall;GO:0005576//extracellular region;	GO:0020037//heme binding;GO:0046872//metal ion binding;GO:0004601//peroxidase activity;	-
Zm00001d045759	10.5861	20.8815	0.290671	-6.16669	1.67373e-05	Down Regulation	Chr9	37431053	37437131	+	1759	GO:0006468;GO:0009507;GO:0004672;GO:0005524;GO:0016021	-	sp|Q7XPJ0|KN14I_ORYSJ Kinesin-like protein KIN-14I OS=Oryza sativa subsp. japonica GN=KIN14I PE=2 SV=1	hypothetical protein SORBI_010G203200 [Sorghum bicolor]	GO:0006468//protein phosphorylation;	GO:0009507//chloroplast;GO:0016021//integral component of membrane;	GO:0004672//protein kinase activity;GO:0005524//ATP binding;	-
Zm00001d042549	14.9157	29.4998	0.331606	-6.47509	3.69669e-10	Down Regulation	Chr3	171514199	171518513	-	2919	GO:0006355;GO:0009553;GO:0005516;GO:0008270;GO:0016573;GO:0004402;GO:0005634;GO:0009555;GO:0003712	-	sp|Q9FJX5|BT4_ARATH BTB/POZ and TAZ domain-containing protein 4 OS=Arabidopsis thaliana GN=BT4 PE=1 SV=1	PREDICTED: uncharacterized protein LOC100280264 isoform X4 [Zea mays]	GO:0006355//regulation of transcription, DNA-templated;GO:0009553//embryo sac development;GO:0016573//histone acetylation;GO:0009555//pollen development;	GO:0005634//nucleus;	GO:0005516//calmodulin binding;GO:0008270//zinc ion binding;GO:0004402//histone acetyltransferase activity;GO:0003712//transcription coregulator activity;	-
Zm00001d042777	15.6899	31.0483	0.331606	-6.5489	0.000150406	Down Regulation	Chr3	179387727	179396447	+	6137	-	K14431	sp|O49067|LG2_MAIZE Transcription factor LG2 OS=Zea mays GN=LG2 PE=2 SV=1	TPA: liguleless2 [Zea mays]	-	-	-	ko04075(Plant hormone signal transduction)
Zm00001d007450	22.1887	44.0486	0.328711	-7.06613	1.86714e-09	Down Regulation	Chr2	231999644	232003137	+	612	GO:0009958;GO:0016021	-	sp|P42390|TRPA_MAIZE Indole-3-glycerol phosphate lyase, chloroplastic OS=Zea mays GN=BX1 PE=1 SV=2	hypothetical protein [Zea mays]	GO:0009958//positive gravitropism;	GO:0016021//integral component of membrane;	-	-
Zm00001d029672	25.0315	49.7722	0.290671	-7.41981	6.66638e-10	Down Regulation	Chr1	82097005	82099710	-	2174	-	K03696	sp|Q7F9I1|CLPC1_ORYSJ Chaperone protein ClpC1, chloroplastic OS=Oryza sativa subsp. japonica GN=CLPC1 PE=2 SV=2	PREDICTED: chaperone protein ClpC1, chloroplastic-like [Zea mays]	-	-	-	-
Zm00001d031927	32.3261	64.3236	0.328711	-7.61238	1.10684e-10	Down Regulation	Chr1	207061888	207081049	-	11848	GO:0008270;GO:0003676	K03129	sp|Q38861|XPB1_ARATH DNA repair helicase XPB1 OS=Arabidopsis thaliana GN=XPB1 PE=2 SV=3	putative Ruda gag-pol polyprotein [Zea mays]	-	-	GO:0008270//zinc ion binding;GO:0003676//nucleic acid binding;	ko03022(Basal transcription factors)
Zm00001d025914	32.5646	64.8004	0.328711	-7.62304	5.95492e-07	Down Regulation	Chr10	133728878	133732604	+	3484	-	-	sp|Q9ZUF7|LOR6_ARATH Protein LURP-one-related 6 OS=Arabidopsis thaliana GN=At2g05910 PE=2 SV=1	unknown [Zea mays]	-	-	-	-
Zm00001d000113	35.8652	71.3988	0.331606	-7.75028	3.32425e-07	Down Regulation	B73V4_ctg52	429347	430532	-	748	-	K00654	sp|Q10P01|LCB1A_ORYSJ Long chain base biosynthesis protein 1a OS=Oryza sativa subsp. japonica GN=Os03g0252800 PE=2 SV=1	PREDICTED: long chain base biosynthesis protein 1a-like [Zea mays]	-	-	-	ko00600(Sphingolipid metabolism)
Zm00001d025241	266.259	530.246	2.27162	-7.8668	2.35716e-25	Down Regulation	Chr10	110753799	110756285	+	1843	GO:0030001;GO:0046872	-	sp|Q9C5D3|HIP7_ARATH Heavy metal-associated isoprenylated plant protein 7 OS=Arabidopsis thaliana GN=HIPP07 PE=1 SV=1	PREDICTED: uncharacterized protein DDB_G0286299-like [Zea mays]	GO:0030001//metal ion transport;	-	GO:0046872//metal ion binding;	-
Zm00001d038675	263.802	525.412	2.19265	-7.90463	1.70198e-11	Down Regulation	Chr6	162375302	162385552	+	9432	GO:0016021	-	sp|Q9FG38|SNX1_ARATH Sorting nexin 1 OS=Arabidopsis thaliana GN=SNX1 PE=1 SV=1	PREDICTED: uncharacterized protein LOC103652744 [Zea mays]	-	GO:0016021//integral component of membrane;	-	-
Zm00001d019111	41.7143	83.1379	0.290671	-8.15997	8.51789e-13	Down Regulation	Chr7	17261050	17265221	+	4048	-	K00654	sp|Q10P01|LCB1A_ORYSJ Long chain base biosynthesis protein 1a OS=Oryza sativa subsp. japonica GN=Os03g0252800 PE=2 SV=1	TPA: hypothetical protein ZEAMMB73_873591 [Zea mays]	-	-	-	ko00600(Sphingolipid metabolism)
Zm00001d028330	280.583	559.88	1.28549	-8.76666	4.76765e-19	Down Regulation	Chr1	31041489	31049951	-	7882	GO:0015672;GO:0015297;GO:0016021;GO:0055085	K14724	sp|Q84WG1|NHX3_ARATH Sodium/hydrogen exchanger 3 OS=Arabidopsis thaliana GN=NHX3 PE=1 SV=2	hypothetical protein ZEAMMB73_639711 [Zea mays]	GO:0055085//transmembrane transport;	GO:0016021//integral component of membrane;	GO:0015297//antiporter activity;	-
Zm00001d033657	163.467	326.315	0.619382	-9.04122	3.63568e-10	Down Regulation	Chr1	269826656	269833553	-	5613	GO:0000781;GO:0000790;GO:0006348;GO:0010485;GO:0000123;GO:0005829;GO:0042393;GO:0043967	K11303	sp|Q8LPU4|HAT1_MAIZE Histone acetyltransferase type B catalytic subunit OS=Zea mays GN=HAT1 PE=1 SV=2	HAT1_MAIZE RecName: Full=Histone acetyltransferase type B catalytic subunit; AltName: Full=Histone acetyltransferase HAT B; AltName: Full=Histone acetyltransferase HAT-B-p50	GO:0043967//histone H4 acetylation;	GO:0000781//chromosome, telomeric region;GO:0000123//histone acetyltransferase complex;GO:0005829//cytosol;	GO:0010485//H4 histone acetyltransferase activity;GO:0042393//histone binding;	-
Zm00001d033364	78.4537	156.617	0.290671	-9.07364	1.95081e-12	Down Regulation	Chr1	260340897	260349127	+	7604	-	K07232	sp|Q84MC1|GCT22_ARATH Gamma-glutamylcyclotransferase 2-2 OS=Arabidopsis thaliana GN=GGCT2;2 PE=1 SV=1	PREDICTED: cation transport regulator-like protein 1 [Zea mays]	-	-	-	ko00480(Glutathione metabolism)
Zm00001d029476	85.2184	170.146	0.290671	-9.19317	9.60603e-09	Down Regulation	Chr1	72405711	72410458	-	1173	-	K06685	sp|O22424|RS4_MAIZE 40S ribosomal protein S4 OS=Zea mays GN=RPS4 PE=2 SV=1	PREDICTED: MOB kinase activator-like 1 [Zea mays]	-	-	-	-
Zm00001d012797	127.314	254.296	0.331606	-9.58282	2.61236e-14	Down Regulation	Chr5	50443	62268	-	7423	-	-	-	hypothetical protein ZEAMMB73_277006 [Zea mays]	-	-	-	-
Zm00001d035013	1515.07	3028.23	1.90487	-10.6346	4.06582e-92	Down Regulation	Chr6	1819415	1821213	-	1641	GO:0005506;GO:0055114;GO:0020037;GO:0016709;GO:0016021;GO:0044550	K00512	sp|Q43257|C71C4_MAIZE indole-2-monooxygenase OS=Zea mays GN=CYP71C4 PE=1 SV=1	hypothetical protein SORBIDRAFT_07g000520 [Sorghum bicolor]	GO:0055114//obsolete oxidation-reduction process;GO:0044550//secondary metabolite biosynthetic process;	GO:0016021//integral component of membrane;	GO:0005506//iron ion binding;GO:0020037//heme binding;GO:0016709//oxidoreductase activity, acting on paired donors, with incorporation or reduction of molecular oxygen, NAD(P)H as one donor, and incorporation of one atom of oxygen;	-
Zm00001d018704	2590.76	5179.98	1.53523	-11.7203	3.92841e-57	Down Regulation	Chr7	2767046	2847029	+	744	GO:0015074;GO:0004523;GO:0090502;GO:0003676	-	sp|Q94HW2|POLR1_ARATH Retrovirus-related Pol polyprotein from transposon RE1 OS=Arabidopsis thaliana GN=RE1 PE=2 SV=1	AF466203_13 putative prpol [Zea mays]	GO:0015074//DNA integration;GO:0090502//RNA phosphodiester bond hydrolysis, endonucleolytic;	-	GO:0004523//RNA-DNA hybrid ribonuclease activity;GO:0003676//nucleic acid binding;	-
Zm00001d020471	68.3097	136.619	0	#NAME?	1.26404e-47	Down Regulation	Chr7	116946715	116950992	+	2872	-	K14801	-	programmed cell death protein 2 [Zea mays]	-	-	-	-
Zm00001d052393	82.0966	164.193	0	#NAME?	4.31721e-30	Down Regulation	Chr4	189029262	189037143	-	4251	-	-	sp|Q7XA42|RGA1_SOLBU Putative disease resistance protein RGA1 OS=Solanum bulbocastanum GN=RGA1 PE=2 SV=2	PREDICTED: putative disease resistance protein RGA1 isoform X5 [Zea mays]	-	-	-	-
Zm00001d029722	79.2084	158.417	0	#NAME?	1.48867e-22	Down Regulation	Chr1	84139123	84145156	+	5785	GO:0051082;GO:0046872;GO:0031072;GO:0006457	K03686	sp|P0DO01|DJA7A_ORYSJ Chaperone protein dnaJ A7A, chloroplastic OS=Oryza sativa subsp. japonica GN=DJA7A PE=1 SV=1	TPA: hypothetical protein ZEAMMB73_430239 [Zea mays]	GO:0006457//protein folding;	-	GO:0051082//unfolded protein binding;GO:0046872//metal ion binding;GO:0031072//heat shock protein binding;	-
Zm00001d040368	33.1599	66.3198	0	#NAME?	8.5166e-19	Down Regulation	Chr3	40485059	40492537	-	5185	GO:0006468;GO:0004672;GO:0005524;GO:0016021	K08342	sp|Q2XPP4|ATG4B_ORYSI Cysteine protease ATG4B OS=Oryza sativa subsp. indica GN=ATG4B PE=1 SV=2	PREDICTED: proline-rich receptor-like protein kinase PERK1 [Zea mays]	GO:0006468//protein phosphorylation;	GO:0016021//integral component of membrane;	GO:0004672//protein kinase activity;GO:0005524//ATP binding;	ko04136(Autophagy - other)
Zm00001d053283	36.2257	72.4513	0	#NAME?	4.40748e-18	Down Regulation	Chr4	223933580	223937015	+	2793	GO:0003735;GO:0005840;GO:0006412	K02987	sp|O22424|RS4_MAIZE 40S ribosomal protein S4 OS=Zea mays GN=RPS4 PE=2 SV=1	putative ribosomal protein S4 (RPS4A) family protein [Zea mays]	GO:0006412//translation;	GO:0005840//ribosome;	GO:0003735//structural constituent of ribosome;	ko03010(Ribosome)
Zm00001d041649	44.6895	89.379	0	#NAME?	4.8527e-18	Down Regulation	Chr3	131635306	131638817	-	3225	-	-	sp|Q9M2U3|ALPL_ARATH Protein ALP1-like OS=Arabidopsis thaliana GN=At3g55350 PE=2 SV=1	PREDICTED: uncharacterized protein LOC103650567 isoform X1 [Zea mays]	-	-	-	-
Zm00001d032016	45.8131	91.6263	0	#NAME?	5.98841e-18	Down Regulation	Chr1	209548999	209554713	+	5639	GO:0004672;GO:0006468;GO:0005524	-	sp|Q9LTC0|PBL19_ARATH Probable serine/threonine-protein kinase PBL19 OS=Arabidopsis thaliana GN=PBL19 PE=1 SV=1	uncharacterized protein LOC103643221 [Zea mays]	GO:0006468//protein phosphorylation;	-	GO:0004672//protein kinase activity;GO:0005524//ATP binding;	-
Zm00001d030952	27.2063	54.4126	0	#NAME?	3.00864e-16	Down Regulation	Chr1	168646071	168649959	+	1903	-	-	-	hypothetical protein ZEAMMB73_878123 [Zea mays]	-	-	-	-
Zm00001d036389	90.8337	181.667	0	#NAME?	3.90906e-15	Down Regulation	Chr6	86377781	86378389	-	339	-	-	-	hypothetical protein ZEAMMB73_918995 [Zea mays]	-	-	-	-
Zm00001d009902	25.5313	51.0627	0	#NAME?	7.78528e-15	Down Regulation	Chr8	88538583	88539110	+	528	-	-	sp|Q9M015|Y5161_ARATH Uncharacterized protein At5g01610 OS=Arabidopsis thaliana GN=At5g01610 PE=1 SV=1	hypothetical protein [Zea mays]	-	-	-	-
Zm00001d014347	44.273	88.5459	0	#NAME?	7.79421e-15	Down Regulation	Chr5	42131904	42143400	-	2869	GO:0005488	-	sp|P10978|POLX_TOBAC Retrovirus-related Pol polyprotein from transposon TNT 1-94 OS=Nicotiana tabacum PE=2 SV=1	AF434192_2 Gag and Pol [Zea mays]	-	-	GO:0005488//binding;	-
Zm00001d012801	18.5795	37.1591	0	#NAME?	2.29806e-14	Down Regulation	Chr5	241989	254837	-	6098	-	-	sp|P10978|POLX_TOBAC Retrovirus-related Pol polyprotein from transposon TNT 1-94 OS=Nicotiana tabacum PE=2 SV=1	PREDICTED: uncharacterized protein LOC103625700 isoform X1 [Zea mays]	-	-	-	-
Zm00001d021844	127.855	255.71	0	#NAME?	4.42377e-12	Down Regulation	Chr7	164344371	164361391	+	10288	GO:0055085;GO:0015672;GO:0015297	K03424	sp|Q84WG1|NHX3_ARATH Sodium/hydrogen exchanger 3 OS=Arabidopsis thaliana GN=NHX3 PE=1 SV=2	PREDICTED: putative deoxyribonuclease TATDN1, partial [Zea mays]	GO:0055085//transmembrane transport;	-	GO:0015297//antiporter activity;	-
Zm00001d022321	15.3579	30.7159	0	#NAME?	5.21788e-12	Down Regulation	Chr7	175371151	175375710	-	3287	-	K20403	sp|F4IKF6|SPNS3_ARATH Probable sphingolipid transporter spinster homolog 3 OS=Arabidopsis thaliana GN=At2g22730 PE=3 SV=1	PREDICTED: uncharacterized protein LOC103629404 isoform X1 [Zea mays]	-	-	-	-
Zm00001d020943	105.962	211.924	0	#NAME?	7.45818e-12	Down Regulation	Chr7	137361936	137370496	-	7539	-	-	sp|Q9ZVF7|ESMD1_ARATH Protein ESMERALDA 1 OS=Arabidopsis thaliana GN=ESMD1 PE=2 SV=1	uncharacterized protein LOC100501430 [Zea mays]	-	-	-	-
Zm00001d025931	21.8319	43.6638	0	#NAME?	1.23184e-11	Down Regulation	Chr10	134023690	134029024	-	3435	-	K01011	sp|O64530|STR1_ARATH Thiosulfate/3-mercaptopyruvate sulfurtransferase 1, mitochondrial OS=Arabidopsis thaliana GN=STR1 PE=1 SV=1	hypothetical protein ZEAMMB73_760431 [Zea mays]	-	-	-	ko04122(Sulfur relay system);ko00920(Sulfur metabolism);ko00270(Cysteine and methionine metabolism)
Zm00001d032606	38.7291	77.4583	0	#NAME?	2.22663e-11	Down Regulation	Chr1	231874065	231884831	-	3389	GO:0032508;GO:0003678;GO:0006281;GO:0000723	-	sp|A5WFR0|PIF1_PSYWF ATP-dependent DNA helicase pif1 OS=Psychrobacter sp. (strain PRwf-1) GN=pif1 PE=3 SV=1	helicase-like protein [Oryza sativa Japonica Group]	GO:0032508//DNA duplex unwinding;GO:0006281//DNA repair;GO:0000723//telomere maintenance;	-	GO:0003678//DNA helicase activity;	-
Zm00001d029756	51.4257	102.851	0	#NAME?	2.28661e-11	Down Regulation	Chr1	85778009	85779514	+	588	-	K07466	-	TPA: hypothetical protein ZEAMMB73_096317 [Zea mays]	-	-	-	ko03440(Homologous recombination);ko03430(Mismatch repair);ko03420(Nucleotide excision repair);ko03030(DNA replication)
Zm00001d032562	16.5616	33.1232	0	#NAME?	4.01852e-10	Down Regulation	Chr1	230560853	230563661	-	2286	GO:0042254;GO:0004674;GO:0005634;GO:0006468;GO:0016021;GO:0005524	K14799	sp|Q54YA7|TSR1_DICDI Pre-rRNA-processing protein TSR1 homolog OS=Dictyostelium discoideum GN=tsr1 PE=3 SV=1	PREDICTED: pre-rRNA-processing protein TSR1 homolog [Zea mays]	GO:0042254//ribosome biogenesis;GO:0006468//protein phosphorylation;	GO:0005634//nucleus;GO:0016021//integral component of membrane;	GO:0004674//protein serine/threonine kinase activity;GO:0005524//ATP binding;	-
Zm00001d007372	14.1662	28.3323	0	#NAME?	4.36727e-10	Down Regulation	Chr2	230050799	230054726	+	3202	GO:0008233	K16297	sp|Q93Y09|SCP45_ARATH Serine carboxypeptidase-like 45 OS=Arabidopsis thaliana GN=SCPL45 PE=2 SV=1	PREDICTED: serine carboxypeptidase-like 45 [Zea mays]	-	-	GO:0008233//peptidase activity;	-
Zm00001d046202	21.6712	43.3424	0	#NAME?	1.15091e-09	Down Regulation	Chr9	71569346	71572340	+	1508	-	-	-	PREDICTED: uncharacterized protein LOC100216778 isoform X1 [Zea mays]	-	-	-	-
Zm00001d000307	11.786	23.572	0	#NAME?	1.92789e-09	Down Regulation	B73V4_ctg107	61610	62569	-	960	-	-	-	uncharacterized protein LOC100275497 [Zea mays]	-	-	-	-
Zm00001d046191	27.6031	55.2062	0	#NAME?	2.55737e-09	Down Regulation	Chr9	71087363	71088028	-	666	-	-	-	hypothetical protein ZEAMMB73_268433 [Zea mays]	-	-	-	-
Zm00001d040958	31.0667	62.1335	0	#NAME?	3.86032e-09	Down Regulation	Chr3	83072273	83074361	+	1013	GO:0016491;GO:0055114	K00306	sp|Q9SJA7|SOX_ARATH Probable sarcosine oxidase OS=Arabidopsis thaliana GN=At2g24580 PE=2 SV=1	PREDICTED: probable sarcosine oxidase [Zea mays]	GO:0055114//obsolete oxidation-reduction process;	-	GO:0016491//oxidoreductase activity;	ko04146(Peroxisome);ko00310(Lysine degradation);ko00260(Glycine, serine and threonine metabolism)
Zm00001d003452	17.5496	35.0993	0	#NAME?	7.24264e-09	Down Regulation	Chr2	44831108	44832831	+	1568	-	-	-	hypothetical protein [Zea mays]	-	-	-	-
Zm00001d017935	56.4537	112.907	0	#NAME?	1.0812e-08	Down Regulation	Chr5	210378851	210382756	+	3616	-	K05663	sp|D0TZF0|ISOA1_ORYSJ Isoamylase 1, chloroplastic OS=Oryza sativa subsp. japonica GN=ISA1 PE=1 SV=1	hypothetical protein ZEAMMB73_713969 [Zea mays]	-	-	-	-
Zm00001d006647	13.2866	26.5733	0	#NAME?	1.80369e-08	Down Regulation	Chr2	213345740	213349165	+	3052	GO:0046872	-	-	PREDICTED: zinc finger protein ZAT2 [Zea mays]	-	-	GO:0046872//metal ion binding;	-
Zm00001d021845	10.4919	20.9838	0	#NAME?	1.88081e-08	Down Regulation	Chr7	164384246	164384855	-	540	-	-	-	TPA: hypothetical protein ZEAMMB73_100782 [Zea mays]	-	-	-	-
Zm00001d025855	24.4874	48.9749	0	#NAME?	1.99223e-08	Down Regulation	Chr10	131547301	131554470	-	6992	-	K18207	-	hypothetical protein ZEAMMB73_299105 [Zea mays]	-	-	-	-
Zm00001d012806	10.5927	21.1854	0	#NAME?	2.00242e-08	Down Regulation	Chr5	380336	389692	-	1927	-	-	-	PREDICTED: uncharacterized protein LOC103650735 isoform X1 [Zea mays]	-	-	-	-
Zm00001d045844	11.6635	23.327	0	#NAME?	2.02688e-08	Down Regulation	Chr9	43309696	43312785	+	629	-	-	-	unknown [Zea mays]	-	-	-	-
Zm00001d036420	37.4653	74.9306	0	#NAME?	2.0295e-08	Down Regulation	Chr6	87683362	87688330	-	4246	-	K08739	-	TPA: hypothetical protein ZEAMMB73_047996 [Zea mays]	-	-	-	ko03430(Mismatch repair)
Zm00001d040786	13.5492	27.0985	0	#NAME?	3.06815e-08	Down Regulation	Chr3	65871460	65871780	+	321	-	-	-	TPA: hypothetical protein ZEAMMB73_155049 [Zea mays]	-	-	-	-
Zm00001d007688	17.2118	34.4235	0	#NAME?	3.43889e-08	Down Regulation	Chr2	237424162	237429239	+	3759	-	-	sp|Q9STE7|R13L3_ARATH Putative disease resistance RPP13-like protein 3 OS=Arabidopsis thaliana GN=RPP13L3 PE=3 SV=1	TPA: hypothetical protein ZEAMMB73_186013 [Zea mays]	-	-	-	-
Zm00001d033226	10.0842	20.1683	0	#NAME?	3.55658e-08	Down Regulation	Chr1	255204711	255207385	-	1180	GO:0003676;GO:0010501;GO:0004004;GO:0005524	K12823	sp|Q5N7W4|RH30_ORYSJ DEAD-box ATP-dependent RNA helicase 30 OS=Oryza sativa subsp. japonica GN=Os01g0911100 PE=2 SV=2	unknown [Zea mays]	GO:0010501//RNA secondary structure unwinding;	-	GO:0003676//nucleic acid binding;GO:0005524//ATP binding;	ko03040(Spliceosome)
Zm00001d033393	98.5352	197.07	0	#NAME?	4.15025e-08	Down Regulation	Chr1	261674974	261681018	-	2629	-	K07466	-	hypothetical protein ZEAMMB73_283224 [Zea mays]	-	-	-	ko03440(Homologous recombination);ko03430(Mismatch repair);ko03420(Nucleotide excision repair);ko03030(DNA replication)
Zm00001d042553	28.4296	56.8592	0	#NAME?	4.17708e-08	Down Regulation	Chr3	171628495	171642926	+	2168	GO:0015074;GO:0006412;GO:0003735;GO:0005840;GO:0008270;GO:0030246;GO:0003676	K03006	sp|P10978|POLX_TOBAC Retrovirus-related Pol polyprotein from transposon TNT 1-94 OS=Nicotiana tabacum PE=2 SV=1	AF434192_2 Gag and Pol [Zea mays]	GO:0015074//DNA integration;GO:0006412//translation;	GO:0005840//ribosome;	GO:0003735//structural constituent of ribosome;GO:0008270//zinc ion binding;GO:0030246//carbohydrate binding;GO:0003676//nucleic acid binding;	ko03020(RNA polymerase)
Zm00001d010644	19.7536	39.5071	0	#NAME?	4.9781e-08	Down Regulation	Chr8	122849195	122850665	-	1311	-	-	sp|Q9LXR4|FBL56_ARATH Putative F-box/LRR-repeat protein At3g58880 OS=Arabidopsis thaliana GN=At3g58880 PE=4 SV=1	PREDICTED: putative F-box/LRR-repeat protein At3g58880 [Zea mays]	-	-	-	-
Zm00001d007056	16.9897	33.9795	0	#NAME?	5.192e-08	Down Regulation	Chr2	220976693	220979812	+	2838	-	-	sp|Q9STE7|R13L3_ARATH Putative disease resistance RPP13-like protein 3 OS=Arabidopsis thaliana GN=RPP13L3 PE=3 SV=1	TPA: hypothetical protein ZEAMMB73_102622 [Zea mays]	-	-	-	-
Zm00001d043862	9.76517	19.5303	0	#NAME?	7.3644e-08	Down Regulation	Chr3	212448120	212449445	+	1041	GO:0016021	-	-	unknown [Zea mays]	-	GO:0016021//integral component of membrane;	-	-
Zm00001d040693	61.4413	122.883	0	#NAME?	1.31548e-07	Down Regulation	Chr3	58561843	58565202	+	2939	-	-	sp|Q8H1Z0|CER3_ARATH Protein ECERIFERUM 3 OS=Arabidopsis thaliana GN=CER3 PE=1 SV=1	PREDICTED: uncharacterized protein LOC103653632 [Zea mays]	-	-	-	-
Zm00001d010619	13.438	26.876	0	#NAME?	1.4869e-07	Down Regulation	Chr8	122046356	122048785	+	2245	GO:0003677;GO:0046983;GO:0032196;GO:0006310	-	sp|P08770|TRA1_MAIZE Putative AC transposase OS=Zea mays PE=2 SV=2	TRA1_MAIZE RecName: Full=Putative AC transposase; AltName: Full=ORFA	GO:0032196//transposition;GO:0006310//DNA recombination;	-	GO:0003677//DNA binding;GO:0046983//protein dimerization activity;	-
Zm00001d049731	108.803	217.607	0	#NAME?	1.63183e-07	Down Regulation	Chr4	41765717	41769191	-	1464	-	-	sp|Q94AA4|PFKA3_ARATH ATP-dependent 6-phosphofructokinase 3 OS=Arabidopsis thaliana GN=PFK3 PE=1 SV=1	hypothetical protein ZEAMMB73_922994 [Zea mays]	-	-	-	-
Zm00001d025017	18.0786	36.1572	0	#NAME?	3.02791e-07	Down Regulation	Chr10	99817486	99819538	-	1589	-	-	-	unknown [Zea mays]	-	-	-	-
Zm00001d007470	21.8623	43.7246	0	#NAME?	3.98236e-07	Down Regulation	Chr2	232405075	232406022	+	860	-	-	-	PREDICTED: uncharacterized protein LOC103648067 isoform X2 [Zea mays]	-	-	-	-
Zm00001d045386	8.74531	17.4906	0	#NAME?	4.27303e-07	Down Regulation	Chr9	20254761	20257061	-	2126	GO:0016021;GO:0006351;GO:0055085	K09286	sp|Q8GYY5|RGAP3_ARATH Rho GTPase-activating protein 3 OS=Arabidopsis thaliana GN=ROPGAP3 PE=2 SV=1	putative AP2/EREBP transcription factor superfamily protein [Zea mays]	GO:0006351//transcription, DNA-templated;GO:0055085//transmembrane transport;	GO:0016021//integral component of membrane;	-	-
Zm00001d032561	8.2291	16.4582	0	#NAME?	8.82535e-07	Down Regulation	Chr1	230530692	230531598	-	907	-	-	-	unknown [Zea mays]	-	-	-	-
Zm00001d031159	57.2114	114.423	0	#NAME?	1.95497e-06	Down Regulation	Chr1	180196546	180218147	+	2730	GO:0006310;GO:0006284;GO:0015074;GO:0003824;GO:0008270;GO:0003677	-	sp|P10978|POLX_TOBAC Retrovirus-related Pol polyprotein from transposon TNT 1-94 OS=Nicotiana tabacum PE=2 SV=1	AC084763_20 putative gag-pol polyprotein [Oryza sativa Japonica Group]	GO:0006310//DNA recombination;GO:0006284//base-excision repair;GO:0015074//DNA integration;	-	GO:0003824//catalytic activity;GO:0008270//zinc ion binding;GO:0003677//DNA binding;	-
Zm00001d032106	7.52413	15.0483	0	#NAME?	2.92023e-06	Down Regulation	Chr1	213138788	213140938	-	1269	GO:0016021	-	sp|Q8NI36|WDR36_HUMAN WD repeat-containing protein 36 OS=Homo sapiens GN=WDR36 PE=1 SV=1	TPA: hypothetical protein ZEAMMB73_356682 [Zea mays]	-	GO:0016021//integral component of membrane;	-	-
Zm00001d032521	7.0575	14.115	0	#NAME?	6.83231e-06	Down Regulation	Chr1	229313010	229325760	+	1416	GO:0003677;GO:0008270;GO:0015074;GO:0003824;GO:0006310;GO:0006284	-	sp|P10978|POLX_TOBAC Retrovirus-related Pol polyprotein from transposon TNT 1-94 OS=Nicotiana tabacum PE=2 SV=1	AC084763_20 putative gag-pol polyprotein [Oryza sativa Japonica Group]	GO:0015074//DNA integration;GO:0006310//DNA recombination;GO:0006284//base-excision repair;	-	GO:0003677//DNA binding;GO:0008270//zinc ion binding;GO:0003824//catalytic activity;	-
Zm00001d029771	14.0604	28.1209	0	#NAME?	8.92656e-06	Down Regulation	Chr1	86329863	86331329	-	912	-	K14945	sp|Q0WLR1|QKIL1_ARATH KH domain-containing protein At4g26480 OS=Arabidopsis thaliana GN=At4g26480 PE=2 SV=1	hypothetical protein ZEAMMB73_623167 [Zea mays]	-	-	-	-
Zm00001d036262	7.7064	15.4128	0	#NAME?	1.11854e-05	Down Regulation	Chr6	80670944	80672955	+	1494	GO:0009987;GO:0016020;GO:0004672;GO:0030247	-	sp|Q9LMP1|WAK2_ARATH Wall-associated receptor kinase 2 OS=Arabidopsis thaliana GN=WAK2 PE=1 SV=1	uncharacterized protein LOC100384211 precursor [Zea mays]	GO:0009987//cellular process;	GO:0016020//membrane;	GO:0004672//protein kinase activity;GO:0030247//polysaccharide binding;	-
Zm00001d024975	6.86897	13.7379	0	#NAME?	1.42054e-05	Down Regulation	Chr10	97685327	97689706	+	2714	-	-	sp|Q9STE7|R13L3_ARATH Putative disease resistance RPP13-like protein 3 OS=Arabidopsis thaliana GN=RPP13L3 PE=3 SV=1	hypothetical protein ZEAMMB73_152112 [Zea mays]	-	-	-	-
Zm00001d018645	8.76064	17.5213	0	#NAME?	2.70076e-05	Down Regulation	Chr7	1544840	1546170	+	816	GO:0005737;GO:0005634;GO:0008408	-	-	PREDICTED: Werner Syndrome-like exonuclease [Zea mays]	-	GO:0005737//cytoplasm;GO:0005634//nucleus;	GO:0008408//3'-5' exonuclease activity;	-
Zm00001d030848	6.13459	12.2692	0	#NAME?	3.17072e-05	Down Regulation	Chr1	163149522	163151273	-	858	GO:0051087	-	-	PREDICTED: enolase-phosphatase E1-like [Zea mays]	-	-	GO:0051087//chaperone binding;	-
Zm00001d006390	14.1037	28.2073	0	#NAME?	3.29019e-05	Down Regulation	Chr2	206473408	206475669	+	963	-	-	-	AF466646_9 putative gag-pol polyprotein [Zea mays]	-	-	-	-
Zm00001d020550	5.98157	11.9631	0	#NAME?	4.20518e-05	Down Regulation	Chr7	122010042	122010746	-	705	-	-	-	unknown [Zea mays]	-	-	-	-
Zm00001d032921	9.0781	18.1562	0	#NAME?	5.15258e-05	Down Regulation	Chr1	243105233	243132987	+	2200	GO:0016020	-	sp|Q94HW2|POLR1_ARATH Retrovirus-related Pol polyprotein from transposon RE1 OS=Arabidopsis thaliana GN=RE1 PE=2 SV=1	PREDICTED: uncharacterized protein LOC107279689 [Oryza sativa Japonica Group]	-	GO:0016020//membrane;	-	-
Zm00001d024885	5.89859	11.7972	0	#NAME?	5.27781e-05	Down Regulation	Chr10	92330298	92332490	-	2193	-	-	-	PREDICTED: uncharacterized protein LOC103641407 [Zea mays]	-	-	-	-
Zm00001d042550	5.88718	11.7744	0	#NAME?	5.32538e-05	Down Regulation	Chr3	171520606	171521172	+	567	GO:0005634;GO:0046983;GO:0003677;GO:0006355	K12412	sp|Q9FKK2|AGL62_ARATH Agamous-like MADS-box protein AGL62 OS=Arabidopsis thaliana GN=AGL62 PE=1 SV=1	uncharacterized protein LOC100383076 [Zea mays]	GO:0006355//regulation of transcription, DNA-templated;	GO:0005634//nucleus;	GO:0046983//protein dimerization activity;GO:0003677//DNA binding;	-
Zm00001d053084	5.7507	11.5014	0	#NAME?	6.97515e-05	Down Regulation	Chr4	212998426	212999208	+	783	GO:0009058;GO:0016740	K18163	sp|A7YVD7|NDUF6_BOVIN NADH dehydrogenase (ubiquinone) complex I, assembly factor 6 OS=Bos taurus GN=NDUFAF6 PE=2 SV=1	uncharacterized protein LOC100193624 [Zea mays]	GO:0009058//biosynthetic process;	-	GO:0016740//transferase activity;	-
Zm00001d021215	8.79783	17.5957	0	#NAME?	8.83178e-05	Down Regulation	Chr7	146372201	146380667	-	5023	-	K13141	sp|Q8S4P5|EZ2_MAIZE Histone-lysine N-methyltransferase EZ2 OS=Zea mays GN=EZ2 PE=2 SV=1	TPA: hypothetical protein ZEAMMB73_102702 [Zea mays]	-	-	-	-
Zm00001d026628	11.6472	23.2944	0	#NAME?	0.000108871	Down Regulation	Chr10	149177141	149178387	-	1124	GO:0006355;GO:0003677	-	sp|Q9FGD6|DOF58_ARATH Dof zinc finger protein DOF5.8 OS=Arabidopsis thaliana GN=DOF5.8 PE=2 SV=1	zf-Dof domain-containing protein [Zea mays]	GO:0006355//regulation of transcription, DNA-templated;	-	GO:0003677//DNA binding;	-
Zm00001d022233	11.9236	23.8472	0	#NAME?	0.000121472	Down Regulation	Chr7	173365923	173367322	-	810	-	-	-	TPA: hypothetical protein ZEAMMB73_877825 [Zea mays]	-	-	-	-
Zm00001d053309	5.33395	10.6679	0	#NAME?	0.000134056	Down Regulation	Chr4	225422067	225424845	+	1695	-	-	-	PREDICTED: uncharacterized protein LOC103648489 [Zea mays]	-	-	-	-
Zm00001d041136	5.29957	10.5991	0	#NAME?	0.000137767	Down Regulation	Chr3	99757561	99779623	+	4329	-	-	sp|Q9ZT94|POLR2_ARATH Retrovirus-related Pol polyprotein from transposon RE2 OS=Arabidopsis thaliana GN=RE2 PE=4 SV=1	TPA: hypothetical protein ZEAMMB73_417240 [Zea mays]	-	-	-	-
Zm00001d032498	6.46603	12.9321	0	#NAME?	0.000145309	Down Regulation	Chr1	228418762	228431630	+	645	-	-	sp|Q94HW2|POLR1_ARATH Retrovirus-related Pol polyprotein from transposon RE1 OS=Arabidopsis thaliana GN=RE1 PE=2 SV=1	hypothetical protein SORBIDRAFT_03g030787, partial [Sorghum bicolor]	-	-	-	-
Zm00001d046200	7.48951	14.979	0	#NAME?	0.000147888	Down Regulation	Chr9	71540699	71544281	-	3357	GO:0005524;GO:0004828;GO:0006434;GO:0005737	K01875	sp|Q8RWZ7|VHAA1_ARATH V-type proton ATPase subunit a1 OS=Arabidopsis thaliana GN=VHA-a1 PE=2 SV=1	hypothetical protein ZEAMMB73_357509 [Zea mays]	GO:0006434//seryl-tRNA aminoacylation;	GO:0005737//cytoplasm;	GO:0005524//ATP binding;GO:0004828//serine-tRNA ligase activity;	ko00970(Aminoacyl-tRNA biosynthesis)
Zm00001d022268	8.61428	17.2286	0	#NAME?	0.00016555	Down Regulation	Chr7	174005446	174016262	+	1830	GO:0006310;GO:0008270;GO:0003677;GO:0015074	-	sp|P10978|POLX_TOBAC Retrovirus-related Pol polyprotein from transposon TNT 1-94 OS=Nicotiana tabacum PE=2 SV=1	hypothetical protein SORBIDRAFT_07g028153, partial [Sorghum bicolor]	GO:0006310//DNA recombination;GO:0015074//DNA integration;	-	GO:0008270//zinc ion binding;GO:0003677//DNA binding;	-
Zm00001d026567	20.0737	40.1473	0	#NAME?	0.000210518	Down Regulation	Chr10	148175926	148178873	+	2841	-	-	sp|Q10Q26|Y3123_ORYSJ B3 domain-containing protein Os03g0212300 OS=Oryza sativa subsp. japonica GN=Os03g0212300 PE=2 SV=1	hypothetical protein SORBIDRAFT_01g010580 [Sorghum bicolor]	-	-	-	-
Zm00001d032371	5.58136	11.1627	0	#NAME?	0.000250397	Down Regulation	Chr1	224163203	224168489	+	1844	GO:0016021	-	sp|P54774|CDC48_SOYBN Cell division cycle protein 48 homolog OS=Glycine max GN=CDC48 PE=2 SV=1	PREDICTED: uncharacterized protein LOC103643340 [Zea mays]	-	GO:0016021//integral component of membrane;	-	-
Zm00001d043084	4.94901	9.89803	0	#NAME?	0.000251499	Down Regulation	Chr3	188695042	188704085	-	2758	GO:0000723;GO:0003678;GO:0032508;GO:0006281	-	sp|A5WFR0|PIF1_PSYWF ATP-dependent DNA helicase pif1 OS=Psychrobacter sp. (strain PRwf-1) GN=pif1 PE=3 SV=1	hypothetical protein SORBIDRAFT_04g020125, partial [Sorghum bicolor]	GO:0000723//telomere maintenance;GO:0032508//DNA duplex unwinding;GO:0006281//DNA repair;	-	GO:0003678//DNA helicase activity;	-
Zm00001d015857	7.28708	14.5742	0	#NAME?	0.000267265	Down Regulation	Chr5	126864198	126867730	+	3072	-	K02987	sp|O22424|RS4_MAIZE 40S ribosomal protein S4 OS=Zea mays GN=RPS4 PE=2 SV=1	unknown [Zea mays]	-	-	-	ko03010(Ribosome)
Zm00001d029669	4.91311	9.82622	0	#NAME?	0.000304493	Down Regulation	Chr1	82029990	82030379	-	390	GO:0016021	-	-	uncharacterized protein LOC100274638 [Zea mays]	-	GO:0016021//integral component of membrane;	-	-
Zm00001d033698	4.79856	9.59711	0	#NAME?	0.000333228	Down Regulation	Chr1	271527942	271528549	+	503	-	K17800	-	hypothetical protein SORBIDRAFT_04g025540 [Sorghum bicolor]	-	-	-	-
Zm00001d021982	4.79727	9.59454	0	#NAME?	0.000333569	Down Regulation	Chr7	167529000	167531402	-	1298	-	K00654	sp|Q2R3K3|LCB2A_ORYSJ Long chain base biosynthesis protein 2a OS=Oryza sativa subsp. japonica GN=Os11g0516000 PE=2 SV=1	serine palmitoyltransferase 2 [Zea mays]	-	-	-	ko00600(Sphingolipid metabolism)
Zm00001d039672	4.83937	9.67874	0	#NAME?	0.000399199	Down Regulation	Chr3	11567055	11567825	+	771	GO:0005524;GO:0016021;GO:0006468;GO:0004672	-	sp|Q9ASS4|Y5838_ARATH Probably inactive leucine-rich repeat receptor-like protein kinase At5g48380 OS=Arabidopsis thaliana GN=At5g48380 PE=1 SV=1	PREDICTED: probably inactive leucine-rich repeat receptor-like protein kinase At5g48380 [Zea mays]	GO:0006468//protein phosphorylation;	GO:0016021//integral component of membrane;	GO:0005524//ATP binding;GO:0004672//protein kinase activity;	-
Zm00001d005148	4.74868	9.49736	0	#NAME?	0.000408084	Down Regulation	Chr2	161094504	161096484	+	1651	-	K10781	sp|Q9SQI3|FATB_GOSHI Palmitoyl-acyl carrier protein thioesterase, chloroplastic OS=Gossypium hirsutum GN=FATB1 PE=1 SV=1	PREDICTED: LOC100284647 isoform X1 [Zea mays]	-	-	-	ko00061(Fatty acid biosynthesis)
Zm00001d040563	7.78785	15.5757	0	#NAME?	0.000436892	Down Regulation	Chr3	50101600	50104729	-	2884	-	-	-	transferase [Zea mays]	-	-	-	-
Zm00001d038487	4.42502	8.85005	0	#NAME?	0.000620121	Down Regulation	Chr6	158506547	158512560	-	6014	-	-	sp|Q9LVM0|Y5830_ARATH Probable inactive receptor kinase At5g58300 OS=Arabidopsis thaliana GN=At5g58300 PE=2 SV=1	PREDICTED: probable inactive receptor kinase At5g58300 [Zea mays]	-	-	-	-
Zm00001d010845	4.41338	8.82677	0	#NAME?	0.000737022	Down Regulation	Chr8	130064540	130065590	-	870	-	-	-	hypothetical protein ZEAMMB73_536880 [Zea mays]	-	-	-	-
Zm00001d045318	3.95582	7.91164	0	#NAME?	0.00146563	Down Regulation	Chr9	18862371	18862757	+	387	GO:0005739;GO:0016021;GO:0015786;GO:0005793	-	-	hypothetical protein ZEAMMB73_989593 [Zea mays]	GO:0015786//UDP-glucose transmembrane transport;	GO:0005739//mitochondrion;GO:0016021//integral component of membrane;GO:0005793//endoplasmic reticulum-Golgi intermediate compartment;	-	-
Zm00001d030867	5.24221	10.4844	0	#NAME?	0.0019292	Down Regulation	Chr1	164148405	164151412	-	2788	GO:0055114;GO:0015035;GO:0006662;GO:0045454;GO:0005623	-	sp|Q6Z7L3|TRL31_ORYSJ Thioredoxin-like 3-1, chloroplastic OS=Oryza sativa subsp. japonica GN=Os02g0774100 PE=3 SV=2	TPA: hypothetical protein ZEAMMB73_477465 [Zea mays]	GO:0055114//obsolete oxidation-reduction process;GO:0006662//glycerol ether metabolic process;GO:0045454//cell redox homeostasis;	GO:0005623//obsolete cell;	GO:0015035//protein-disulfide reductase activity;	-
Zm00001d035304	6.61665	13.2333	0	#NAME?	0.00236635	Down Regulation	Chr6	20284434	20286443	-	1112	GO:0008270;GO:0051017;GO:0005886;GO:0051015	-	sp|Q94JX5|WLIM1_ARATH LIM domain-containing protein WLIM1 OS=Arabidopsis thaliana GN=WLIM1 PE=1 SV=1	unknown [Zea mays]	GO:0051017//actin filament bundle assembly;	GO:0005886//plasma membrane;	GO:0008270//zinc ion binding;GO:0051015//actin filament binding;	-
Zm00001d007504	7.16457	14.3291	0	#NAME?	0.00263022	Down Regulation	Chr2	233419529	233424431	+	1627	GO:0004497;GO:0016021;GO:0016705;GO:0005506;GO:0055114;GO:0020037	K05917	sp|P93846|CP51_SORBI Obtusifoliol 14-alpha demethylase OS=Sorghum bicolor GN=CYP51 PE=1 SV=1	unknown [Zea mays]	GO:0055114//obsolete oxidation-reduction process;	GO:0016021//integral component of membrane;	GO:0004497//monooxygenase activity;GO:0016705//oxidoreductase activity, acting on paired donors, with incorporation or reduction of molecular oxygen;GO:0005506//iron ion binding;GO:0020037//heme binding;	ko00100(Steroid biosynthesis)
Zm00001d045770	3.60655	7.2131	0	#NAME?	0.00267887	Down Regulation	Chr9	38213441	38213986	+	546	-	-	-	hypothetical protein ZEAMMB73_641040 [Zea mays]	-	-	-	-
Zm00001d046274	5.21683	10.4337	0	#NAME?	0.00306157	Down Regulation	Chr9	77374032	77377623	-	1417	-	-	-	PREDICTED: putative nuclease HARBI1 [Zea mays]	-	-	-	-
Zm00001d040005	3.87179	7.74359	0	#NAME?	0.00325836	Down Regulation	Chr3	22638363	22641097	+	1993	-	-	-	PREDICTED: uncharacterized protein LOC103649852 [Zea mays]	-	-	-	-
Zm00001d035585	3.38476	6.76951	0	#NAME?	0.00376116	Down Regulation	Chr6	34898520	34900929	-	378	GO:0048544;GO:0016021;GO:0005524;GO:0004674;GO:0006468	-	sp|O64477|Y2913_ARATH G-type lectin S-receptor-like serine/threonine-protein kinase At2g19130 OS=Arabidopsis thaliana GN=At2g19130 PE=2 SV=1	PREDICTED: G-type lectin S-receptor-like serine/threonine-protein kinase At2g19130 [Zea mays]	GO:0048544//recognition of pollen;GO:0006468//protein phosphorylation;	GO:0016021//integral component of membrane;	GO:0005524//ATP binding;GO:0004674//protein serine/threonine kinase activity;	-
Zm00001d011009	4.21094	8.42189	0	#NAME?	0.00417784	Down Regulation	Chr8	136547345	136549607	+	621	-	K14564	sp|Q3SZ63|NOP56_BOVIN Nucleolar protein 56 OS=Bos taurus GN=NOP56 PE=2 SV=1	hypothetical protein SORBIDRAFT_10g029790 [Sorghum bicolor]	-	-	-	ko03008(Ribosome biogenesis in eukaryotes)
Zm00001d021608	4.82137	9.64274	0	#NAME?	0.00527568	Down Regulation	Chr7	158028675	158030392	-	662	-	-	sp|Q8RWQ4|RGAP7_ARATH Rho GTPase-activating protein 7 OS=Arabidopsis thaliana GN=ROPGAP7 PE=2 SV=1	TPA: hypothetical protein ZEAMMB73_566733 [Zea mays]	-	-	-	-
Zm00001d011012	3.10811	6.21622	0	#NAME?	0.00649389	Down Regulation	Chr8	136696728	136698348	-	1410	-	-	sp|A2WMH2|GOS9_ORYSI Protein GOS9 OS=Oryza sativa subsp. indica GN=GOS9 PE=2 SV=1	uncharacterized protein LOC100274142 [Zea mays]	-	-	-	-
Zm00001d002934	3.05589	6.11178	0	#NAME?	0.00676826	Down Regulation	Chr2	27119340	27120568	-	987	GO:0005634;GO:0003677;GO:0006355	-	sp|Q9C8W9|NAC30_ARATH NAC domain-containing protein 30 OS=Arabidopsis thaliana GN=NAC030 PE=1 SV=1	secondary wall NAC transcription factor 4 [Zea mays]	GO:0006355//regulation of transcription, DNA-templated;	GO:0005634//nucleus;	GO:0003677//DNA binding;	-
Zm00001d007430	4.08459	8.16917	0	#NAME?	0.00682067	Down Regulation	Chr2	231533490	231537684	+	2863	-	K13447	sp|Q948T9|RBOHB_SOLTU Respiratory burst oxidase homolog protein B OS=Solanum tuberosum GN=RBOHB PE=1 SV=1	TPA: hypothetical protein ZEAMMB73_871898 [Zea mays]	-	-	-	ko04626(Plant-pathogen interaction);ko04016(MAPK signaling pathway - plant)
Zm00001d029374	3.03548	6.07097	0	#NAME?	0.0068797	Down Regulation	Chr1	67973762	67976455	+	1776	-	-	-	hypothetical protein ZEAMMB73_823892 [Zea mays]	-	-	-	-
Zm00001d029710	3.41031	6.82061	0	#NAME?	0.00702823	Down Regulation	Chr1	83500401	83501877	-	1116	-	-	-	TPA: hypothetical protein ZEAMMB73_268437 [Zea mays]	-	-	-	-
Zm00001d052703	4.10113	8.20227	0	#NAME?	0.00726739	Down Regulation	Chr4	198199216	198204394	+	822	GO:0044424;GO:0003676	-	sp|P10978|POLX_TOBAC Retrovirus-related Pol polyprotein from transposon TNT 1-94 OS=Nicotiana tabacum PE=2 SV=1	gag-pol polyprotein [Zea mays]	-	GO:0044424//obsolete intracellular part;	GO:0003676//nucleic acid binding;	-
Zm00001d053538	5.04082	10.0816	0	#NAME?	0.00757698	Down Regulation	Chr4	233331462	233331872	-	411	-	-	sp|Q9UQ35|SRRM2_HUMAN Serine/arginine repetitive matrix protein 2 OS=Homo sapiens GN=SRRM2 PE=1 SV=2	PREDICTED: pre-mRNA-splicing factor CWC21-like [Zea mays]	-	-	-	-
Zm00001d038384	6.15869	12.3174	0	#NAME?	0.00785736	Down Regulation	Chr6	156038483	156039204	-	650	GO:0016021;GO:0004497;GO:0016705;GO:0005506;GO:0055114;GO:0020037	-	sp|H1A981|C7263_MEDTR 11-oxo-beta-amyrin 30-oxidase OS=Medicago truncatula GN=CYP72A63 PE=1 SV=1	PREDICTED: cytochrome P450 72A15-like [Zea mays]	GO:0055114//obsolete oxidation-reduction process;	GO:0016021//integral component of membrane;	GO:0004497//monooxygenase activity;GO:0016705//oxidoreductase activity, acting on paired donors, with incorporation or reduction of molecular oxygen;GO:0005506//iron ion binding;GO:0020037//heme binding;	-
Zm00001d032495	4.30397	8.60795	0	#NAME?	0.0112283	Down Regulation	Chr1	228404754	228405413	+	660	GO:0043086;GO:0004857	-	sp|Q9SI74|PMI10_ARATH Pectinesterase inhibitor 10 OS=Arabidopsis thaliana GN=PMEI10 PE=2 SV=1	TPA: hypothetical protein ZEAMMB73_629316 [Zea mays]	GO:0043086//negative regulation of catalytic activity;	-	GO:0004857//enzyme inhibitor activity;	-
Zm00001d020610	2.77281	5.54563	0	#NAME?	0.0117533	Down Regulation	Chr7	124955398	124956066	-	669	GO:0016021	-	-	uncharacterized protein LOC100274796 [Zea mays]	-	GO:0016021//integral component of membrane;	-	-
Zm00001d043891	2.76381	5.52763	0	#NAME?	0.0118365	Down Regulation	Chr3	213170074	213173998	+	1311	GO:0016573;GO:0006355;GO:0008270;GO:0004402;GO:0005634;GO:0003712	K04498	sp|Q9C5X9|HAC1_ARATH Histone acetyltransferase HAC1 OS=Arabidopsis thaliana GN=HAC1 PE=1 SV=2	uncharacterized protein LOC103651365 [Zea mays]	GO:0016573//histone acetylation;GO:0006355//regulation of transcription, DNA-templated;	GO:0005634//nucleus;	GO:0008270//zinc ion binding;GO:0004402//histone acetyltransferase activity;GO:0003712//transcription coregulator activity;	-
Zm00001d052234	2.71931	5.43862	0	#NAME?	0.0122599	Down Regulation	Chr4	184184459	184186027	-	923	-	-	-	unknown [Zea mays]	-	-	-	-
Zm00001d028287	8.18734	16.3747	0	#NAME?	0.0139774	Down Regulation	Chr1	29239353	29240585	-	1083	GO:0015292	-	sp|O64823|MCU2_ARATH Calcium uniporter protein 2, mitochondrial OS=Arabidopsis thaliana GN=At2g23790 PE=2 SV=1	PREDICTED: uncharacterized protein LOC103633091 [Zea mays]	-	-	GO:0015292//uniporter activity;	-
Zm00001d051872	3.6321	7.2642	0	#NAME?	0.0150034	Down Regulation	Chr4	172964877	172966249	-	1280	GO:0015250;GO:0034220;GO:0009992;GO:0005773;GO:0015254;GO:0006833;GO:0015793;GO:0005887;GO:0009506	K09872	sp|Q9AR14|PIP15_MAIZE Aquaporin PIP1-5 OS=Zea mays GN=PIP1-5 PE=2 SV=1	aquaporin PIP1-5 [Zea mays]	GO:0034220//ion transmembrane transport;GO:0009992//cellular water homeostasis;GO:0006833//water transport;GO:0015793//glycerol transport;	GO:0005773//vacuole;GO:0005887//integral component of plasma membrane;GO:0009506//plasmodesma;	GO:0015250//water channel activity;GO:0015254//glycerol channel activity;	-
Zm00001d014840	10.7871	21.5743	0	#NAME?	0.0159616	Down Regulation	Chr5	65058244	65059104	+	861	GO:0008061;GO:0004568;GO:0006032;GO:0016998	K20547	sp|Q42993|CHI1_ORYSJ Chitinase 1 OS=Oryza sativa subsp. japonica GN=Cht1 PE=2 SV=1	basic endochitinase 1 [Zea mays]	GO:0006032//chitin catabolic process;GO:0016998//cell wall macromolecule catabolic process;	-	GO:0008061//chitin binding;GO:0004568//chitinase activity;	ko04016(MAPK signaling pathway - plant);ko00520(Amino sugar and nucleotide sugar metabolism)
Zm00001d007821	2.54588	5.09175	0	#NAME?	0.0165698	Down Regulation	Chr2	240311726	240314400	+	2478	-	K16578	sp|Q8RWY6|CLASP_ARATH CLIP-associated protein OS=Arabidopsis thaliana GN=CLASP PE=1 SV=1	PREDICTED: CLIP-associated protein-like, partial [Zea mays]	-	-	-	-
Zm00001d040426	2.54588	5.09175	0	#NAME?	0.0165698	Down Regulation	Chr3	42867274	42868539	-	1110	-	K09422	sp|Q5NBM8|CSA_ORYSJ Transcription factor CSA OS=Oryza sativa subsp. japonica GN=CSA PE=2 SV=2	PREDICTED: transcription factor MYB44-like [Zea mays]	-	-	-	-
Zm00001d021822	2.52933	5.05866	0	#NAME?	0.0167897	Down Regulation	Chr7	163765216	163773103	+	3198	-	-	sp|P08548|LIN1_NYCCO LINE-1 reverse transcriptase homolog OS=Nycticebus coucang PE=3 SV=1	PREDICTED: uncharacterized protein LOC100381355 isoform X1 [Zea mays]	-	-	-	-
Zm00001d045463	2.48202	4.96404	0	#NAME?	0.0205635	Down Regulation	Chr9	23151861	23156737	-	2480	GO:0016021;GO:0003677;GO:0006355;GO:0005634	-	sp|Q84WP6|NAC43_ARATH NAC domain-containing protein 43 OS=Arabidopsis thaliana GN=NAC043 PE=2 SV=2	unknown [Zea mays]	GO:0006355//regulation of transcription, DNA-templated;	GO:0016021//integral component of membrane;GO:0005634//nucleus;	GO:0003677//DNA binding;	-
Zm00001d020490	2.4629	4.9258	0	#NAME?	0.0212809	Down Regulation	Chr7	118687248	118689664	-	1035	GO:0046983	-	sp|Q9ZUG9|BH066_ARATH Transcription factor bHLH66 OS=Arabidopsis thaliana GN=BHLH66 PE=1 SV=1	TPA: putative HLH DNA-binding domain superfamily protein [Zea mays]	-	-	GO:0046983//protein dimerization activity;	-
Zm00001d018551	2.43366	4.86732	0	#NAME?	0.0213444	Down Regulation	Chr5	222828329	222828982	+	654	GO:0016021	-	-	TPA: hypothetical protein ZEAMMB73_866262 [Zea mays]	-	GO:0016021//integral component of membrane;	-	-
Zm00001d028467	2.4298	4.85961	0	#NAME?	0.0214085	Down Regulation	Chr1	35871818	35874297	+	477	-	-	-	PREDICTED: uncharacterized protein LOC103633779 [Zea mays]	-	-	-	-
Zm00001d007854	4.01839	8.03678	0	#NAME?	0.0219079	Down Regulation	Chr2	240969696	240972398	-	1648	-	K17732	sp|Q42290|MPPB_ARATH Probable mitochondrial-processing peptidase subunit beta, mitochondrial OS=Arabidopsis thaliana GN=At3g02090 PE=1 SV=2	TPA: hypothetical protein ZEAMMB73_620906 [Zea mays]	-	-	-	-
Zm00001d018749	2.38144	4.76289	0	#NAME?	0.0222365	Down Regulation	Chr7	4084558	4086428	-	1734	-	-	-	uncharacterized protein LOC100501471 [Zea mays]	-	-	-	-
Zm00001d026116	3.18851	6.37702	0	#NAME?	0.0227923	Down Regulation	Chr10	138797511	138798215	+	705	-	-	-	PREDICTED: uncharacterized protein LOC103641970 [Zea mays]	-	-	-	-
Zm00001d040219	4.60086	9.20172	0	#NAME?	0.0241419	Down Regulation	Chr3	32571750	32572187	+	438	GO:0005506;GO:0020037;GO:0055114;GO:0004497;GO:0016705	-	sp|Q94FM7|C71DK_TOBAC 5-epiaristolochene 1,3-dihydroxylase OS=Nicotiana tabacum GN=CYP71D20 PE=1 SV=2	PREDICTED: 5-epiaristolochene 1,3-dihydroxylase-like [Zea mays]	GO:0055114//obsolete oxidation-reduction process;	-	GO:0005506//iron ion binding;GO:0020037//heme binding;GO:0004497//monooxygenase activity;GO:0016705//oxidoreductase activity, acting on paired donors, with incorporation or reduction of molecular oxygen;	-
Zm00001d006685	3.71491	7.42982	0	#NAME?	0.0262842	Down Regulation	Chr2	214267741	214268119	-	285	GO:0006468;GO:0004672;GO:0005524	K07198	sp|Q8LIG4|CIPK3_ORYSJ CBL-interacting protein kinase 3 OS=Oryza sativa subsp. japonica GN=CIPK3 PE=2 SV=1	PREDICTED: CBL-interacting protein kinase 3-like isoform X1 [Zea mays]	GO:0006468//protein phosphorylation;	-	GO:0004672//protein kinase activity;GO:0005524//ATP binding;	-
Zm00001d045679	2.31759	4.63518	0	#NAME?	0.027611	Down Regulation	Chr9	32796477	32798400	-	1814	GO:0008152;GO:0003824	-	sp|Q9FFE6|AAE5_ARATH Probable acyl-activating enzyme 5, peroxisomal OS=Arabidopsis thaliana GN=AAE5 PE=1 SV=1	hypothetical protein SORBIDRAFT_10g009600 [Sorghum bicolor]	GO:0008152//metabolic process;	-	GO:0003824//catalytic activity;	-
Zm00001d031835	2.30104	4.60208	0	#NAME?	0.0279609	Down Regulation	Chr1	203191238	203192635	+	865	-	-	-	TPA: hypothetical protein ZEAMMB73_968783 [Zea mays]	-	-	-	-
Zm00001d033013	2.28706	4.57413	0	#NAME?	0.0282616	Down Regulation	Chr1	247039907	247040320	-	414	-	-	-	TPA: hypothetical protein ZEAMMB73_323203 [Zea mays]	-	-	-	-
Zm00001d044479	2.26666	4.53331	0	#NAME?	0.0287092	Down Regulation	Chr3	229347693	229352050	+	3285	GO:0005623;GO:0045454	-	sp|Q9MAH1|TTL1_ARATH TPR repeat-containing thioredoxin TTL1 OS=Arabidopsis thaliana GN=TTL1 PE=1 SV=1	uncharacterized protein LOC100502390 [Zea mays]	GO:0045454//cell redox homeostasis;	GO:0005623//obsolete cell;	-	-
Zm00001d021298	2.23356	4.46712	0	#NAME?	0.0294577	Down Regulation	Chr7	148190216	148191262	-	1047	GO:0030247;GO:0004553;GO:0046658;GO:0005975	-	sp|Q9M069|E137_ARATH Glucan endo-1,3-beta-glucosidase 7 OS=Arabidopsis thaliana GN=At4g34480 PE=1 SV=2	glucan endo-1,3-beta-glucosidase, acidic isoform precursor [Zea mays]	GO:0005975//carbohydrate metabolic process;	GO:0046658//anchored component of plasma membrane;	GO:0030247//polysaccharide binding;GO:0004553//hydrolase activity, hydrolyzing O-glycosyl compounds;	-
Zm00001d032105	2.23099	4.46198	0	#NAME?	0.0295171	Down Regulation	Chr1	213134966	213136307	-	507	-	-	-	hypothetical protein ZEAMMB73_577326 [Zea mays]	-	-	-	-
Zm00001d041685	2.2297	4.45941	0	#NAME?	0.0295468	Down Regulation	Chr3	133286614	133286988	-	375	-	-	sp|Q945T0|RALF_TOBAC Rapid alkalinization factor OS=Nicotiana tabacum GN=RALF PE=1 SV=1	TPA: RALF [Zea mays]	-	-	-	-
Zm00001d033629	2.21573	4.43145	0	#NAME?	0.029873	Down Regulation	Chr1	269167771	269173673	+	3362	-	-	-	TPA: hypothetical protein ZEAMMB73_694814 [Zea mays]	-	-	-	-
Zm00001d030837	2.19661	4.39321	0	#NAME?	0.030328	Down Regulation	Chr1	162455343	162458146	+	2093	-	-	-	PREDICTED: uncharacterized protein LOC103640485 [Zea mays]	-	-	-	-
Zm00001d007713	8.96002	17.92	0	#NAME?	0.0326826	Down Regulation	Chr2	237959528	237961327	-	1800	GO:0006355	-	sp|O80933|SCL9_ARATH Scarecrow-like protein 9 OS=Arabidopsis thaliana GN=SCL9 PE=2 SV=1	PREDICTED: scarecrow-like protein 9 [Zea mays]	GO:0006355//regulation of transcription, DNA-templated;	-	-	-
Zm00001d041331	3.6141	7.2282	0	#NAME?	0.0330729	Down Regulation	Chr3	112434449	112436175	+	1316	GO:0016021	-	-	uncharacterized protein LOC100277706 [Zea mays]	-	GO:0016021//integral component of membrane;	-	-
Zm00001d038870	2.38659	4.77317	0	#NAME?	0.0361734	Down Regulation	Chr6	166160261	166161550	+	998	-	-	sp|Q42376|LEA3_MAIZE Late embryogenesis abundant protein, group 3 OS=Zea mays GN=MGL3 PE=2 SV=1	late embryogenesis abundant protein, group 3 [Zea mays]	-	-	-	-
Zm00001d053249	3.41288	6.82575	0	#NAME?	0.0379947	Down Regulation	Chr4	222232960	222233716	+	657	GO:0033609;GO:0005618;GO:0045735;GO:0030145;GO:0046564;GO:0005576	-	sp|Q6K5P9|GL22_ORYSJ Putative germin-like protein 2-2 OS=Oryza sativa subsp. japonica GN=Os02g0491700 PE=3 SV=1	PREDICTED: putative germin-like protein 2-1 [Zea mays]	GO:0033609//oxalate metabolic process;	GO:0005618//cell wall;GO:0005576//extracellular region;	GO:0045735//nutrient reservoir activity;GO:0030145//manganese ion binding;GO:0046564//oxalate decarboxylase activity;	-
Zm00001d007082	3.37961	6.75923	0	#NAME?	0.0380747	Down Regulation	Chr2	221854961	221859498	-	2991	GO:0046854;GO:0005524;GO:0016308	K00889	sp|Q9M1K2|PI5K4_ARATH Phosphatidylinositol 4-phosphate 5-kinase 4 OS=Arabidopsis thaliana GN=PIP5K4 PE=4 SV=1	TPA: putative phosphatidylinositol-4-phosphate 5-kinase family protein [Zea mays]	GO:0046854//phosphatidylinositol phosphate biosynthetic process;	-	GO:0005524//ATP binding;GO:0016308//1-phosphatidylinositol-4-phosphate 5-kinase activity;	ko04144(Endocytosis);ko04070(Phosphatidylinositol signaling system);ko00562(Inositol phosphate metabolism)
Zm00001d007156	2.10222	4.20445	0	#NAME?	0.0385407	Down Regulation	Chr2	223391991	223407118	-	3159	-	-	sp|B6SFA4|MAA3_ARATH Probable helicase MAGATAMA 3 OS=Arabidopsis thaliana GN=MAA3 PE=2 SV=1	PREDICTED: uncharacterized protein LOC103648889 [Zea mays]	-	-	-	-
Zm00001d041768	2.0958	4.19159	0	#NAME?	0.0387315	Down Regulation	Chr3	136774255	136776502	+	1095	-	-	-	PREDICTED: uncharacterized protein LOC103650605 [Zea mays]	-	-	-	-
Zm00001d004817	2.09322	4.18645	0	#NAME?	0.0388082	Down Regulation	Chr2	140977385	140982487	-	3505	-	-	sp|Q7XJJ7|FAAH_ARATH Fatty acid amide hydrolase OS=Arabidopsis thaliana GN=FAAH PE=1 SV=1	TPA: hypothetical protein ZEAMMB73_232282 [Zea mays]	-	-	-	-
Zm00001d000111	2.0831	4.16621	0	#NAME?	0.0391124	Down Regulation	B73V4_ctg52	317993	318774	+	624	-	-	-	hypothetical protein SORBIDRAFT_05g003380 [Sorghum bicolor]	-	-	-	-
Zm00001d024497	2.07925	4.15849	0	#NAME?	0.0392293	Down Regulation	Chr10	74154172	74158844	-	2581	GO:0005524;GO:0016021;GO:0010588;GO:0010222;GO:0055085;GO:0005886;GO:0042626	-	sp|Q9C6W5|AB14G_ARATH ABC transporter G family member 14 OS=Arabidopsis thaliana GN=ABCG14 PE=2 SV=1	hypothetical protein ZEAMMB73_095241 [Zea mays]	GO:0010588//cotyledon vascular tissue pattern formation;GO:0010222//stem vascular tissue pattern formation;GO:0055085//transmembrane transport;	GO:0016021//integral component of membrane;GO:0005886//plasma membrane;	GO:0005524//ATP binding;GO:0042626//ATPase-coupled transmembrane transporter activity;	-
Zm00001d044861	2.40442	4.80884	0	#NAME?	0.0394468	Down Regulation	Chr9	5666491	5666790	-	300	-	-	-	hypothetical protein ZEAMMB73_281987 [Zea mays]	-	-	-	-
Zm00001d021186	2.06527	4.13054	0	#NAME?	0.0396573	Down Regulation	Chr7	145203088	145203986	-	483	-	-	sp|Q9LRB5|LHT2_ARATH Lysine histidine transporter 2 OS=Arabidopsis thaliana GN=LHT2 PE=1 SV=1	TPA: hypothetical protein ZEAMMB73_897444 [Zea mays]	-	-	-	-
Zm00001d042969	2.06141	4.12283	0	#NAME?	0.0397766	Down Regulation	Chr3	185340413	185343562	-	1090	-	-	sp|Q8RWZ7|VHAA1_ARATH V-type proton ATPase subunit a1 OS=Arabidopsis thaliana GN=VHA-a1 PE=2 SV=1	PREDICTED: putative ribonuclease H protein At1g65750 [Zea mays]	-	-	-	-
Zm00001d041354	2.04744	4.09487	0	#NAME?	0.0402137	Down Regulation	Chr3	114016666	114022450	-	2930	GO:0006351;GO:0003899;GO:0005829;GO:0003677;GO:0009506;GO:0005665;GO:0032549	K03010	sp|P38420|NRPB2_ARATH DNA-directed RNA polymerase II subunit 2 OS=Arabidopsis thaliana GN=NRPB2 PE=1 SV=2	TPA: hypothetical protein ZEAMMB73_468424, partial [Zea mays]	GO:0006351//transcription, DNA-templated;	GO:0005829//cytosol;GO:0009506//plasmodesma;GO:0005665//RNA polymerase II, core complex;	GO:0003899//DNA-directed 5'-3' RNA polymerase activity;GO:0003677//DNA binding;GO:0032549//ribonucleoside binding;	ko03020(RNA polymerase)
Zm00001d007513	2.02703	4.05406	0	#NAME?	0.0408651	Down Regulation	Chr2	233580153	233582607	-	984	-	K14432	-	unknown [Zea mays]	-	-	-	ko04075(Plant hormone signal transduction)
Zm00001d014643	2.01305	4.02611	0	#NAME?	0.0413205	Down Regulation	Chr5	57156810	57158355	-	1011	-	-	-	-	-	-	-	-
Zm00001d028929	4.91704	9.83407	0	#NAME?	0.0425616	Down Regulation	Chr1	51817955	51820623	+	1829	-	K10590	sp|Q9LYZ7|UPL4_ARATH E3 ubiquitin-protein ligase UPL4 OS=Arabidopsis thaliana GN=UPL4 PE=3 SV=1	hypothetical protein ZEAMMB73_111992 [Zea mays]	-	-	-	ko04120(Ubiquitin mediated proteolysis)
Zm00001d033377	2.71031	5.42062	0	#NAME?	0.0471535	Down Regulation	Chr1	261041495	261042349	-	855	GO:0016702;GO:0009507;GO:0055114	K09840	sp|O24592|NCED1_MAIZE 9-cis-epoxycarotenoid dioxygenase 1, chloroplastic OS=Zea mays GN=VP14 PE=1 SV=2	uncharacterized protein LOC100383768 precursor [Zea mays]	GO:0055114//obsolete oxidation-reduction process;	GO:0009507//chloroplast;	GO:0016702//oxidoreductase activity, acting on single donors with incorporation of molecular oxygen, incorporation of two atoms of oxygen;	ko00906(Carotenoid biosynthesis)
