# Supplementary material for: Identification of miRNAs Involved in Maize-Induced Systemic Resistance Primed by Trichoderma harzianum T28 against Cochliobolus heterostrophus
Source: J Fungi (Basel). 2023 Feb 20;9(2):278. doi: 10.3390/jof9020278 (PMC9964586; doi:10.3390/jof9020278)
Supplement: Supplementary file 1 [file jof-09-00278-s001.zip › Table S7.xlsx]

## Sheet: Sheet1
Table S7 Differentially expressed genes involved in the oxidation-reduction process
Gene ID	Description	FoldChange (B73_T28/B73)
Zm00001d002434	alternative oxidase3	2.61645
Zm00001d002435	alternative oxidase4	2.38
Zm00001d002436	alternative oxidase2	2.2465
Zm00001d016841	Monooxygenase 1	2.093
Zm00001d025288	glucose-6-phosphate 1-dehydrogenase	2.40451
Zm00001d034848	cytochrome P450 superfamily protein	2.19715
Zm00001d037542	NAD(P)H dehydrogenase (quinone)	2.09094
Zm00001d038630	Aldehyde oxygenase	3.23406
Zm00001d039520	cytokinin oxidase1	2.43274
Zm00001d040364	peroxidase	3.04891
Zm00001d047743	fatty acid desaturase 7	2.22017
Zm00001d048417	FAD_binding_3 domain-containing protein	2.37926
Zm00001d051863	cytochrome P450 superfamily protein	2.62526
Zm00001d001843	thioredoxin X	0.412039
Zm00001d004467	indole-3-pyruvate monooxygenase YUCCA4	0.050351
Zm00001d007504	Sterol 14-demethylase	0
Zm00001d007718	benzoxazinone synthesis13	0.244783
Zm00001d007765	prolyl 4-hydroxylase 4	0.237524
Zm00001d008883	glyoxylate reductase	0.219274
Zm00001d011301	starch branching enzyme III	0.479742
Zm00001d012293	ferredoxin	0.230246
Zm00001d013725	gibberellin 20-oxidase4	0.495708
Zm00001d018623	oxygen evolving enhancer protein 3 containing protein	0.496838
Zm00001d020402	PKS_ER domain-containing protein	0.0439801
Zm00001d020984	Putative sarcosine oxidase	0.492058
Zm00001d022262	putative cytochrome P450 superfamily protein	0.12848
Zm00001d024541	Reticuline oxidase	0.488439
Zm00001d024574	Flavonoid 3'-monooxygenase	0.143267
Zm00001d024734	Peroxidase	0.0179701
Zm00001d027411	Peroxidase	0.146281
Zm00001d028282	allene oxide synthesis2	0.349076
Zm00001d028325	brassinosteroid synthesis1	0.16011
Zm00001d032035	geraniol 8-hydroxylase-like	0.386472
Zm00001d032504	Monocopper oxidase-like protein SKU5	0.0339625
Zm00001d033377	9-cis-epoxycarotenoid dioxygenase 1	0
Zm00001d035001	adrenodoxin	0.363721
Zm00001d035013	Cytochrome P450 71A26	0.000629037
Zm00001d035462	probable 2-oxoglutarate-dependent dioxygenase ANS	0.461453
Zm00001d037008	FAD-binding family protein	0.101939
Zm00001d039468	glutaredoxin subgroup III	0.161582
Zm00001d040764	Cytochrome P450 709B2	0.17245
Zm00001d041827	peroxidase 43	0.0575471
Zm00001d046186	Peroxidase	0.0384777
Zm00001d048702	benzoxazinone synthesis3	0.385461
Zm00001d051130	Long-chain-alcohol oxidase	0.494664
Zm00001d052482	ribose-5-phosphate isomerase	0.480038
Zm00001d054044	catalase3	0.384432
