# Supplementary material for: Identification of miRNAs Involved in Maize-Induced Systemic Resistance Primed by Trichoderma harzianum T28 against Cochliobolus heterostrophus
Source: J Fungi (Basel). 2023 Feb 20;9(2):278. doi: 10.3390/jof9020278 (PMC9964586; doi:10.3390/jof9020278)
Supplement: Supplementary file 1 [file jof-09-00278-s001.zip › Table S8.xlsx]

## Sheet: Sheet1
Table S8 Differentially expressed genes involved in the plant hormone signal transduction pathway
Gene ID	Description	FoldChange (B73_T28/B73)	Related signaling pathway
Zm00001d001865	Cytokinin response regulator 1	3.02213	CK
Zm00001d020418	Cytokinin hydroxylase	2.59462	CK
Zm00001d039520	Cytokinin oxidase1	2.43274	CK
Zm00001d042463	Two-component response regulator ARR11	0.403042	CK
Zm00001d029353	Benzoxazinone synthesis12	3.36411	BX
Zm00001d048702	Benzoxazinone synthesis3	0.385461	BX
Zm00001d007718	Benzoxazinone synthesis13	0.244783	BX
Zm00001d053617	Brassinosteroid catabolism1	11.4532	BR
Zm00001d028325	Brassinosteroid synthesis1	0.16011	BR
Zm00001d043247	Ethylene receptor1	2.24062	ET
Zm00001d005798	Ethylene-responsive transcription factor 1	0.405741	ET
Zm00001d043734	S-adenosyl-L-methionine-dependent methyltransferase superfamily protein	0.237364	SA
Zm00001d040842	12-oxo-phytodienoic acid reductase 6	0.354695	JA
Zm00001d009646	DELLA protein GAI-like	0.407626	GA
Zm00001d022326	Gibberellin receptor GID1L2	0.49188	GA
Zm00001d002374	Auxin-responsive SAUR family member 20	2.66989	Auxin
Zm00001d014013	Auxin response factor 17	4.80356	Auxin
Zm00001d044812	Auxin efflux carrier component (pin1)	4.14936	Auxin
Zm00001d038665	Tyrosine/DOPA decarboxylase 1	2.30239	Auxin
Zm00001d004467	Indole-3-pyruvate monooxygenase YUCCA4	0.050351	Auxin
Zm00001d043350	Auxin amido synthetase7	0.0856739	Auxin
Zm00001d042809	Auxin transporter-like protein 1	0.485018	Auxin
Zm00001d051172	Auxin response factor 15	0.401417	Auxin
Zm00001d032475	Auxin-responsive SAUR family member 56	0.451265	Auxin
Zm00001d026308	Auxin-responsive protein SAUR71	0.174746	Auxin
Zm00001d045203	Aux/IAA-transcription factor 41	0.4665	Auxin
