# Supplementary material for: Identification of miRNAs Involved in Maize-Induced Systemic Resistance Primed by Trichoderma harzianum T28 against Cochliobolus heterostrophus
Source: J Fungi (Basel). 2023 Feb 20;9(2):278. doi: 10.3390/jof9020278 (PMC9964586; doi:10.3390/jof9020278)
Supplement: Supplementary file 1 [file jof-09-00278-s001.zip › Table S9.xlsx]

## Sheet: Sheet1
Table S9 Primers used in this study
Gene Name	Primer sequence (5’→3’)
PR4-F	GGCGAGAGCCCCTACTAGAC
PR4-R	AAATCGCCTGCATGGTTTTA
LOX5-F	TCGCGTCTACCGTTACGACTACTA
LOX5-R	TTCAGGTTCAGCAGGAAAAGC
ACO-F	CAAGAAGGTGTGCTCCGACT
ACO-R	AGAAGATGTCCTCCCAGTCCA
Zm00001d018255-F	GGTCATTTTGGGCAGGCAAG
Zm00001d018255-R	CAACCATCAAACCCCCTGGT
Zm00001d027874-F	GCCTGTTCACGAAGCATGAG
Zm00001d027874-R	AGTAGAACAGAACGACCGCC
Zm00001d031257-F	CCGTGCCAGGACCAGGATAG
Zm00001d031257-R	TGATACACCACAGGCAACAAA
Zm00001d002434-F	ACCTCCTCTCCCCCAAGTTC
Zm00001d002434-R	TGGTAATGGATGTCCGACGC
Zm00001d040364-F	TGGCAACTTCCATGGGTTGT
Zm00001d040364-R	GCATCGCAGCCCTTGACAAA
Zm00001d002835-F	AAAAGGCATCGGCATGCTAC
Zm00001d002835-R	GCTGGCGGATTCCTTGCAG
Zm00001d002435-F	ACATCGCCACATCCACACAC
Zm00001d002435-R	GACATCCGTGCGGGGAGAAT
Zm00001d032518-F	TGCGTGCGCGTATTCTATGA
Zm00001d032518-R	ACTACTTCACGTGGGAAGCG
Zm00001d025524-F	CGGAGTCGGAAAAGGGACG
Zm00001d025524-R	GAAAGCCCTCCACCACGATG
Zm00001d019111-F	AAATTCCCTTCTCCCTCACGTC
Zm00001d019111-R	GGAGATCGAGCAGGGAGGGC
Zm00001d044197-F	CCGGTGGTTCCAAATGCTTG
Zm00001d044197-R	TGGGCACTTCTTAACGCCAT
Zm00001d033232-F	GAGCGAAGATCGAAGCCAAA
Zm00001d033232-R	TTAGCACCTGCCATCTCCAAG
Zm00001d046838-F	TGACCGAGAAGTCGGATGTC
Zm00001d046838-R	GTCTCGCCAAACTTCCTCAGA
Zm00001d007821-F	CCGACGACCACTTCAAGATCC
Zm00001d007821-R	TCTGCTCCTGCTCGATCTCTT
Zm00001d014628-F	CAGGGCGTCGTGGAAGGAGTT
Zm00001d014628-R	GCGTTGGAGAGTATGCTGTGGG
18s-F	CCTGCGGCTTAATTGACTC
18s-R	GTTAGCAGGCTGAGGTCTCG
zma-miR169j-5p	TAGCCAAGGATGACTTGCCTG
zma-miR399c-5p	GGGTACGTCTCCTTTGGCACA
zma-miR395a-5p	GTTCTCCTCAAACCACTTCAGTT
zma-miR1432-5p	CTCAGGAGAGATGACACCGAC
zma-miR390b-5p	AAGCTCAGGAGGGATAGCGCC
zma-miR408b-3p	CTGCACTGCCTCTTCCCTGGC
zma-miR395p-3p	GTGAAGTGTTTGGGGGAACTC
zma-miR399d-3p	TGCCAAAGGAGAGCTGCCCTG
zma-m5231-5p	AATTTTCGGCGGCTGTGTCAGTAG
U6-F	AGACATCCGATAAAATTGGAACG
U6-R	GGACCATTTCTCGATTTGTGC
